# Supplementary material for: Peculiar transient behaviors of organic electrochemical transistors governed by ion injection directionality
Source: Nat Commun. 2023 Nov 28;14:7577. doi: 10.1038/s41467-023-42840-z (PMC10684893; doi:10.1038/s41467-023-42840-z)
Supplement: Supplementary file 7 — Source Data [file 41467_2023_42840_MOESM7_ESM.zip]

Archive with 5 entries (5 files):
- Source_data_SI.xlsx
- Source_data_Fig2.xlsx
- Source_data_Fig3.xlsx
- Source_data_Fig4.xlsx
- Source_data_Fig5.xlsx
