# Supplementary material for: Peculiar transient behaviors of organic electrochemical transistors governed by ion injection directionality
Source: Nat Commun. 2023 Nov 28;14:7577. doi: 10.1038/s41467-023-42840-z (PMC10684893; doi:10.1038/s41467-023-42840-z)
Supplement: Supplementary file 7 — Source Data [file 41467_2023_42840_MOESM7_ESM.zip › Source_data_SI.xlsx]

## Sheet: Supplementary Fig. 2a
	Intensity (arb. units)
Azimuthal angle (degree)	DTP-2T (pi-pi)	DTP-2T (lamellar)
-90
-89	122.07
-88	123.367
-87	123.933
-86	123.649
-85	123.526
-84	122.816	113.848
-83	122.88	116.121
-82	122.934	114.148
-81	122.663	119.333
-80	122.042	117.2
-79	122.368	119.611
-78	121.724	116.567
-77	121.972	120.867
-76	121.811	118.424
-75	121.622	122.1
-74	121.892	121.692
-73	121.882	123.833
-72	121.035	123
-71	121.612	124.606
-70	121.181	124.091
-69	121.323	125.242
-68	120.947	125.833
-67	120.794	126.121
-66	120.551	126.636
-65	120.278	129.1
-64	120.943	127.472
-63	119.459	126.5
-62	119.239	129.4
-61	119.035	127.111
-60	119.226	128.9
-59	119.226	128.667
-58	119.199	127.861
-57	118.88	128.278
-56	118.12	127.133
-55	118.07	127.394
-54	118.621	126.767
-53	118.481	126.667
-52	117.628	126.636
-51	116.216	126.533
-50	114.753	126.818
-49	114.247	125.545
-48	114.747	124.03
-47	116.046	124.778
-46	117.046	126.556
-45	116.365	124.917
-44	117.816	124.472
-43	116.691	124.111
-42	116.403	124.533
-41	116.431	123.485
-40	116.1	123.222
-39	116.264	124.1
-38	115.558	124.067
-37	115.813	123.278
-36	115.302	123.545
-35	115.35	123.767
-34	114.901	123.633
-33	114.323	124.083
-32	113.966	123.818
-31	113.2	124.303
-30	112.415	125.03
-29	112.168	126.267
-28	111.888	126.152
-27	111.488	127.436
-26	111.279	127.75
-25	110.27	129.303
-24	110.816	129.472
-23	110.591	129.788
-22	111.347	131
-21	112.333	132.433
-20	113.476	134.056
-19	115.495	134.487
-18	117.877	135.333
-17	120.733	135.665
-16	123.588	135.662
-15	127.863	136.112
-14	131.49	136.775
-13	135.911	136.896
-12	141.691	137.214
-11	145.718	137.359
-10	151.021	138.664
-9	155.961	138.269
-8	160.732	138.401
-7	166.564	138.821
-6	170.253	139.285
-5	173.972	139.457
-4	177.078	139.46
-3	181.33	139.687
-2	184.384	139.554
-1	182.622	139.692
0	185.443	140.151
1	182.928	139.792
2	185.412	139.954
3	182.271	139.687
4	177.915	139.46
5	174.608	139.457
6	170.944	139.285
7	166.907	138.821
8	160.804	138.401
9	156.34	138.269
10	151.381	138.664
11	145.799	137.359
12	142.042	137.214
13	136.237	136.896
14	131.771	136.775
15	127.904	136.112
16	123.722	135.345
17	120.431	134.976
18	117.421	134.5
19	115.37	134.462
20	113.573	133.333
21	112.34	130.733
22	111.444	131.467
23	110.357	129.97
24	110.281	129
25	110.537	128.424
26	110.633	126.542
27	110.87	126.769
28	111.735	125.909
29	111.909	126.2
30	112.612	125.333
31	113.14	125.061
32	113.109	124.273
33	114.319	124.167
34	114.408	123.7
35	115.381	123.667
36	115.764	123.091
37	116.34	122.944
38	116.035	124.033
39	116.576	124.067
40	116.625	124.111
41	116.962	124.273
42	117.337	124.367
43	117.347	124.111
44	117.989	124.194
45	116.74	124.472
46	117.069	126.333
47	115.6	124.37
48	113.694	124.424
49	112.773	125.667
50	114.462	126.545
51	116.471	126.067
52	117.861	126.455
53	118.899	126.833
54	119.6	127.267
55	119.575	127.242
56	119.46	127.033
57	119.777	128.111
58	119.839	127.528
59	120.059	128.9
60	120.174	128.767
61	120.194	127.222
62	120.296	129.867
63	120.573	127.033
64	122.276	128.25
65	121.553	129.833
66	122.179	127.455
67	122.371	126.515
68	122	125.933
69	122.302	125.182
70	122.313	123.333
71	122.921	124.121
72	122.503	122.788
73	123.372	124.167
74	123.42	121.385
75	123.436	121.5
76	123.333	119.121
77	123.603	119.767
78	123.929	116.4
79	124.192	118.5
80	123.6	116.4
81	123.619	117.833
82	124.406	113.481
83	124.598	117.606
84	124.222	111.242
85	124.621
86	124.904
87	124.779
88	124.796
89	122.985
90

## Sheet: Supplementary Fig. 2b
	Intensity (arb. units)
Azimuthal angle (degree)	DTP-P (lamellar)	DTP-P (pi-pi)
-90
-89		108.508
-88	119.333	107.021
-87	121.567	108
-86	122.308	108.296
-85	123.259	108.428
-84	122.727	108.197
-83	125.806	108.151
-82	126.733	108.024
-81	122.692	108.531
-80	123.5	109.082
-79	123.485	109.572
-78	122.939	109.656
-77	125.074	110.398
-76	124.306	110.363
-75	126.364	110.47
-74	124.472	110.811
-73	126.233	111.512
-72	126.615	111.559
-71	126.273	112.542
-70	126.303	112.816
-69	126.722	114.34
-68	127.267	115.073
-67	127.606	115.865
-66	128.333	116.667
-65	128.367	117.639
-64	128.974	119.543
-63	130.788	121.118
-62	130.727	121.7
-61	132.867	122.61
-60	132.417	123.052
-59	133.2	123.24
-58	133.303	124.156
-57	133.333	125.141
-56	133.364	125.569
-55	133.4	126.789
-54	133.303	127.034
-53	133.205	127.108
-52	133.333	127.983
-51	133.667	128.061
-50	132.923	128.509
-49	131.515	128.249
-48	131.259	127.707
-47	129.767	127.69
-46	128.267	127.524
-45	126	126.983
-44	124.641	126.7
-43	122.778	126.363
-42	120.636	125.987
-41	118.455	125.921
-40	118.515	125.178
-39	120.879	124.737
-38	119.364	124.732
-37	120.417	124.547
-36	125.576	124.138
-35	125.944	124.043
-34	129.233	124.027
-33	134.917	124.347
-32	134.758	123.892
-31	139.9	123.929
-30	147.121	124.01
-29	157.97	123.987
-28	150.067	124.024
-27	166.667	124.198
-26	147.963	124.406
-25	163.056	125.069
-24	168.322	125.323
-23	162.569	126.02
-22	160.511	126.576
-21	179.443	127.037
-20	170.753	128.18
-19	160.359	128.706
-18	164.167	129.574
-17	188.733	130.461
-16	178.972	131.259
-15	197.394	131.949
-14	202.727	133.227
-13	197.424	134.048
-12	204.467	135.05
-11	225.879	136.011
-10	211.82	136.578
-9	204.4	138.444
-8	235.394	138.523
-7	221.909	139.407
-6	214.273	140.636
-5	217.972	140.91
-4	217.061	141.456
-3	253.278	142.438
-2	204.381	142.041
-1	224.818	143.531
0	228.625	143.887
1	224.758	144.174
2	200.571	142.588
3	253.75	142.7
4	216.242	141.861
5	218.361	141.2
6	215.212	140.735
7	222.212	139.956
8	232.909	138.483
9	205.867	138.462
10	211.974	137.33
11	225.424	136.663
12	201.967	135.429
13	199.212	134.459
14	201.788	134.083
15	195.818	132.502
16	178.028	131.838
17	187.1	130.966
18	162.867	129.928
19	162.18	129.323
20	163.963	128.667
21	176.982	127.796
22	161.923	127.35
23	175.992	126.424
24	162.634	125.97
25	161.333	125.608
26	149.852	125.01
27	166.462	124.828
28	148.667	124.391
29	157.879	124.064
30	145.939	123.926
31	141.467	124.024
32	135.697	124.051
33	135.944	124.218
34	129.7	124.254
35	125	124.09
36	123.909	124.35
37	120.389	124.6
38	119.636	124.711
39	121.333	125.013
40	118.636	125.583
41	117.909	125.876
42	120.636	125.41
43	122.528	126.257
44	124.077	126.646
45	125.394	127
46	127.433	127.242
47	128.933	127.397
48	130.926	127.907
49	131.121	128.276
50	132.154	128.883
51	133.133	128.088
52	133.152	128.33
53	133.385	127.458
54	133.394	127.35
55	134	126.622
56	133.606	125.559
57	133.306	124.971
58	132.758	124.323
59	132.267	124.723
60	132.306	123.368
61	133.267	122.137
62	130.909	120.892
63	131.121	120.274
64	129.333	119.33
65	128.367	117.102
66	128.633	116.377
67	127.121	115.337
68	127.233	114.677
69	126.139	113.997
70	126.303	113.119
71	125.485	112.525
72	126.846	111.586
73	127.2	111.189
74	123.861	110.433
75	125.818	110.297
76	124.583	110.168
77	125.815	110.088
78	124.667	110.041
79	125.667	109.609
80	123.867	108.762
81	123.769	108.512
82	126	108.076
83	125.694	107.583
84	122.667	107.99
85	122.667	108.192
86	124.667	108.014
87	120.767	107.96
88	119.636	107.226
89		107.714
90

## Sheet: Supplementary Fig. 3a
Potential (V)	current density (mA m^(-2))	Potential (V)	line 1	potential (V)	line 2
6.24657e-05	-0.0722	-0.7	-6.38503	-0.7	-0.50072
0.00506	-0.05743	-0.698	-6.36785	-0.698	-0.49979
0.01006	-0.04134	-0.696	-6.35067	-0.696	-0.49886
0.01506	-0.02498	-0.69399	-6.33349	-0.69399	-0.49792
0.02006	-0.00703	-0.69199	-6.31631	-0.69199	-0.49699
0.02506	0.01189	-0.68999	-6.29913	-0.68999	-0.49605
0.03006	0.03291	-0.68799	-6.28195	-0.68799	-0.49512
0.03506	0.05405	-0.68599	-6.26477	-0.68599	-0.49419
0.04006	0.07668	-0.68398	-6.24759	-0.68398	-0.49325
0.04506	0.1006	-0.68198	-6.23041	-0.68198	-0.49232
0.05006	0.12627	-0.67998	-6.21323	-0.67998	-0.49139
0.05506	0.15318	-0.67798	-6.19605	-0.67798	-0.49045
0.06006	0.18143	-0.67598	-6.17887	-0.67598	-0.48952
0.06506	0.21124	-0.67397	-6.16169	-0.67397	-0.48859
0.07006	0.24349	-0.67197	-6.14451	-0.67197	-0.48765
0.07506	0.27751	-0.66997	-6.12733	-0.66997	-0.48672
0.08006	0.31252	-0.66797	-6.11015	-0.66797	-0.48578
0.08506	0.34913	-0.66597	-6.09297	-0.66597	-0.48485
0.09006	0.38865	-0.66396	-6.0758	-0.66396	-0.48392
0.09506	0.4303	-0.66196	-6.05862	-0.66196	-0.48298
0.10006	0.47363	-0.65996	-6.04144	-0.65996	-0.48205
0.10506	0.51881	-0.65796	-6.02426	-0.65796	-0.48112
0.11006	0.56611	-0.65596	-6.00708	-0.65596	-0.48018
0.11506	0.61333	-0.65395	-5.9899	-0.65395	-0.47925
0.12006	0.66143	-0.65195	-5.97272	-0.65195	-0.47832
0.12506	0.70821	-0.64995	-5.95554	-0.64995	-0.47738
0.13006	0.75374	-0.64795	-5.93836	-0.64795	-0.47645
0.13506	0.7984	-0.64595	-5.92118	-0.64595	-0.47552
0.14006	0.83845	-0.64394	-5.904	-0.64394	-0.47458
0.14506	0.87488	-0.64194	-5.88682	-0.64194	-0.47365
0.15006	0.90706	-0.63994	-5.86964	-0.63994	-0.47271
0.15507	0.93695	-0.63794	-5.85246	-0.63794	-0.47178
0.16006	0.96374	-0.63594	-5.83528	-0.63594	-0.47085
0.16506	0.9893	-0.63393	-5.8181	-0.63393	-0.46991
0.17006	1.01308	-0.63193	-5.80092	-0.63193	-0.46898
0.17507	1.03642	-0.62993	-5.78374	-0.62993	-0.46805
0.18007	1.05844	-0.62793	-5.76656	-0.62793	-0.46711
0.18507	1.08072	-0.62593	-5.74938	-0.62593	-0.46618
0.19007	1.10292	-0.62392	-5.7322	-0.62392	-0.46525
0.19507	1.12555	-0.62192	-5.71502	-0.62192	-0.46431
0.20007	1.14898	-0.61992	-5.69784	-0.61992	-0.46338
0.20507	1.17153	-0.61792	-5.68066	-0.61792	-0.46244
0.21007	1.19549	-0.61592	-5.66348	-0.61592	-0.46151
0.21507	1.21972	-0.61391	-5.6463	-0.61391	-0.46058
0.22007	1.24395	-0.61191	-5.62912	-0.61191	-0.45964
0.22507	1.26862	-0.60991	-5.61194	-0.60991	-0.45871
0.23007	1.29479	-0.60791	-5.59476	-0.60791	-0.45778
0.23507	1.32087	-0.60591	-5.57758	-0.60591	-0.45684
0.24007	1.34784	-0.6039	-5.5604	-0.6039	-0.45591
0.24507	1.37428	-0.6019	-5.54322	-0.6019	-0.45498
0.25007	1.40257	-0.5999	-5.52604	-0.5999	-0.45404
0.25507	1.4306	-0.5979	-5.50886	-0.5979	-0.45311
0.26007	1.45899	-0.5959	-5.49168	-0.5959	-0.45218
0.26507	1.48781	-0.59389	-5.4745	-0.59389	-0.45124
0.27007	1.51788	-0.59189	-5.45732	-0.59189	-0.45031
0.27507	1.54882	-0.58989	-5.44014	-0.58989	-0.44937
0.28007	1.5811	-0.58789	-5.42296	-0.58789	-0.44844
0.28507	1.61399	-0.58589	-5.40578	-0.58589	-0.44751
0.29007	1.64785	-0.58388	-5.3886	-0.58388	-0.44657
0.29507	1.68296	-0.58188	-5.37142	-0.58188	-0.44564
0.30007	1.71983	-0.57988	-5.35424	-0.57988	-0.44471
0.30507	1.75811	-0.57788	-5.33706	-0.57788	-0.44377
0.31007	1.79755	-0.57588	-5.31988	-0.57588	-0.44284
0.31507	1.83822	-0.57387	-5.3027	-0.57387	-0.44191
0.32007	1.88164	-0.57187	-5.28552	-0.57187	-0.44097
0.32507	1.92656	-0.56987	-5.26834	-0.56987	-0.44004
0.33007	1.97324	-0.56787	-5.25116	-0.56787	-0.4391
0.33507	2.02178	-0.56587	-5.23398	-0.56587	-0.43817
0.34007	2.07218	-0.56386	-5.2168	-0.56386	-0.43724
0.34507	2.12453	-0.56186	-5.19962	-0.56186	-0.4363
0.35007	2.1782	-0.55986	-5.18244	-0.55986	-0.43537
0.35507	2.23373	-0.55786	-5.16526	-0.55786	-0.43444
0.36007	2.29673	-0.55586	-5.14808	-0.55586	-0.4335
0.36507	2.36039	-0.55385	-5.1309	-0.55385	-0.43257
0.37007	2.42317	-0.55185	-5.11372	-0.55185	-0.43164
0.37507	2.48772	-0.54985	-5.09654	-0.54985	-0.4307
0.38007	2.55403	-0.54785	-5.07936	-0.54785	-0.42977
0.38507	2.62389	-0.54585	-5.06218	-0.54585	-0.42884
0.39007	2.7017	-0.54384	-5.045	-0.54384	-0.4279
0.39507	2.77597	-0.54184	-5.02782	-0.54184	-0.42697
0.40007	2.85555	-0.53984	-5.01064	-0.53984	-0.42603
0.40507	2.93336	-0.53784	-4.99346	-0.53784	-0.4251
0.41007	3.02001	-0.53584	-4.97628	-0.53584	-0.42417
0.41507	3.10666	-0.53383	-4.9591	-0.53383	-0.42323
0.42007	3.19331	-0.53183	-4.94192	-0.53183	-0.4223
0.42507	3.28881	-0.52983	-4.92474	-0.52983	-0.42137
0.43007	3.38165	-0.52783	-4.90756	-0.52783	-0.42043
0.43507	3.4798	-0.52583	-4.89038	-0.52583	-0.4195
0.44007	3.58414	-0.52382	-4.8732	-0.52382	-0.41857
0.44507	3.69024	-0.52182	-4.85602	-0.52182	-0.41763
0.45007	3.799	-0.51982	-4.83884	-0.51982	-0.4167
0.45507	3.91571	-0.51782	-4.82166	-0.51782	-0.41576
0.46007	4.03243	-0.51582	-4.80448	-0.51582	-0.41483
0.46507	4.15622	-0.51381	-4.7873	-0.51381	-0.4139
0.47007	4.28089	-0.51181	-4.77012	-0.51181	-0.41296
0.47507	4.41264	-0.50981	-4.75294	-0.50981	-0.41203
0.48007	4.55323	-0.50781	-4.73576	-0.50781	-0.4111
0.48507	4.69293	-0.50581	-4.71858	-0.50581	-0.41016
0.49007	4.83794	-0.5038	-4.7014	-0.5038	-0.40923
0.49507	4.99621	-0.5018	-4.68422	-0.5018	-0.4083
0.50007	5.15183	-0.4998	-4.66704	-0.4998	-0.40736
0.50507	5.31364	-0.4978	-4.64987	-0.4978	-0.40643
0.51007	5.48165	-0.4958	-4.63269	-0.4958	-0.4055
0.51507	5.65495	-0.49379	-4.61551	-0.49379	-0.40456
0.52007	5.84063	-0.49179	-4.59833	-0.49179	-0.40363
0.52507	6.02013	-0.48979	-4.58115	-0.48979	-0.40269
0.53007	6.212	-0.48779	-4.56397	-0.48779	-0.40176
0.53507	6.41271	-0.48579	-4.54679	-0.48579	-0.40083
0.54007	6.61962	-0.48378	-4.52961	-0.48378	-0.39989
0.54507	6.83006	-0.48178	-4.51243	-0.48178	-0.39896
0.55007	7.04404	-0.47978	-4.49525	-0.47978	-0.39803
0.55507	7.26863	-0.47778	-4.47807	-0.47778	-0.39709
0.56007	7.49587	-0.47578	-4.46089	-0.47578	-0.39616
0.56507	7.72576	-0.47377	-4.44371	-0.47377	-0.39523
0.57007	7.96538	-0.47177	-4.42653	-0.47177	-0.39429
0.57507	8.20235	-0.46977	-4.40935	-0.46977	-0.39336
0.58007	8.44374	-0.46777	-4.39217	-0.46777	-0.39242
0.58507	8.68955	-0.46577	-4.37499	-0.46577	-0.39149
0.59007	8.93182	-0.46376	-4.35781	-0.46376	-0.39056
0.59507	9.17587	-0.46176	-4.34063	-0.46176	-0.38962
0.60007	9.41283	-0.45976	-4.32345	-0.45976	-0.38869
0.60507	9.64184	-0.45776	-4.30627	-0.45776	-0.38776
0.61007	9.86732	-0.45576	-4.28909	-0.45576	-0.38682
0.61507	10.0804	-0.45375	-4.27191	-0.45375	-0.38589
0.62007	10.2864	-0.45175	-4.25473	-0.45175	-0.38496
0.62507	10.4686	-0.44975	-4.23755	-0.44975	-0.38402
0.63007	10.6384	-0.44775	-4.22037	-0.44775	-0.38309
0.63507	10.7895	-0.44575	-4.20319	-0.44575	-0.38216
0.64007	10.9204	-0.44374	-4.18601	-0.44374	-0.38122
0.64507	11.0274	-0.44174	-4.16883	-0.44174	-0.38029
0.65007	11.1176	-0.43974	-4.15165	-0.43974	-0.37935
0.65507	11.1795	-0.43774	-4.13447	-0.43774	-0.37842
0.66007	11.2175	-0.43574	-4.11729	-0.43574	-0.37749
0.66507	11.2378	-0.43373	-4.10011	-0.43373	-0.37655
0.67007	11.2281	-0.43173	-4.08293	-0.43173	-0.37562
0.67507	11.1963	-0.42973	-4.06575	-0.42973	-0.37469
0.68007	11.1468	-0.42773	-4.04857	-0.42773	-0.37375
0.68507	11.0681	-0.42573	-4.03139	-0.42573	-0.37282
0.69007	10.9876	-0.42372	-4.01421	-0.42372	-0.37189
0.69507	10.885	-0.42172	-3.99703	-0.42172	-0.37095
0.70007	10.7789	-0.41972	-3.97985	-0.41972	-0.37002
0.70507	10.656	-0.41772	-3.96267	-0.41772	-0.36908
0.71007	10.534	-0.41572	-3.94549	-0.41572	-0.36815
0.71507	10.3917	-0.41371	-3.92831	-0.41371	-0.36722
0.72007	10.2608	-0.41171	-3.91113	-0.41171	-0.36628
0.72507	10.122	-0.40971	-3.89395	-0.40971	-0.36535
0.73007	9.99464	-0.40771	-3.87677	-0.40771	-0.36442
0.73507	9.85847	-0.40571	-3.85959	-0.40571	-0.36348
0.74007	9.72761	-0.4037	-3.84241	-0.4037	-0.36255
0.74507	9.59675	-0.4017	-3.82523	-0.4017	-0.36162
0.75007	9.47207	-0.3997	-3.80805	-0.3997	-0.36068
0.75507	9.35536	-0.3977	-3.79087	-0.3977	-0.35975
0.76007	9.24306	-0.3957	-3.77369	-0.3957	-0.35881
0.76507	9.13254	-0.39369	-3.75651	-0.39369	-0.35788
0.77007	9.02378	-0.39169	-3.73933	-0.39169	-0.35695
0.77507	8.92563	-0.38969	-3.72215	-0.38969	-0.35601
0.78007	8.83368	-0.38769	-3.70497	-0.38769	-0.35508
0.78507	8.74614	-0.38569	-3.68779	-0.38569	-0.35415
0.79007	8.65507	-0.38368	-3.67061	-0.38368	-0.35321
0.79507	8.57637	-0.38168	-3.65343	-0.38168	-0.35228
0.80007	8.50298	-0.37968	-3.63625	-0.37968	-0.35135
0.80507	8.43667	-0.37768	-3.61907	-0.37768	-0.35041
0.81007	8.37035	-0.37568	-3.60189	-0.37568	-0.34948
0.81507	8.30669	-0.37367	-3.58471	-0.37367	-0.34855
0.82008	8.2501	-0.37167	-3.56753	-0.37167	-0.34761
0.82508	8.19262	-0.36967	-3.55035	-0.36967	-0.34668
0.83008	8.14753	-0.36767	-3.53317	-0.36767	-0.34574
0.83508	8.09625	-0.36567	-3.51599	-0.36567	-0.34481
0.84008	8.05646	-0.36366	-3.49881	-0.36366	-0.34388
0.84508	8.0149	-0.36166	-3.48163	-0.36166	-0.34294
0.85008	7.97953	-0.35966	-3.46445	-0.35966	-0.34201
0.85508	7.94593	-0.35766	-3.44727	-0.35766	-0.34108
0.86008	7.91852	-0.35566	-3.43009	-0.35566	-0.34014
0.86508	7.88669	-0.35365	-3.41291	-0.35365	-0.33921
0.87008	7.86105	-0.35165	-3.39573	-0.35165	-0.33828
0.87508	7.8416	-0.34965	-3.37855	-0.34965	-0.33734
0.88008	7.81772	-0.34765	-3.36137	-0.34765	-0.33641
0.88508	7.79827	-0.34565	-3.34419	-0.34565	-0.33547
0.89008	7.78324	-0.34364	-3.32701	-0.34364	-0.33454
0.89508	7.77439	-0.34164	-3.30983	-0.34164	-0.33361
0.90008	7.76202	-0.33964	-3.29265	-0.33964	-0.33267
0.90508	7.7514	-0.33764	-3.27547	-0.33764	-0.33174
0.91008	7.74787	-0.33564	-3.25829	-0.33564	-0.33081
0.91508	7.73991	-0.33363	-3.24111	-0.33363	-0.32987
0.92008	7.73461	-0.33163	-3.22393	-0.33163	-0.32894
0.92508	7.73372	-0.32963	-3.20676	-0.32963	-0.32801
0.93008	7.73814	-0.32763	-3.18958	-0.32763	-0.32707
0.93508	7.74168	-0.32563	-3.1724	-0.32563	-0.32614
0.94008	7.74256	-0.32362	-3.15522	-0.32362	-0.32521
0.94508	7.7461	-0.32162	-3.13804	-0.32162	-0.32427
0.95008	7.75406	-0.31962	-3.12086	-0.31962	-0.32334
0.95508	7.76202	-0.31762	-3.10368	-0.31762	-0.3224
0.96008	7.77617	-0.31562	-3.0865	-0.31562	-0.32147
0.96508	7.78589	-0.31361	-3.06932	-0.31361	-0.32054
0.97008	7.79915	-0.31161	-3.05214	-0.31161	-0.3196
0.97508	7.81684	-0.30961	-3.03496	-0.30961	-0.31867
0.98008	7.83364	-0.30761	-3.01778	-0.30761	-0.31774
0.98508	7.84955	-0.30561	-3.0006	-0.30561	-0.3168
0.99008	7.87254	-0.3036	-2.98342	-0.3036	-0.31587
0.99508	7.89465	-0.3016	-2.96624	-0.3016	-0.31494
1.00008	7.91941	-0.2996	-2.94906	-0.2996	-0.314
1.00508	7.94416	-0.2976	-2.93188	-0.2976	-0.31307
1.01008	7.96804	-0.2956	-2.9147	-0.2956	-0.31213
1.01508	7.99987	-0.29359	-2.89752	-0.29359	-0.3112
1.02008	8.02905	-0.29159	-2.88034	-0.29159	-0.31027
1.02508	8.05999	-0.28959	-2.86316	-0.28959	-0.30933
1.03008	8.09536	-0.28759	-2.84598	-0.28759	-0.3084
1.03508	8.12985	-0.28559	-2.8288	-0.28559	-0.30747
1.04008	8.16256	-0.28358	-2.81162	-0.28358	-0.30653
1.04508	8.19881	-0.28158	-2.79444	-0.28158	-0.3056
1.05008	8.23949	-0.27958	-2.77726	-0.27958	-0.30467
1.05508	8.28016	-0.27758	-2.76008	-0.27758	-0.30373
1.06008	8.32526	-0.27558	-2.7429	-0.27558	-0.3028
1.06508	8.37124	-0.27357	-2.72572	-0.27357	-0.30187
1.07008	8.41014	-0.27157	-2.70854	-0.27157	-0.30093
1.07508	8.46408	-0.26957	-2.69136	-0.26957	-0.3
1.08008	8.50917	-0.26757	-2.67418	-0.26757	-0.29906
1.08508	8.56046	-0.26557	-2.657	-0.26557	-0.29813
1.09008	8.61351	-0.26356	-2.63982	-0.26356	-0.2972
1.09508	8.67452	-0.26156	-2.62264	-0.26156	-0.29626
1.10008	8.73464	-0.25956	-2.60546	-0.25956	-0.29533
1.09508	7.65591	-0.25756	-2.58828	-0.25756	-0.2944
1.09008	6.69478	-0.25556	-2.5711	-0.25556	-0.29346
1.08508	5.81234	-0.25355	-2.55392	-0.25355	-0.29253
1.08008	5.00948	-0.25155	-2.53674	-0.25155	-0.2916
1.07508	4.27117	-0.24955	-2.51956	-0.24955	-0.29066
1.07008	3.59298	-0.24755	-2.50238	-0.24755	-0.28973
1.06508	2.95635	-0.24555	-2.4852	-0.24555	-0.28879
1.06008	2.36835	-0.24354	-2.46802	-0.24354	-0.28786
1.05508	1.8166	-0.24154	-2.45084	-0.24154	-0.28693
1.05008	1.30111	-0.23954	-2.43366	-0.23954	-0.28599
1.04508	0.81391	-0.23754	-2.41648	-0.23754	-0.28506
1.04008	0.35943	-0.23554	-2.3993	-0.23554	-0.28413
1.03508	-0.06499	-0.23353	-2.38212	-0.23353	-0.28319
1.03008	-0.4673	-0.23153	-2.36494	-0.23153	-0.28226
1.02508	-0.84663	-0.22953	-2.34776	-0.22953	-0.28133
1.02008	-1.20473	-0.22753	-2.33058	-0.22753	-0.28039
1.01508	-1.53808	-0.22553	-2.3134	-0.22553	-0.27946
1.01008	-1.85728	-0.22352	-2.29622	-0.22352	-0.27853
1.00508	-2.15526	-0.22152	-2.27904	-0.22152	-0.27759
1.00008	-2.43732	-0.21952	-2.26186	-0.21952	-0.27666
0.99508	-2.70612	-0.21752	-2.24468	-0.21752	-0.27572
0.99008	-2.9537	-0.21552	-2.2275	-0.21552	-0.27479
0.98508	-3.19508	-0.21351	-2.21032	-0.21351	-0.27386
0.98008	-3.41702	-0.21151	-2.19314	-0.21151	-0.27292
0.97508	-3.62658	-0.20951	-2.17596	-0.20951	-0.27199
0.97008	-3.82376	-0.20751	-2.15878	-0.20751	-0.27106
0.96508	-4.00414	-0.20551	-2.1416	-0.20551	-0.27012
0.96008	-4.17567	-0.2035	-2.12442	-0.2035	-0.26919
0.95508	-4.33571	-0.2015	-2.10724	-0.2015	-0.26826
0.95008	-4.49929	-0.1995	-2.09006	-0.1995	-0.26732
0.94508	-4.65668	-0.1975	-2.07288	-0.1975	-0.26639
0.94008	-4.79638	-0.1955	-2.0557	-0.1955	-0.26545
0.93508	-4.92636	-0.19349	-2.03852	-0.19349	-0.26452
0.93008	-5.0475	-0.19149	-2.02134	-0.19149	-0.26359
0.92508	-5.16421	-0.18949	-2.00416	-0.18949	-0.26265
0.92008	-5.26944	-0.18749	-1.98698	-0.18749	-0.26172
0.91508	-5.37996	-0.18549	-1.9698	-0.18549	-0.26079
0.91008	-5.47369	-0.18348	-1.95262	-0.18348	-0.25985
0.90508	-5.56741	-0.18148	-1.93544	-0.18148	-0.25892
0.90008	-5.6523	-0.17948	-1.91826	-0.17948	-0.25799
0.89508	-5.73453	-0.17748	-1.90108	-0.17748	-0.25705
0.89008	-5.80792	-0.17548	-1.8839	-0.17548	-0.25612
0.88508	-5.87954	-0.17347	-1.86672	-0.17347	-0.25519
0.88008	-5.94232	-0.17147	-1.84954	-0.17147	-0.25425
0.87508	-6.0051	-0.16947	-1.83236	-0.16947	-0.25332
0.87008	-6.06611	-0.16747	-1.81518	-0.16747	-0.25238
0.86508	-6.12004	-0.16547	-1.798	-0.16547	-0.25145
0.86008	-6.17133	-0.16346	-1.78083	-0.16346	-0.25052
0.85508	-6.21731	-0.16146	-1.76365	-0.16146	-0.24958
0.85008	-6.26417	-0.15946	-1.74647	-0.15946	-0.24865
0.84508	-6.3075	-0.15746	-1.72929	-0.15746	-0.24772
0.84008	-6.34728	-0.15546	-1.71211	-0.15546	-0.24678
0.83508	-6.38707	-0.15345	-1.69493	-0.15345	-0.24585
0.83008	-6.41979	-0.15145	-1.67775	-0.15145	-0.24492
0.82508	-6.45251	-0.14945	-1.66057	-0.14945	-0.24398
0.82008	-6.48522	-0.14745	-1.64339	-0.14745	-0.24305
0.81507	-6.51175	-0.14545	-1.62621	-0.14545	-0.24211
0.81007	-6.53916	-0.14344	-1.60903	-0.14344	-0.24118
0.80507	-6.56657	-0.14144	-1.59185	-0.14144	-0.24025
0.80007	-6.59133	-0.13944	-1.57467	-0.13944	-0.23931
0.79507	-6.61166	-0.13744	-1.55749	-0.13744	-0.23838
0.79007	-6.632	-0.13544	-1.54031	-0.13544	-0.23745
0.78507	-6.65587	-0.13343	-1.52313	-0.13343	-0.23651
0.78007	-6.67444	-0.13143	-1.50595	-0.13143	-0.23558
0.77507	-6.68947	-0.12943	-1.48877	-0.12943	-0.23465
0.77007	-6.70804	-0.12743	-1.47159	-0.12743	-0.23371
0.76507	-6.7213	-0.12543	-1.45441	-0.12543	-0.23278
0.76007	-6.73634	-0.12342	-1.43723	-0.12342	-0.23185
0.75507	-6.75667	-0.12142	-1.42005	-0.12142	-0.23091
0.75007	-6.7664	-0.11942	-1.40287	-0.11942	-0.22998
0.74507	-6.77966	-0.11742	-1.38569	-0.11742	-0.22904
0.74007	-6.79381	-0.11542	-1.36851	-0.11542	-0.22811
0.73507	-6.80088	-0.11341	-1.35133	-0.11341	-0.22718
0.73007	-6.81415	-0.11141	-1.33415	-0.11141	-0.22624
0.72507	-6.82299	-0.10941	-1.31697	-0.10941	-0.22531
0.72007	-6.83183	-0.10741	-1.29979	-0.10741	-0.22438
0.71507	-6.84333	-0.10541	-1.28261	-0.10541	-0.22344
0.71007	-6.85217	-0.1034	-1.26543	-0.1034	-0.22251
0.70507	-6.86366	-0.1014	-1.24825	-0.1014	-0.22158
0.70007	-6.8672	-0.0994	-1.23107	-0.0994	-0.22064
0.69507	-6.87427	-0.0974	-1.21389	-0.0974	-0.21971
0.69007	-6.88577	-0.0954	-1.19671	-0.0954	-0.21877
0.68507	-6.89196	-0.09339	-1.17953	-0.09339	-0.21784
0.68007	-6.89638	-0.09139	-1.16235	-0.09139	-0.21691
0.67507	-6.90522	-0.08939	-1.14517	-0.08939	-0.21597
0.67007	-6.91141	-0.08739	-1.12799	-0.08739	-0.21504
0.66507	-6.9176	-0.08539	-1.11081	-0.08539	-0.21411
0.66007	-6.91937	-0.08338	-1.09363	-0.08338	-0.21317
0.65507	-6.92821	-0.08138	-1.07645	-0.08138	-0.21224
0.65007	-6.93528	-0.07938	-1.05927	-0.07938	-0.21131
0.64507	-6.94147	-0.07738	-1.04209	-0.07738	-0.21037
0.64007	-6.94501	-0.07538	-1.02491	-0.07538	-0.20944
0.63507	-6.94943	-0.07337	-1.00773	-0.07337	-0.20851
0.63007	-6.9512	-0.07137	-0.99055	-0.07137	-0.20757
0.62507	-6.95562	-0.06937	-0.97337	-0.06937	-0.20664
0.62007	-6.96269	-0.06737	-0.95619	-0.06737	-0.2057
0.61507	-6.96446	-0.06537	-0.93901	-0.06537	-0.20477
0.61007	-6.96535	-0.06336	-0.92183	-0.06336	-0.20384
0.60507	-6.968	-0.06136	-0.90465	-0.06136	-0.2029
0.60007	-6.96888	-0.05936	-0.88747	-0.05936	-0.20197
0.59507	-6.96977	-0.05736	-0.87029	-0.05736	-0.20104
0.59007	-6.97065	-0.05536	-0.85311	-0.05536	-0.2001
0.58507	-6.97065	-0.05335	-0.83593	-0.05335	-0.19917
0.58007	-6.96712	-0.05135	-0.81875	-0.05135	-0.19824
0.57507	-6.97065	-0.04935	-0.80157	-0.04935	-0.1973
0.57007	-6.96623	-0.04735	-0.78439	-0.04735	-0.19637
0.56507	-6.95916	-0.04535	-0.76721	-0.04535	-0.19543
0.56007	-6.95562	-0.04334	-0.75003	-0.04334	-0.1945
0.55507	-6.94678	-0.04134	-0.73285	-0.04134	-0.19357
0.55007	-6.94236	-0.03934	-0.71567	-0.03934	-0.19263
0.54507	-6.93263	-0.03734	-0.69849	-0.03734	-0.1917
0.54007	-6.92202	-0.03534	-0.68131	-0.03534	-0.19077
0.53507	-6.90699	-0.03333	-0.66413	-0.03333	-0.18983
0.53007	-6.89461	-0.03133	-0.64695	-0.03133	-0.1889
0.52507	-6.88046	-0.02933	-0.62977	-0.02933	-0.18797
0.52007	-6.86101	-0.02733	-0.61259	-0.02733	-0.18703
0.51507	-6.84333	-0.02533	-0.59541	-0.02533	-0.1861
0.51007	-6.8221	-0.02332	-0.57823	-0.02332	-0.18517
0.50507	-6.79735	-0.02132	-0.56105	-0.02132	-0.18423
0.50007	-6.77082	-0.01932	-0.54387	-0.01932	-0.1833
0.49507	-6.74252	-0.01732	-0.52669	-0.01732	-0.18236
0.49007	-6.70893	-0.01532	-0.50951	-0.01532	-0.18143
0.48507	-6.67886	-0.01331	-0.49233	-0.01331	-0.1805
0.48007	-6.64173	-0.01131	-0.47515	-0.01131	-0.17956
0.47507	-6.60282	-0.00931	-0.45797	-0.00931	-0.17863
0.47007	-6.56126	-0.00731	-0.44079	-0.00731	-0.1777
0.46507	-6.51971	-0.00531	-0.42361	-0.00531	-0.17676
0.46007	-6.47373	-0.0033	-0.40643	-0.0033	-0.17583
0.45507	-6.42333	-0.0013	-0.38925	-0.0013	-0.1749
0.45007	-6.37735	0.000700701	-0.37207	0.000700701	-0.17396
0.44507	-6.32606	0.0027	-0.35489	0.0027	-0.17303
0.44007	-6.26859	0.0047	-0.33772	0.0047	-0.17209
0.43507	-6.212	0.00671	-0.32054	0.00671	-0.17116
0.43007	-6.15453	0.00871	-0.30336	0.00871	-0.17023
0.42507	-6.09352	0.01071	-0.28618	0.01071	-0.16929
0.42007	-6.03162	0.01271	-0.269	0.01271	-0.16836
0.41507	-5.96973	0.01471	-0.25182	0.01471	-0.16743
0.41007	-5.90872	0.01672	-0.23464	0.01672	-0.16649
0.40507	-5.84417	0.01872	-0.21746	0.01872	-0.16556
0.40007	-5.77609	0.02072	-0.20028	0.02072	-0.16463
0.39507	-5.71154	0.02272	-0.1831	0.02272	-0.16369
0.39007	-5.64434	0.02472	-0.16592	0.02472	-0.16276
0.38507	-5.57891	0.02673	-0.14874	0.02673	-0.16183
0.38007	-5.50906	0.02873	-0.13156	0.02873	-0.16089
0.37507	-5.44186	0.03073	-0.11438	0.03073	-0.15996
0.37007	-5.37377	0.03273	-0.0972	0.03273	-0.15902
0.36507	-5.30834	0.03473	-0.08002	0.03473	-0.15809
0.36007	-5.24026	0.03674	-0.06284	0.03674	-0.15716
0.35507	-5.17571	0.03874	-0.04566	0.03874	-0.15622
0.35007	-5.10763	0.04074	-0.02848	0.04074	-0.15529
0.34507	-5.04308	0.04274	-0.0113	0.04274	-0.15436
0.34007	-4.97765	0.04474	0.00588	0.04474	-0.15342
0.33507	-4.91133	0.04675	0.02306	0.04675	-0.15249
0.33007	-4.84502	0.04875	0.04024	0.04875	-0.15156
0.32507	-4.77958	0.05075	0.05742	0.05075	-0.15062
0.32007	-4.71769	0.05275	0.0746	0.05275	-0.14969
0.31507	-4.65226	0.05475	0.09178	0.05475	-0.14875
0.31007	-4.58771	0.05676	0.10896	0.05676	-0.14782
0.30507	-4.52582	0.05876	0.12614	0.05876	-0.14689
0.30007	-4.46039	0.06076	0.14332	0.06076	-0.14595
0.29507	-4.40026	0.06276	0.1605	0.06276	-0.14502
0.29007	-4.33925	0.06476	0.17768	0.06476	-0.14409
0.28507	-4.27647	0.06677	0.19486	0.06677	-0.14315
0.28007	-4.21634	0.06877	0.21204	0.06877	-0.14222
0.27507	-4.15445	0.07077	0.22922	0.07077	-0.14129
0.27007	-4.09521	0.07277	0.2464	0.07277	-0.14035
0.26507	-4.03597	0.07477	0.26358	0.07477	-0.13942
0.26007	-3.97496	0.07678	0.28076	0.07678	-0.13849
0.25507	-3.91837	0.07878	0.29794	0.07878	-0.13755
0.25007	-3.86089	0.08078	0.31512	0.08078	-0.13662
0.24507	-3.80253	0.08278	0.3323	0.08278	-0.13568
0.24007	-3.74771	0.08478	0.34948	0.08478	-0.13475
0.23507	-3.68936	0.08679	0.36666	0.08679	-0.13382
0.23007	-3.63542	0.08879	0.38384	0.08879	-0.13288
0.22507	-3.58325	0.09079	0.40102	0.09079	-0.13195
0.22007	-3.52755	0.09279	0.4182	0.09279	-0.13102
0.21507	-3.47538	0.09479	0.43538	0.09479	-0.13008
0.21007	-3.42144	0.0968	0.45256	0.0968	-0.12915
0.20507	-3.37281	0.0988	0.46974	0.0988	-0.12822
0.20007	-3.32064	0.1008	0.48692	0.1008	-0.12728
0.19507	-3.27466	0.1028	0.5041	0.1028	-0.12635
0.19007	-3.2278	0.1048	0.52128	0.1048	-0.12541
0.18507	-3.18359	0.10681	0.53846	0.10681	-0.12448
0.18007	-3.13938	0.10881	0.55564	0.10881	-0.12355
0.17507	-3.10313	0.11081	0.57282	0.11081	-0.12261
0.17006	-3.06776	0.11281	0.59	0.11281	-0.12168
0.16506	-3.03681	0.11481	0.60718	0.11481	-0.12075
0.16006	-3.01117	0.11682	0.62436	0.11682	-0.11981
0.15507	-2.99172	0.11882	0.64154	0.11882	-0.11888
0.15006	-2.97492	0.12082	0.65872	0.12082	-0.11795
0.14506	-2.96607	0.12282	0.6759	0.12282	-0.11701
0.14006	-2.959	0.12482	0.69308	0.12482	-0.11608
0.13506	-2.959	0.12683	0.71026	0.12683	-0.11514
0.13006	-2.96077	0.12883	0.72744	0.12883	-0.11421
0.12506	-2.95989	0.13083	0.74462	0.13083	-0.11328
0.12006	-2.96165	0.13283	0.7618	0.13283	-0.11234
0.11506	-2.95812	0.13483	0.77898	0.13483	-0.11141
0.11006	-2.95281	0.13684	0.79616	0.13684	-0.11048
0.10506	-2.9369	0.13884	0.81334	0.13884	-0.10954
0.10006	-2.91479	0.14084	0.83052	0.14084	-0.10861
0.09506	-2.88119	0.14284	0.8477	0.14284	-0.10768
0.09006	-2.83786	0.14484	0.86488	0.14484	-0.10674
0.08506	-2.78835	0.14685	0.88206	0.14685	-0.10581
0.08006	-2.73264	0.14885	0.89924	0.14885	-0.10488
0.07506	-2.66898	0.15085	0.91642	0.15085	-0.10394
0.07006	-2.60266	0.15285	0.9336	0.15285	-0.10301
0.06506	-2.53723	0.15485	0.95078	0.15485	-0.10207
0.06006	-2.46208	0.15686	0.96796	0.15686	-0.10114
0.05506	-2.38073	0.15886	0.98514	0.15886	-0.10021
0.05006	-2.28966	0.16086	1.00232	0.16086	-0.09927
0.04506	-2.19239	0.16286	1.0195	0.16286	-0.09834
0.04006	-2.09071	0.16486	1.03668	0.16486	-0.09741
0.03506	-1.98726	0.16687	1.05386	0.16687	-0.09647
0.03006	-1.89265	0.16887	1.07104	0.16887	-0.09554
0.02506	-1.80511	0.17087	1.08821	0.17087	-0.09461
0.02006	-1.7273	0.17287	1.10539	0.17287	-0.09367
0.01506	-1.65656	0.17487	1.12257	0.17487	-0.09274
0.01006	-1.59555	0.17688	1.13975	0.17688	-0.0918
0.00506	-1.54338	0.17888	1.15693	0.17888	-0.09087
6.24657e-05	-1.49298	0.18088	1.17411	0.18088	-0.08994
-0.00494	-1.44701	0.18288	1.19129	0.18288	-0.089
-0.00994	-1.40722	0.18488	1.20847	0.18488	-0.08807
-0.01494	-1.37185	0.18689	1.22565	0.18689	-0.08714
-0.01994	-1.33383	0.18889	1.24283	0.18889	-0.0862
-0.02494	-1.302	0.19089	1.26001	0.19089	-0.08527
-0.02994	-1.26928	0.19289	1.27719	0.19289	-0.08434
-0.03494	-1.24275	0.19489	1.29437	0.19489	-0.0834
-0.03994	-1.21446	0.1969	1.31155	0.1969	-0.08247
-0.04494	-1.19059	0.1989	1.32873	0.1989	-0.08154
-0.04994	-1.16937	0.2009	1.34591	0.2009	-0.0806
-0.05494	-1.14726	0.2029	1.36309	0.2029	-0.07967
-0.05994	-1.12604	0.2049	1.38027	0.2049	-0.07873
-0.06494	-1.1057	0.20691	1.39745	0.20691	-0.0778
-0.06994	-1.08448	0.20891	1.41463	0.20891	-0.07687
-0.07494	-1.06945	0.21091	1.43181	0.21091	-0.07593
-0.07994	-1.04823	0.21291	1.44899	0.21291	-0.075
-0.08494	-1.0332	0.21491	1.46617	0.21491	-0.07407
-0.08994	-1.01728	0.21692	1.48335	0.21692	-0.07313
-0.09494	-1.00136	0.21892	1.50053	0.21892	-0.0722
-0.09994	-0.98545	0.22092	1.51771	0.22092	-0.07127
-0.10494	-0.97307	0.22292	1.53489	0.22292	-0.07033
-0.10994	-0.95981	0.22492	1.55207	0.22492	-0.0694
-0.11494	-0.94478	0.22693	1.56925	0.22693	-0.06846
-0.11994	-0.93063	0.22893	1.58643	0.22893	-0.06753
-0.12494	-0.92267	0.23093	1.60361	0.23093	-0.0666
-0.12994	-0.90587	0.23293	1.62079	0.23293	-0.06566
-0.13494	-0.89968	0.23493	1.63797	0.23493	-0.06473
-0.13994	-0.88553	0.23694	1.65515	0.23694	-0.0638
-0.14494	-0.87492	0.23894	1.67233	0.23894	-0.06286
-0.14994	-0.86431	0.24094	1.68951	0.24094	-0.06193
-0.15494	-0.85459	0.24294	1.70669	0.24294	-0.061
-0.15994	-0.84574	0.24494	1.72387	0.24494	-0.06006
-0.16494	-0.83602	0.24695	1.74105	0.24695	-0.05913
-0.16994	-0.82895	0.24895	1.75823	0.24895	-0.0582
-0.17494	-0.81745	0.25095	1.77541	0.25095	-0.05726
-0.17994	-0.81126	0.25295	1.79259	0.25295	-0.05633
-0.18494	-0.8033	0.25495	1.80977	0.25495	-0.05539
-0.18994	-0.79004	0.25696	1.82695	0.25696	-0.05446
-0.19494	-0.78739	0.25896	1.84413	0.25896	-0.05353
-0.19994	-0.7812	0.26096	1.86131	0.26096	-0.05259
-0.20494	-0.77236	0.26296	1.87849	0.26296	-0.05166
-0.20994	-0.76174	0.26496	1.89567	0.26496	-0.05073
-0.21494	-0.75821	0.26697	1.91285	0.26697	-0.04979
-0.21994	-0.75025	0.26897	1.93003	0.26897	-0.04886
-0.22494	-0.74318	0.27097	1.94721	0.27097	-0.04793
-0.22994	-0.73345	0.27297	1.96439	0.27297	-0.04699
-0.23494	-0.7308	0.27497	1.98157	0.27497	-0.04606
-0.23994	-0.72549	0.27698	1.99875	0.27698	-0.04512
-0.24494	-0.71842	0.27898	2.01593	0.27898	-0.04419
-0.24994	-0.71134	0.28098	2.03311	0.28098	-0.04326
-0.25494	-0.70516	0.28298	2.05029	0.28298	-0.04232
-0.25994	-0.70162	0.28498	2.06747	0.28498	-0.04139
-0.26494	-0.69366	0.28699	2.08465	0.28699	-0.04046
-0.26994	-0.68836	0.28899	2.10183	0.28899	-0.03952
-0.27494	-0.6804	0.29099	2.11901	0.29099	-0.03859
-0.27994	-0.67708	0.29299	2.13619	0.29299	-0.03766
-0.28494	-0.67187	0.29499	2.15337	0.29499	-0.03672
-0.28994	-0.66656	0.297	2.17055	0.297	-0.03579
-0.29494	-0.66134	0.299	2.18773	0.299	-0.03486
-0.29994	-0.65666	0.301	2.20491	0.301	-0.03392
-0.30494	-0.65171	0.303	2.22209	0.303	-0.03299
-0.30994	-0.64702	0.30501	2.23927	0.30501	-0.03205
-0.31494	-0.64224	0.30701	2.25645	0.30701	-0.03112
-0.31994	-0.63756	0.30901	2.27363	0.30901	-0.03019
-0.32494	-0.63323	0.31101	2.29081	0.31101	-0.02925
-0.32994	-0.62872	0.31301	2.30799	0.31301	-0.02832
-0.33494	-0.62421	0.31502	2.32517	0.31502	-0.02739
-0.33994	-0.61996	0.31702	2.34235	0.31702	-0.02645
-0.34494	-0.61589	0.31902	2.35953	0.31902	-0.02552
-0.34994	-0.61156	0.32102	2.37671	0.32102	-0.02459
-0.35494	-0.60741	0.32302	2.39389	0.32302	-0.02365
-0.35994	-0.60343	0.32503	2.41107	0.32503	-0.02272
-0.36494	-0.59954	0.32703	2.42825	0.32703	-0.02178
-0.36994	-0.59574	0.32903	2.44543	0.32903	-0.02085
-0.37494	-0.59202	0.33103	2.46261	0.33103	-0.01992
-0.37994	-0.58822	0.33303	2.47979	0.33303	-0.01898
-0.38494	-0.58459	0.33504	2.49697	0.33504	-0.01805
-0.38994	-0.58088	0.33704	2.51415	0.33704	-0.01712
-0.39494	-0.57752	0.33904	2.53132	0.33904	-0.01618
-0.39994	-0.57389	0.34104	2.5485	0.34104	-0.01525
-0.40494	-0.57062	0.34304	2.56568	0.34304	-0.01432
-0.40994	-0.567	0.34505	2.58286	0.34505	-0.01338
-0.41494	-0.56408	0.34705	2.60004	0.34705	-0.01245
-0.41994	-0.56054	0.34905	2.61722	0.34905	-0.01152
-0.42494	-0.55727	0.35105	2.6344	0.35105	-0.01058
-0.42994	-0.55418	0.35305	2.65158	0.35305	-0.00965
-0.43494	-0.55099	0.35506	2.66876	0.35506	-0.00871
-0.43994	-0.54808	0.35706	2.68594	0.35706	-0.00778
-0.44494	-0.54525	0.35906	2.70312	0.35906	-0.00685
-0.44994	-0.54215	0.36106	2.7203	0.36106	-0.00591
-0.45494	-0.53932	0.36306	2.73748	0.36306	-0.00498
-0.45994	-0.53632	0.36507	2.75466	0.36507	-0.00405
-0.46494	-0.5334	0.36707	2.77184	0.36707	-0.00311
-0.46994	-0.53083	0.36907	2.78902	0.36907	-0.00218
-0.47494	-0.52836	0.37107	2.8062	0.37107	-0.00125
-0.47994	-0.52535	0.37307	2.82338	0.37307	-0.000311959
-0.48495	-0.52296	0.37508	2.84056	0.37508	0.000621643
-0.48994	-0.52058	0.37708	2.85774	0.37708	0.00156
-0.49495	-0.51801	0.37908	2.87492	0.37908	0.00249
-0.49995	-0.51527	0.38108	2.8921	0.38108	0.00342
-0.49495	-0.49317	0.38308	2.90928	0.38308	0.00436
-0.48994	-0.47814	0.38509	2.92646	0.38509	0.00529
-0.48495	-0.46629	0.38709	2.94364	0.38709	0.00622
-0.47994	-0.45576	0.38909	2.96082	0.38909	0.00716
-0.47494	-0.44675	0.39109	2.978	0.39109	0.00809
-0.46994	-0.43914	0.39309	2.99518	0.39309	0.00902
-0.46494	-0.43189	0.3951	3.01236	0.3951	0.00996
-0.45994	-0.42526	0.3971	3.02954	0.3971	0.01089
-0.45494	-0.41934	0.3991	3.04672	0.3991	0.01182
-0.44994	-0.41359	0.4011	3.0639	0.4011	0.01276
-0.44494	-0.40802	0.4031	3.08108	0.4031	0.01369
-0.43994	-0.40315	0.40511	3.09826	0.40511	0.01463
-0.43494	-0.39829	0.40711	3.11544	0.40711	0.01556
-0.42994	-0.39396	0.40911	3.13262	0.40911	0.01649
-0.42494	-0.38954	0.41111	3.1498	0.41111	0.01743
-0.41994	-0.38547	0.41311	3.16698	0.41311	0.01836
-0.41494	-0.38167	0.41512	3.18416	0.41512	0.01929
-0.40994	-0.37769	0.41712	3.20134	0.41712	0.02023
-0.40494	-0.37371	0.41912	3.21852	0.41912	0.02116
-0.39994	-0.37026	0.42112	3.2357	0.42112	0.02209
-0.39494	-0.36699	0.42312	3.25288	0.42312	0.02303
-0.38994	-0.36345	0.42513	3.27006	0.42513	0.02396
-0.38494	-0.36001	0.42713	3.28724	0.42713	0.0249
-0.37994	-0.35691	0.42913	3.30442	0.42913	0.02583
-0.37494	-0.35373	0.43113	3.3216	0.43113	0.02676
-0.36994	-0.35054	0.43313	3.33878	0.43313	0.0277
-0.36494	-0.34771	0.43514	3.35596	0.43514	0.02863
-0.35994	-0.34462	0.43714	3.37314	0.43714	0.02956
-0.35494	-0.34197	0.43914	3.39032	0.43914	0.0305
-0.34994	-0.33931	0.44114	3.4075	0.44114	0.03143
-0.34494	-0.33649	0.44314	3.42468	0.44314	0.03236
-0.33994	-0.33366	0.44515	3.44186	0.44515	0.0333
-0.33494	-0.33074	0.44715	3.45904	0.44715	0.03423
-0.32994	-0.32809	0.44915	3.47622	0.44915	0.03516
-0.32494	-0.32579	0.45115	3.4934	0.45115	0.0361
-0.31994	-0.32331	0.45315	3.51058	0.45315	0.03703
-0.31494	-0.32048	0.45516	3.52776	0.45516	0.03797
-0.30994	-0.31818	0.45716	3.54494	0.45716	0.0389
-0.30494	-0.31588	0.45916	3.56212	0.45916	0.03983
-0.29994	-0.31314	0.46116	3.5793	0.46116	0.04077
-0.29494	-0.31084	0.46316	3.59648	0.46316	0.0417
-0.28994	-0.30828	0.46517	3.61366	0.46517	0.04263
-0.28494	-0.30571	0.46717	3.63084	0.46717	0.04357
-0.27994	-0.30377	0.46917	3.64802	0.46917	0.0445
-0.27494	-0.30138	0.47117	3.6652	0.47117	0.04543
-0.26994	-0.29891	0.47317	3.68238	0.47317	0.04637
-0.26494	-0.29687	0.47518	3.69956	0.47518	0.0473
-0.25994	-0.29449	0.47718	3.71674	0.47718	0.04824
-0.25494	-0.29245	0.47918	3.73392	0.47918	0.04917
-0.24994	-0.29006	0.48118	3.7511	0.48118	0.0501
-0.24494	-0.28777	0.48318	3.76828	0.48318	0.05104
-0.23994	-0.28555	0.48519	3.78546	0.48519	0.05197
-0.23494	-0.28334	0.48719	3.80264	0.48719	0.0529
-0.22994	-0.28096	0.48919	3.81982	0.48919	0.05384
-0.22494	-0.27901	0.49119	3.837	0.49119	0.05477
-0.21994	-0.2768	0.49319	3.85418	0.49319	0.0557
-0.21494	-0.27433	0.4952	3.87136	0.4952	0.05664
-0.20994	-0.27211	0.4972	3.88854	0.4972	0.05757
-0.20494	-0.27026	0.4992	3.90572	0.4992	0.0585
-0.19994	-0.26778	0.5012	3.9229	0.5012	0.05944
-0.19494	-0.26566	0.5032	3.94008	0.5032	0.06037
-0.18994	-0.26336	0.50521	3.95725	0.50521	0.06131
-0.18494	-0.26133	0.50721	3.97443	0.50721	0.06224
-0.17994	-0.25903	0.50921	3.99161	0.50921	0.06317
-0.17494	-0.25673	0.51121	4.00879	0.51121	0.06411
-0.16994	-0.25452	0.51321	4.02597	0.51321	0.06504
-0.16494	-0.25222	0.51522	4.04315	0.51522	0.06597
-0.15994	-0.25001	0.51722	4.06033	0.51722	0.06691
-0.15494	-0.24753	0.51922	4.07751	0.51922	0.06784
-0.14994	-0.24523	0.52122	4.09469	0.52122	0.06877
-0.14494	-0.24258	0.52322	4.11187	0.52322	0.06971
-0.13994	-0.24002	0.52523	4.12905	0.52523	0.07064
-0.13494	-0.23754	0.52723	4.14623	0.52723	0.07158
-0.12994	-0.23507	0.52923	4.16341	0.52923	0.07251
-0.12494	-0.23206	0.53123	4.18059	0.53123	0.07344
-0.11994	-0.22914	0.53323	4.19777	0.53323	0.07438
-0.11494	-0.2264	0.53524	4.21495	0.53524	0.07531
-0.10994	-0.22313	0.53724	4.23213	0.53724	0.07624
-0.10494	-0.22012	0.53924	4.24931	0.53924	0.07718
-0.09994	-0.21659	0.54124	4.26649	0.54124	0.07811
-0.09494	-0.21314	0.54324	4.28367	0.54324	0.07904
-0.08994	-0.20942	0.54525	4.30085	0.54525	0.07998
-0.08494	-0.20527	0.54725	4.31803	0.54725	0.08091
-0.07994	-0.20076	0.54925	4.33521	0.54925	0.08184
-0.07494	-0.19652	0.55125	4.35239	0.55125	0.08278
-0.06994	-0.19148	0.55325	4.36957	0.55325	0.08371
-0.06494	-0.18608	0.55526	4.38675	0.55526	0.08465
-0.05994	-0.18025	0.55726	4.40393	0.55726	0.08558
-0.05494	-0.1737	0.55926	4.42111	0.55926	0.08651
-0.04994	-0.16716	0.56126	4.43829	0.56126	0.08745
-0.04494	-0.15956	0.56326	4.45547	0.56326	0.08838
-0.03994	-0.15195	0.56527	4.47265	0.56527	0.08931
-0.03494	-0.14337	0.56727	4.48983	0.56727	0.09025
-0.02994	-0.13409	0.56927	4.50701	0.56927	0.09118
-0.02494	-0.12419	0.57127	4.52419	0.57127	0.09211
-0.01994	-0.11375	0.57327	4.54137	0.57327	0.09305
-0.01494	-0.10217	0.57528	4.55855	0.57528	0.09398
-0.00994	-0.08961	0.57728	4.57573	0.57728	0.09492
-0.00494	-0.07653	0.57928	4.59291	0.57928	0.09585
		0.58128	4.61009	0.58128	0.09678
		0.58328	4.62727	0.58328	0.09772
		0.58529	4.64445	0.58529	0.09865
		0.58729	4.66163	0.58729	0.09958
		0.58929	4.67881	0.58929	0.10052
		0.59129	4.69599	0.59129	0.10145
		0.59329	4.71317	0.59329	0.10238
		0.5953	4.73035	0.5953	0.10332
		0.5973	4.74753	0.5973	0.10425
		0.5993	4.76471	0.5993	0.10519
		0.6013	4.78189	0.6013	0.10612
		0.6033	4.79907	0.6033	0.10705
		0.60531	4.81625	0.60531	0.10799
		0.60731	4.83343	0.60731	0.10892
		0.60931	4.85061	0.60931	0.10985
		0.61131	4.86779	0.61131	0.11079
		0.61331	4.88497	0.61331	0.11172
		0.61532	4.90215	0.61532	0.11265
		0.61732	4.91933	0.61732	0.11359
		0.61932	4.93651	0.61932	0.11452
		0.62132	4.95369	0.62132	0.11545
		0.62332	4.97087	0.62332	0.11639
		0.62533	4.98805	0.62533	0.11732
		0.62733	5.00523	0.62733	0.11826
		0.62933	5.02241	0.62933	0.11919
		0.63133	5.03959	0.63133	0.12012
		0.63333	5.05677	0.63333	0.12106
		0.63534	5.07395	0.63534	0.12199
		0.63734	5.09113	0.63734	0.12292
		0.63934	5.10831	0.63934	0.12386
		0.64134	5.12549	0.64134	0.12479
		0.64334	5.14267	0.64334	0.12572
		0.64535	5.15985	0.64535	0.12666
		0.64735	5.17703	0.64735	0.12759
		0.64935	5.19421	0.64935	0.12853
		0.65135	5.21139	0.65135	0.12946
		0.65335	5.22857	0.65335	0.13039
		0.65536	5.24575	0.65536	0.13133
		0.65736	5.26293	0.65736	0.13226
		0.65936	5.28011	0.65936	0.13319
		0.66136	5.29729	0.66136	0.13413
		0.66336	5.31447	0.66336	0.13506
		0.66537	5.33165	0.66537	0.13599
		0.66737	5.34883	0.66737	0.13693
		0.66937	5.36601	0.66937	0.13786
		0.67137	5.38319	0.67137	0.13879
		0.67337	5.40036	0.67337	0.13973
		0.67538	5.41754	0.67538	0.14066
		0.67738	5.43472	0.67738	0.1416
		0.67938	5.4519	0.67938	0.14253
		0.68138	5.46908	0.68138	0.14346
		0.68338	5.48626	0.68338	0.1444
		0.68539	5.50344	0.68539	0.14533
		0.68739	5.52062	0.68739	0.14626
		0.68939	5.5378	0.68939	0.1472
		0.69139	5.55498	0.69139	0.14813
		0.69339	5.57216	0.69339	0.14906
		0.6954	5.58934	0.6954	0.15
		0.6974	5.60652	0.6974	0.15093
		0.6994	5.6237	0.6994	0.15187
		0.7014	5.64088	0.7014	0.1528
		0.7034	5.65806	0.7034	0.15373
		0.70541	5.67524	0.70541	0.15467
		0.70741	5.69242	0.70741	0.1556
		0.70941	5.7096	0.70941	0.15653
		0.71141	5.72678	0.71141	0.15747
		0.71341	5.74396	0.71341	0.1584
		0.71542	5.76114	0.71542	0.15933
		0.71742	5.77832	0.71742	0.16027
		0.71942	5.7955	0.71942	0.1612
		0.72142	5.81268	0.72142	0.16213
		0.72342	5.82986	0.72342	0.16307
		0.72543	5.84704	0.72543	0.164
		0.72743	5.86422	0.72743	0.16494
		0.72943	5.8814	0.72943	0.16587
		0.73143	5.89858	0.73143	0.1668
		0.73343	5.91576	0.73343	0.16774
		0.73544	5.93294	0.73544	0.16867
		0.73744	5.95012	0.73744	0.1696
		0.73944	5.9673	0.73944	0.17054
		0.74144	5.98448	0.74144	0.17147
		0.74344	6.00166	0.74344	0.1724
		0.74545	6.01884	0.74545	0.17334
		0.74745	6.03602	0.74745	0.17427
		0.74945	6.0532	0.74945	0.17521
		0.75145	6.07038	0.75145	0.17614
		0.75345	6.08756	0.75345	0.17707
		0.75546	6.10474	0.75546	0.17801
		0.75746	6.12192	0.75746	0.17894
		0.75946	6.1391	0.75946	0.17987
		0.76146	6.15628	0.76146	0.18081
		0.76346	6.17346	0.76346	0.18174
		0.76547	6.19064	0.76547	0.18267
		0.76747	6.20782	0.76747	0.18361
		0.76947	6.225	0.76947	0.18454
		0.77147	6.24218	0.77147	0.18547
		0.77347	6.25936	0.77347	0.18641
		0.77548	6.27654	0.77548	0.18734
		0.77748	6.29372	0.77748	0.18828
		0.77948	6.3109	0.77948	0.18921
		0.78148	6.32808	0.78148	0.19014
		0.78348	6.34526	0.78348	0.19108
		0.78549	6.36244	0.78549	0.19201
		0.78749	6.37962	0.78749	0.19294
		0.78949	6.3968	0.78949	0.19388
		0.79149	6.41398	0.79149	0.19481
		0.79349	6.43116	0.79349	0.19574
		0.7955	6.44834	0.7955	0.19668
		0.7975	6.46552	0.7975	0.19761
		0.7995	6.4827	0.7995	0.19855
		0.8015	6.49988	0.8015	0.19948
		0.8035	6.51706	0.8035	0.20041
		0.80551	6.53424	0.80551	0.20135
		0.80751	6.55142	0.80751	0.20228
		0.80951	6.5686	0.80951	0.20321
		0.81151	6.58578	0.81151	0.20415
		0.81351	6.60296	0.81351	0.20508
		0.81552	6.62014	0.81552	0.20601
		0.81752	6.63732	0.81752	0.20695
		0.81952	6.6545	0.81952	0.20788
		0.82152	6.67168	0.82152	0.20881
		0.82352	6.68886	0.82352	0.20975
		0.82553	6.70604	0.82553	0.21068
		0.82753	6.72322	0.82753	0.21162
		0.82953	6.7404	0.82953	0.21255
		0.83153	6.75758	0.83153	0.21348
		0.83353	6.77476	0.83353	0.21442
		0.83554	6.79194	0.83554	0.21535
		0.83754	6.80912	0.83754	0.21628
		0.83954	6.82629	0.83954	0.21722
		0.84154	6.84347	0.84154	0.21815
		0.84354	6.86065	0.84354	0.21908
		0.84555	6.87783	0.84555	0.22002
		0.84755	6.89501	0.84755	0.22095
		0.84955	6.91219	0.84955	0.22189
		0.85155	6.92937	0.85155	0.22282
		0.85355	6.94655	0.85355	0.22375
		0.85556	6.96373	0.85556	0.22469
		0.85756	6.98091	0.85756	0.22562
		0.85956	6.99809	0.85956	0.22655
		0.86156	7.01527	0.86156	0.22749
		0.86356	7.03245	0.86356	0.22842
		0.86557	7.04963	0.86557	0.22935
		0.86757	7.06681	0.86757	0.23029
		0.86957	7.08399	0.86957	0.23122
		0.87157	7.10117	0.87157	0.23215
		0.87357	7.11835	0.87357	0.23309
		0.87558	7.13553	0.87558	0.23402
		0.87758	7.15271	0.87758	0.23496
		0.87958	7.16989	0.87958	0.23589
		0.88158	7.18707	0.88158	0.23682
		0.88358	7.20425	0.88358	0.23776
		0.88559	7.22143	0.88559	0.23869
		0.88759	7.23861	0.88759	0.23962
		0.88959	7.25579	0.88959	0.24056
		0.89159	7.27297	0.89159	0.24149
		0.89359	7.29015	0.89359	0.24242
		0.8956	7.30733	0.8956	0.24336
		0.8976	7.32451	0.8976	0.24429
		0.8996	7.34169	0.8996	0.24523
		0.9016	7.35887	0.9016	0.24616
		0.9036	7.37605	0.9036	0.24709
		0.90561	7.39323	0.90561	0.24803
		0.90761	7.41041	0.90761	0.24896
		0.90961	7.42759	0.90961	0.24989
		0.91161	7.44477	0.91161	0.25083
		0.91361	7.46195	0.91361	0.25176
		0.91562	7.47913	0.91562	0.25269
		0.91762	7.49631	0.91762	0.25363
		0.91962	7.51349	0.91962	0.25456
		0.92162	7.53067	0.92162	0.25549
		0.92362	7.54785	0.92362	0.25643
		0.92563	7.56503	0.92563	0.25736
		0.92763	7.58221	0.92763	0.2583
		0.92963	7.59939	0.92963	0.25923
		0.93163	7.61657	0.93163	0.26016
		0.93363	7.63375	0.93363	0.2611
		0.93564	7.65093	0.93564	0.26203
		0.93764	7.66811	0.93764	0.26296
		0.93964	7.68529	0.93964	0.2639
		0.94164	7.70247	0.94164	0.26483
		0.94364	7.71965	0.94364	0.26576
		0.94565	7.73683	0.94565	0.2667
		0.94765	7.75401	0.94765	0.26763
		0.94965	7.77119	0.94965	0.26857
		0.95165	7.78837	0.95165	0.2695
		0.95365	7.80555	0.95365	0.27043
		0.95566	7.82273	0.95566	0.27137
		0.95766	7.83991	0.95766	0.2723
		0.95966	7.85709	0.95966	0.27323
		0.96166	7.87427	0.96166	0.27417
		0.96366	7.89145	0.96366	0.2751
		0.96567	7.90863	0.96567	0.27603
		0.96767	7.92581	0.96767	0.27697
		0.96967	7.94299	0.96967	0.2779
		0.97167	7.96017	0.97167	0.27883
		0.97367	7.97735	0.97367	0.27977
		0.97568	7.99453	0.97568	0.2807
		0.97768	8.01171	0.97768	0.28164
		0.97968	8.02889	0.97968	0.28257
		0.98168	8.04607	0.98168	0.2835
		0.98368	8.06325	0.98368	0.28444
		0.98569	8.08043	0.98569	0.28537
		0.98769	8.09761	0.98769	0.2863
		0.98969	8.11479	0.98969	0.28724
		0.99169	8.13197	0.99169	0.28817
		0.99369	8.14915	0.99369	0.2891
		0.9957	8.16633	0.9957	0.29004
		0.9977	8.18351	0.9977	0.29097
		0.9997	8.20069	0.9997	0.29191
		1.0017	8.21787	1.0017	0.29284
		1.0037	8.23505	1.0037	0.29377
		1.00571	8.25223	1.00571	0.29471
		1.00771	8.2694	1.00771	0.29564
		1.00971	8.28658	1.00971	0.29657
		1.01171	8.30376	1.01171	0.29751
		1.01371	8.32094	1.01371	0.29844
		1.01572	8.33812	1.01572	0.29937
		1.01772	8.3553	1.01772	0.30031
		1.01972	8.37248	1.01972	0.30124
		1.02172	8.38966	1.02172	0.30217
		1.02372	8.40684	1.02372	0.30311
		1.02573	8.42402	1.02573	0.30404
		1.02773	8.4412	1.02773	0.30498
		1.02973	8.45838	1.02973	0.30591
		1.03173	8.47556	1.03173	0.30684
		1.03373	8.49274	1.03373	0.30778
		1.03574	8.50992	1.03574	0.30871
		1.03774	8.5271	1.03774	0.30964
		1.03974	8.54428	1.03974	0.31058
		1.04174	8.56146	1.04174	0.31151
		1.04374	8.57864	1.04374	0.31244
		1.04575	8.59582	1.04575	0.31338
		1.04775	8.613	1.04775	0.31431
		1.04975	8.63018	1.04975	0.31525
		1.05175	8.64736	1.05175	0.31618
		1.05375	8.66454	1.05375	0.31711
		1.05576	8.68172	1.05576	0.31805
		1.05776	8.6989	1.05776	0.31898
		1.05976	8.71608	1.05976	0.31991
		1.06176	8.73326	1.06176	0.32085
		1.06376	8.75044	1.06376	0.32178
		1.06577	8.76762	1.06577	0.32271
		1.06777	8.7848	1.06777	0.32365
		1.06977	8.80198	1.06977	0.32458
		1.07177	8.81916	1.07177	0.32552
		1.07377	8.83634	1.07377	0.32645
		1.07578	8.85352	1.07578	0.32738
		1.07778	8.8707	1.07778	0.32832
		1.07978	8.88788	1.07978	0.32925
		1.08178	8.90506	1.08178	0.33018
		1.08378	8.92224	1.08378	0.33112
		1.08579	8.93942	1.08579	0.33205
		1.08779	8.9566	1.08779	0.33298
		1.08979	8.97378	1.08979	0.33392
		1.09179	8.99096	1.09179	0.33485
		1.09379	9.00814	1.09379	0.33578
		1.0958	9.02532	1.0958	0.33672
		1.0978	9.0425	1.0978	0.33765
		1.0998	9.05968	1.0998	0.33859
		1.1018	9.07686	1.1018	0.33952
		1.1038	9.09404	1.1038	0.34045
		1.10581	9.11122	1.10581	0.34139
		1.10781	9.1284	1.10781	0.34232
		1.10981	9.14558	1.10981	0.34325
		1.11181	9.16276	1.11181	0.34419
		1.11381	9.17994	1.11381	0.34512
		1.11582	9.19712	1.11582	0.34605
		1.11782	9.2143	1.11782	0.34699
		1.11982	9.23148	1.11982	0.34792
		1.12182	9.24866	1.12182	0.34886
		1.12382	9.26584	1.12382	0.34979
		1.12583	9.28302	1.12583	0.35072
		1.12783	9.3002	1.12783	0.35166
		1.12983	9.31738	1.12983	0.35259
		1.13183	9.33456	1.13183	0.35352
		1.13383	9.35174	1.13383	0.35446
		1.13584	9.36892	1.13584	0.35539
		1.13784	9.3861	1.13784	0.35632
		1.13984	9.40328	1.13984	0.35726
		1.14184	9.42046	1.14184	0.35819
		1.14384	9.43764	1.14384	0.35912
		1.14585	9.45482	1.14585	0.36006
		1.14785	9.472	1.14785	0.36099
		1.14985	9.48918	1.14985	0.36193
		1.15185	9.50636	1.15185	0.36286
		1.15385	9.52354	1.15385	0.36379
		1.15586	9.54072	1.15586	0.36473
		1.15786	9.5579	1.15786	0.36566
		1.15986	9.57508	1.15986	0.36659
		1.16186	9.59226	1.16186	0.36753
		1.16386	9.60944	1.16386	0.36846
		1.16587	9.62662	1.16587	0.36939
		1.16787	9.6438	1.16787	0.37033
		1.16987	9.66098	1.16987	0.37126
		1.17187	9.67816	1.17187	0.3722
		1.17387	9.69534	1.17387	0.37313
		1.17588	9.71251	1.17588	0.37406
		1.17788	9.72969	1.17788	0.375
		1.17988	9.74687	1.17988	0.37593
		1.18188	9.76405	1.18188	0.37686
		1.18388	9.78123	1.18388	0.3778
		1.18589	9.79841	1.18589	0.37873
		1.18789	9.81559	1.18789	0.37966
		1.18989	9.83277	1.18989	0.3806
		1.19189	9.84995	1.19189	0.38153
		1.19389	9.86713	1.19389	0.38246
		1.1959	9.88431	1.1959	0.3834
		1.1979	9.90149	1.1979	0.38433
		1.1999	9.91867	1.1999	0.38527
		1.2019	9.93585	1.2019	0.3862
		1.2039	9.95303	1.2039	0.38713
		1.20591	9.97021	1.20591	0.38807
		1.20791	9.98739	1.20791	0.389
		1.20991	10.0046	1.20991	0.38993
		1.21191	10.0218	1.21191	0.39087
		1.21391	10.0389	1.21391	0.3918
		1.21592	10.0561	1.21592	0.39273
		1.21792	10.0733	1.21792	0.39367
		1.21992	10.0905	1.21992	0.3946
		1.22192	10.1076	1.22192	0.39554
		1.22392	10.1248	1.22392	0.39647
		1.22593	10.142	1.22593	0.3974
		1.22793	10.1592	1.22793	0.39834
		1.22993	10.1764	1.22993	0.39927
		1.23193	10.1936	1.23193	0.4002
		1.23393	10.2107	1.23393	0.40114
		1.23594	10.2279	1.23594	0.40207
		1.23794	10.2451	1.23794	0.403
		1.23994	10.2623	1.23994	0.40394
		1.24194	10.2795	1.24194	0.40487
		1.24394	10.2966	1.24394	0.4058
		1.24595	10.3138	1.24595	0.40674
		1.24795	10.331	1.24795	0.40767
		1.24995	10.3482	1.24995	0.40861
		1.25195	10.3653	1.25195	0.40954
		1.25395	10.3825	1.25395	0.41047
		1.25596	10.3997	1.25596	0.41141
		1.25796	10.4169	1.25796	0.41234
		1.25996	10.4341	1.25996	0.41327
		1.26196	10.4512	1.26196	0.41421
		1.26396	10.4684	1.26396	0.41514
		1.26597	10.4856	1.26597	0.41607
		1.26797	10.5028	1.26797	0.41701
		1.26997	10.52	1.26997	0.41794
		1.27197	10.5372	1.27197	0.41888
		1.27397	10.5543	1.27397	0.41981
		1.27598	10.5715	1.27598	0.42074
		1.27798	10.5887	1.27798	0.42168
		1.27998	10.6059	1.27998	0.42261
		1.28198	10.623	1.28198	0.42354
		1.28398	10.6402	1.28398	0.42448
		1.28599	10.6574	1.28599	0.42541
		1.28799	10.6746	1.28799	0.42634
		1.28999	10.6918	1.28999	0.42728
		1.29199	10.7089	1.29199	0.42821
		1.29399	10.7261	1.29399	0.42914
		1.296	10.7433	1.296	0.43008
		1.298	10.7605	1.298	0.43101
		1.3	10.7777	1.3	0.43195

## Sheet: Supplementary Fig. 3b
Potential (V)	current density (mA m^(-2))	Potential (V)	line 1	potential (V)	line 2
6.24657e-05	1.58721	-0.6	-6.33165	-0.6	-0.85454
0.00506	1.61074	-0.5984	-6.30649	-0.5984	-0.8526
0.01006	1.63772	-0.5968	-6.28133	-0.5968	-0.85067
0.01506	1.66638	-0.5952	-6.25617	-0.5952	-0.84874
0.02006	1.6985	-0.59359	-6.23102	-0.59359	-0.84681
0.02506	1.73353	-0.59199	-6.20586	-0.59199	-0.84487
0.03006	1.77006	-0.59039	-6.1807	-0.59039	-0.84294
0.03506	1.8089	-0.58879	-6.15554	-0.58879	-0.84101
0.04006	1.85154	-0.58719	-6.13039	-0.58719	-0.83907
0.04506	1.89577	-0.58559	-6.10523	-0.58559	-0.83714
0.05006	1.94204	-0.58398	-6.08007	-0.58398	-0.83521
0.05506	1.99061	-0.58238	-6.05491	-0.58238	-0.83327
0.06006	2.04095	-0.58078	-6.02976	-0.58078	-0.83134
0.06506	2.09385	-0.57918	-6.0046	-0.57918	-0.82941
0.07006	2.14843	-0.57758	-5.97944	-0.57758	-0.82747
0.07506	2.20505	-0.57598	-5.95428	-0.57598	-0.82554
0.08006	2.26344	-0.57437	-5.92913	-0.57437	-0.82361
0.08506	2.3324	-0.57277	-5.90397	-0.57277	-0.82167
0.09006	2.39255	-0.57117	-5.87881	-0.57117	-0.81974
0.09506	2.45978	-0.56957	-5.85365	-0.56957	-0.81781
0.10006	2.52437	-0.56797	-5.8285	-0.56797	-0.81587
0.10506	2.58895	-0.56637	-5.80334	-0.56637	-0.81394
0.11006	2.65972	-0.56476	-5.77818	-0.56476	-0.81201
0.11506	2.73226	-0.56316	-5.75302	-0.56316	-0.81007
0.12006	2.80657	-0.56156	-5.72786	-0.56156	-0.80814
0.12506	2.87911	-0.55996	-5.70271	-0.55996	-0.80621
0.13006	2.95166	-0.55836	-5.67755	-0.55836	-0.80428
0.13506	3.03216	-0.55676	-5.65239	-0.55676	-0.80234
0.14006	3.11089	-0.55516	-5.62723	-0.55516	-0.80041
0.14506	3.19228	-0.55355	-5.60208	-0.55355	-0.79848
0.15006	3.27544	-0.55195	-5.57692	-0.55195	-0.79654
0.15507	3.36302	-0.55035	-5.55176	-0.55035	-0.79461
0.16006	3.44529	-0.54875	-5.5266	-0.54875	-0.79268
0.16506	3.53464	-0.54715	-5.50145	-0.54715	-0.79074
0.17006	3.62311	-0.54555	-5.47629	-0.54555	-0.78881
0.17507	3.71865	-0.54394	-5.45113	-0.54394	-0.78688
0.18007	3.80889	-0.54234	-5.42597	-0.54234	-0.78494
0.18507	3.90443	-0.54074	-5.40082	-0.54074	-0.78301
0.19007	4.00351	-0.53914	-5.37566	-0.53914	-0.78108
0.19507	4.09905	-0.53754	-5.3505	-0.53754	-0.77914
0.20007	4.19902	-0.53594	-5.32534	-0.53594	-0.77721
0.20507	4.30341	-0.53433	-5.30018	-0.53433	-0.77528
0.21007	4.40603	-0.53273	-5.27503	-0.53273	-0.77334
0.21507	4.51307	-0.53113	-5.24987	-0.53113	-0.77141
0.22007	4.61746	-0.52953	-5.22471	-0.52953	-0.76948
0.22507	4.72628	-0.52793	-5.19955	-0.52793	-0.76754
0.23007	4.83686	-0.52633	-5.1744	-0.52633	-0.76561
0.23507	4.95186	-0.52472	-5.14924	-0.52472	-0.76368
0.24007	5.06333	-0.52312	-5.12408	-0.52312	-0.76175
0.24507	5.18011	-0.52152	-5.09892	-0.52152	-0.75981
0.25007	5.29511	-0.51992	-5.07377	-0.51992	-0.75788
0.25507	5.41365	-0.51832	-5.04861	-0.51832	-0.75595
0.26007	5.53662	-0.51672	-5.02345	-0.51672	-0.75401
0.26507	5.65516	-0.51512	-4.99829	-0.51512	-0.75208
0.27007	5.77282	-0.51351	-4.97314	-0.51351	-0.75015
0.27507	5.89667	-0.51191	-4.94798	-0.51191	-0.74821
0.28007	6.01699	-0.51031	-4.92282	-0.51031	-0.74628
0.28507	6.1373	-0.50871	-4.89766	-0.50871	-0.74435
0.29007	6.26027	-0.50711	-4.87251	-0.50711	-0.74241
0.29507	6.38589	-0.50551	-4.84735	-0.50551	-0.74048
0.30007	6.50443	-0.5039	-4.82219	-0.5039	-0.73855
0.30507	6.62386	-0.5023	-4.79703	-0.5023	-0.73661
0.31007	6.74329	-0.5007	-4.77187	-0.5007	-0.73468
0.31507	6.8636	-0.4991	-4.74672	-0.4991	-0.73275
0.32007	6.98126	-0.4975	-4.72156	-0.4975	-0.73081
0.32507	7.09184	-0.4959	-4.6964	-0.4959	-0.72888
0.33007	7.2042	-0.49429	-4.67124	-0.49429	-0.72695
0.33507	7.30859	-0.49269	-4.64609	-0.49269	-0.72502
0.34007	7.40767	-0.49109	-4.62093	-0.49109	-0.72308
0.34507	7.50498	-0.48949	-4.59577	-0.48949	-0.72115
0.35007	7.59344	-0.48789	-4.57061	-0.48789	-0.71922
0.35507	7.67749	-0.48629	-4.54546	-0.48629	-0.71728
0.36007	7.76153	-0.48468	-4.5203	-0.48468	-0.71535
0.36507	7.83938	-0.48308	-4.49514	-0.48308	-0.71342
0.37007	7.90661	-0.48148	-4.46998	-0.48148	-0.71148
0.37507	7.96589	-0.47988	-4.44483	-0.47988	-0.70955
0.38007	8.02074	-0.47828	-4.41967	-0.47828	-0.70762
0.38507	8.07116	-0.47668	-4.39451	-0.47668	-0.70568
0.39007	8.11185	-0.47508	-4.36935	-0.47508	-0.70375
0.39507	8.15432	-0.47347	-4.3442	-0.47347	-0.70182
0.40007	8.18617	-0.47187	-4.31904	-0.47187	-0.69988
0.40507	8.20563	-0.47027	-4.29388	-0.47027	-0.69795
0.41007	8.21801	-0.46867	-4.26872	-0.46867	-0.69602
0.41507	8.23394	-0.46707	-4.24356	-0.46707	-0.69408
0.42007	8.23305	-0.46547	-4.21841	-0.46547	-0.69215
0.42507	8.2304	-0.46386	-4.19325	-0.46386	-0.69022
0.43007	8.22863	-0.46226	-4.16809	-0.46226	-0.68828
0.43507	8.21271	-0.46066	-4.14293	-0.46066	-0.68635
0.44007	8.20032	-0.45906	-4.11778	-0.45906	-0.68442
0.44507	8.1782	-0.45746	-4.09262	-0.45746	-0.68249
0.45007	8.15255	-0.45586	-4.06746	-0.45586	-0.68055
0.45507	8.12689	-0.45425	-4.0423	-0.45425	-0.67862
0.46007	8.0977	-0.45265	-4.01715	-0.45265	-0.67669
0.46507	8.07381	-0.45105	-3.99199	-0.45105	-0.67475
0.47007	8.04285	-0.44945	-3.96683	-0.44945	-0.67282
0.47507	8.01189	-0.44785	-3.94167	-0.44785	-0.67089
0.48007	7.98269	-0.44625	-3.91652	-0.44625	-0.66895
0.48507	7.95704	-0.44464	-3.89136	-0.44464	-0.66702
0.49007	7.92696	-0.44304	-3.8662	-0.44304	-0.66509
0.49507	7.89511	-0.44144	-3.84104	-0.44144	-0.66315
0.50007	7.8668	-0.43984	-3.81588	-0.43984	-0.66122
0.50507	7.83761	-0.43824	-3.79073	-0.43824	-0.65929
0.51007	7.81107	-0.43664	-3.76557	-0.43664	-0.65735
0.51507	7.78276	-0.43504	-3.74041	-0.43504	-0.65542
0.52007	7.75976	-0.43343	-3.71525	-0.43343	-0.65349
0.52507	7.73499	-0.43183	-3.6901	-0.43183	-0.65155
0.53007	7.71287	-0.43023	-3.66494	-0.43023	-0.64962
0.53507	7.69518	-0.42863	-3.63978	-0.42863	-0.64769
0.54007	7.67307	-0.42703	-3.61462	-0.42703	-0.64575
0.54507	7.66068	-0.42543	-3.58947	-0.42543	-0.64382
0.55007	7.64652	-0.42382	-3.56431	-0.42382	-0.64189
0.55507	7.63149	-0.42222	-3.53915	-0.42222	-0.63996
0.56007	7.61645	-0.42062	-3.51399	-0.42062	-0.63802
0.56507	7.61025	-0.41902	-3.48884	-0.41902	-0.63609
0.57007	7.60052	-0.41742	-3.46368	-0.41742	-0.63416
0.57507	7.59698	-0.41582	-3.43852	-0.41582	-0.63222
0.58007	7.58725	-0.41421	-3.41336	-0.41421	-0.63029
0.58507	7.58372	-0.41261	-3.38821	-0.41261	-0.62836
0.59007	7.58194	-0.41101	-3.36305	-0.41101	-0.62642
0.59507	7.57929	-0.40941	-3.33789	-0.40941	-0.62449
0.60007	7.57752	-0.40781	-3.31273	-0.40781	-0.62256
0.60507	7.57841	-0.40621	-3.28757	-0.40621	-0.62062
0.61007	7.57841	-0.4046	-3.26242	-0.4046	-0.61869
0.61507	7.57929	-0.403	-3.23726	-0.403	-0.61676
0.62007	7.58018	-0.4014	-3.2121	-0.4014	-0.61482
0.62507	7.58018	-0.3998	-3.18694	-0.3998	-0.61289
0.63007	7.58902	-0.3982	-3.16179	-0.3982	-0.61096
0.63507	7.59433	-0.3966	-3.13663	-0.3966	-0.60902
0.64007	7.5961	-0.39499	-3.11147	-0.39499	-0.60709
0.64507	7.59875	-0.39339	-3.08631	-0.39339	-0.60516
0.65007	7.60406	-0.39179	-3.06116	-0.39179	-0.60323
0.65507	7.61379	-0.39019	-3.036	-0.39019	-0.60129
0.66007	7.61468	-0.38859	-3.01084	-0.38859	-0.59936
0.66507	7.62529	-0.38699	-2.98568	-0.38699	-0.59743
0.67007	7.6306	-0.38539	-2.96053	-0.38539	-0.59549
0.67507	7.63591	-0.38378	-2.93537	-0.38378	-0.59356
0.68007	7.63945	-0.38218	-2.91021	-0.38218	-0.59163
0.68507	7.64122	-0.38058	-2.88505	-0.38058	-0.58969
0.69007	7.65006	-0.37898	-2.85989	-0.37898	-0.58776
0.69507	7.65095	-0.37738	-2.83474	-0.37738	-0.58583
0.70007	7.65183	-0.37578	-2.80958	-0.37578	-0.58389
0.70507	7.65272	-0.37417	-2.78442	-0.37417	-0.58196
0.71007	7.65891	-0.37257	-2.75926	-0.37257	-0.58003
0.71507	7.65891	-0.37097	-2.73411	-0.37097	-0.57809
0.72007	7.65537	-0.36937	-2.70895	-0.36937	-0.57616
0.72507	7.65006	-0.36777	-2.68379	-0.36777	-0.57423
0.73007	7.64652	-0.36617	-2.65863	-0.36617	-0.57229
0.73507	7.6421	-0.36456	-2.63348	-0.36456	-0.57036
0.74007	7.63591	-0.36296	-2.60832	-0.36296	-0.56843
0.74507	7.62706	-0.36136	-2.58316	-0.36136	-0.56649
0.75007	7.62264	-0.35976	-2.558	-0.35976	-0.56456
0.75507	7.61114	-0.35816	-2.53285	-0.35816	-0.56263
0.76007	7.59787	-0.35656	-2.50769	-0.35656	-0.5607
0.76507	7.58194	-0.35495	-2.48253	-0.35495	-0.55876
0.77007	7.5616	-0.35335	-2.45737	-0.35335	-0.55683
0.77507	7.54744	-0.35175	-2.43222	-0.35175	-0.5549
0.78007	7.52621	-0.35015	-2.40706	-0.35015	-0.55296
0.78507	7.50321	-0.34855	-2.3819	-0.34855	-0.55103
0.79007	7.48552	-0.34695	-2.35674	-0.34695	-0.5491
0.79507	7.45898	-0.34535	-2.33158	-0.34535	-0.54716
0.80007	7.4289	-0.34374	-2.30643	-0.34374	-0.54523
0.80507	7.39794	-0.34214	-2.28127	-0.34214	-0.5433
0.81007	7.3599	-0.34054	-2.25611	-0.34054	-0.54136
0.81507	7.3307	-0.33894	-2.23095	-0.33894	-0.53943
0.82008	7.29443	-0.33734	-2.2058	-0.33734	-0.5375
0.82508	7.25639	-0.33574	-2.18064	-0.33574	-0.53556
0.83008	7.21835	-0.33413	-2.15548	-0.33413	-0.53363
0.83508	7.17943	-0.33253	-2.13032	-0.33253	-0.5317
0.84008	7.13873	-0.33093	-2.10517	-0.33093	-0.52976
0.84508	7.09362	-0.32933	-2.08001	-0.32933	-0.52783
0.85008	7.04584	-0.32773	-2.05485	-0.32773	-0.5259
0.85508	7.00161	-0.32613	-2.02969	-0.32613	-0.52396
0.86008	6.94942	-0.32452	-2.00454	-0.32452	-0.52203
0.86508	6.90165	-0.32292	-1.97938	-0.32292	-0.5201
0.87008	6.8521	-0.32132	-1.95422	-0.32132	-0.51817
0.87508	6.80433	-0.31972	-1.92906	-0.31972	-0.51623
0.88008	6.75479	-0.31812	-1.90391	-0.31812	-0.5143
0.88508	6.70348	-0.31652	-1.87875	-0.31652	-0.51237
0.89008	6.64952	-0.31491	-1.85359	-0.31491	-0.51043
0.89508	6.59998	-0.31331	-1.82843	-0.31331	-0.5085
0.90008	6.55132	-0.31171	-1.80327	-0.31171	-0.50657
0.89508	5.80555	-0.31011	-1.77812	-0.31011	-0.50463
0.89008	5.16506	-0.30851	-1.75296	-0.30851	-0.5027
0.88508	4.60066	-0.30691	-1.7278	-0.30691	-0.50077
0.88008	4.09994	-0.30531	-1.70264	-0.30531	-0.49883
0.87508	3.63992	-0.3037	-1.67749	-0.3037	-0.4969
0.87008	3.23121	-0.3021	-1.65233	-0.3021	-0.49497
0.86508	2.85611	-0.3005	-1.62717	-0.3005	-0.49303
0.86008	2.50314	-0.2989	-1.60201	-0.2989	-0.4911
0.85508	2.18554	-0.2973	-1.57686	-0.2973	-0.48917
0.85008	1.8883	-0.2957	-1.5517	-0.2957	-0.48723
0.84508	1.60521	-0.29409	-1.52654	-0.29409	-0.4853
0.84008	1.34512	-0.29249	-1.50138	-0.29249	-0.48337
0.83508	1.10272	-0.29089	-1.47623	-0.29089	-0.48144
0.83008	0.87094	-0.28929	-1.45107	-0.28929	-0.4795
0.82508	0.64978	-0.28769	-1.42591	-0.28769	-0.47757
0.82008	0.44189	-0.28609	-1.40075	-0.28609	-0.47564
0.81507	0.24284	-0.28448	-1.37559	-0.28448	-0.4737
0.81007	0.05175	-0.28288	-1.35044	-0.28288	-0.47177
0.80507	-0.13049	-0.28128	-1.32528	-0.28128	-0.46984
0.80007	-0.30773	-0.27968	-1.30012	-0.27968	-0.4679
0.79507	-0.47829	-0.27808	-1.27496	-0.27808	-0.46597
0.79007	-0.64416	-0.27648	-1.24981	-0.27648	-0.46404
0.78507	-0.8042	-0.27487	-1.22465	-0.27487	-0.4621
0.78007	-0.96131	-0.27327	-1.19949	-0.27327	-0.46017
0.77507	-1.11436	-0.27167	-1.17433	-0.27167	-0.45824
0.77007	-1.26519	-0.27007	-1.14918	-0.27007	-0.4563
0.76507	-1.41249	-0.26847	-1.12402	-0.26847	-0.45437
0.76007	-1.55677	-0.26687	-1.09886	-0.26687	-0.45244
0.75507	-1.69903	-0.26527	-1.0737	-0.26527	-0.4505
0.75007	-1.83986	-0.26366	-1.04855	-0.26366	-0.44857
0.74507	-1.9792	-0.26206	-1.02339	-0.26206	-0.44664
0.74007	-2.11676	-0.26046	-0.99823	-0.26046	-0.4447
0.73507	-2.25202	-0.25886	-0.97307	-0.25886	-0.44277
0.73007	-2.38693	-0.25726	-0.94792	-0.25726	-0.44084
0.72507	-2.52525	-0.25566	-0.92276	-0.25566	-0.43891
0.72007	-2.65795	-0.25405	-0.8976	-0.25405	-0.43697
0.71507	-2.78799	-0.25245	-0.87244	-0.25245	-0.43504
0.71007	-2.91981	-0.25085	-0.84728	-0.25085	-0.43311
0.70507	-3.05074	-0.24925	-0.82213	-0.24925	-0.43117
0.70007	-3.17724	-0.24765	-0.79697	-0.24765	-0.42924
0.69507	-3.30286	-0.24605	-0.77181	-0.24605	-0.42731
0.69007	-3.43025	-0.24444	-0.74665	-0.24444	-0.42537
0.68507	-3.55676	-0.24284	-0.7215	-0.24284	-0.42344
0.68007	-3.67973	-0.24124	-0.69634	-0.24124	-0.42151
0.67507	-3.80446	-0.23964	-0.67118	-0.23964	-0.41957
0.67007	-3.92478	-0.23804	-0.64602	-0.23804	-0.41764
0.66507	-4.04332	-0.23644	-0.62087	-0.23644	-0.41571
0.66007	-4.1601	-0.23483	-0.59571	-0.23483	-0.41377
0.65507	-4.27864	-0.23323	-0.57055	-0.23323	-0.41184
0.65007	-4.39364	-0.23163	-0.54539	-0.23163	-0.40991
0.64507	-4.50688	-0.23003	-0.52024	-0.23003	-0.40797
0.64007	-4.621	-0.22843	-0.49508	-0.22843	-0.40604
0.63507	-4.73424	-0.22683	-0.46992	-0.22683	-0.40411
0.63007	-4.84128	-0.22523	-0.44476	-0.22523	-0.40217
0.62507	-4.95009	-0.22362	-0.4196	-0.22362	-0.40024
0.62007	-5.05448	-0.22202	-0.39445	-0.22202	-0.39831
0.61507	-5.15976	-0.22042	-0.36929	-0.22042	-0.39638
0.61007	-5.26149	-0.21882	-0.34413	-0.21882	-0.39444
0.60507	-5.36234	-0.21722	-0.31897	-0.21722	-0.39251
0.60007	-5.457	-0.21562	-0.29382	-0.21562	-0.39058
0.59507	-5.54901	-0.21401	-0.26866	-0.21401	-0.38864
0.59007	-5.64189	-0.21241	-0.2435	-0.21241	-0.38671
0.58507	-5.72771	-0.21081	-0.21834	-0.21081	-0.38478
0.58007	-5.81352	-0.20921	-0.19319	-0.20921	-0.38284
0.57507	-5.89491	-0.20761	-0.16803	-0.20761	-0.38091
0.57007	-5.97099	-0.20601	-0.14287	-0.20601	-0.37898
0.56507	-6.05061	-0.2044	-0.11771	-0.2044	-0.37704
0.56007	-6.12315	-0.2028	-0.09256	-0.2028	-0.37511
0.55507	-6.19392	-0.2012	-0.0674	-0.2012	-0.37318
0.55007	-6.26204	-0.1996	-0.04224	-0.1996	-0.37124
0.54507	-6.3275	-0.198	-0.01708	-0.198	-0.36931
0.54007	-6.38854	-0.1964	0.00807	-0.1964	-0.36738
0.53507	-6.44516	-0.19479	0.03323	-0.19479	-0.36544
0.53007	-6.50267	-0.19319	0.05839	-0.19319	-0.36351
0.52507	-6.55574	-0.19159	0.08355	-0.19159	-0.36158
0.52007	-6.60528	-0.18999	0.10871	-0.18999	-0.35965
0.51507	-6.65217	-0.18839	0.13386	-0.18839	-0.35771
0.51007	-6.69375	-0.18679	0.15902	-0.18679	-0.35578
0.50507	-6.74064	-0.18519	0.18418	-0.18519	-0.35385
0.50007	-6.77779	-0.18358	0.20934	-0.18358	-0.35191
0.49507	-6.81583	-0.18198	0.23449	-0.18198	-0.34998
0.49007	-6.85122	-0.18038	0.25965	-0.18038	-0.34805
0.48507	-6.8813	-0.17878	0.28481	-0.17878	-0.34611
0.48007	-6.90872	-0.17718	0.30997	-0.17718	-0.34418
0.47507	-6.93968	-0.17558	0.33512	-0.17558	-0.34225
0.47007	-6.96357	-0.17397	0.36028	-0.17397	-0.34031
0.46507	-6.98569	-0.17237	0.38544	-0.17237	-0.33838
0.46007	-7.00338	-0.17077	0.4106	-0.17077	-0.33645
0.45507	-7.02196	-0.16917	0.43575	-0.16917	-0.33451
0.45007	-7.03434	-0.16757	0.46091	-0.16757	-0.33258
0.44507	-7.05115	-0.16597	0.48607	-0.16597	-0.33065
0.44007	-7.06354	-0.16436	0.51123	-0.16436	-0.32871
0.43507	-7.07238	-0.16276	0.53638	-0.16276	-0.32678
0.43007	-7.08565	-0.16116	0.56154	-0.16116	-0.32485
0.42507	-7.08919	-0.15956	0.5867	-0.15956	-0.32291
0.42007	-7.09096	-0.15796	0.61186	-0.15796	-0.32098
0.41507	-7.0945	-0.15636	0.63702	-0.15636	-0.31905
0.41007	-7.09804	-0.15475	0.66217	-0.15475	-0.31712
0.40507	-7.09892	-0.15315	0.68733	-0.15315	-0.31518
0.40007	-7.09096	-0.15155	0.71249	-0.15155	-0.31325
0.39507	-7.0945	-0.14995	0.73765	-0.14995	-0.31132
0.39007	-7.09008	-0.14835	0.7628	-0.14835	-0.30938
0.38507	-7.08389	-0.14675	0.78796	-0.14675	-0.30745
0.38007	-7.06973	-0.14515	0.81312	-0.14515	-0.30552
0.37507	-7.06	-0.14354	0.83828	-0.14354	-0.30358
0.37007	-7.0485	-0.14194	0.86343	-0.14194	-0.30165
0.36507	-7.03788	-0.14034	0.88859	-0.14034	-0.29972
0.36007	-7.02284	-0.13874	0.91375	-0.13874	-0.29778
0.35507	-7.01046	-0.13714	0.93891	-0.13714	-0.29585
0.35007	-6.99188	-0.13554	0.96406	-0.13554	-0.29392
0.34507	-6.97507	-0.13393	0.98922	-0.13393	-0.29198
0.34007	-6.95915	-0.13233	1.01438	-0.13233	-0.29005
0.33507	-6.93968	-0.13073	1.03954	-0.13073	-0.28812
0.33007	-6.91934	-0.12913	1.0647	-0.12913	-0.28618
0.32507	-6.89634	-0.12753	1.08985	-0.12753	-0.28425
0.32007	-6.87511	-0.12593	1.11501	-0.12593	-0.28232
0.31507	-6.84857	-0.12432	1.14017	-0.12432	-0.28038
0.31007	-6.82291	-0.12272	1.16533	-0.12272	-0.27845
0.30507	-6.79814	-0.12112	1.19048	-0.12112	-0.27652
0.30007	-6.76983	-0.11952	1.21564	-0.11952	-0.27459
0.29507	-6.74241	-0.11792	1.2408	-0.11792	-0.27265
0.29007	-6.71321	-0.11632	1.26596	-0.11632	-0.27072
0.28507	-6.68313	-0.11471	1.29111	-0.11471	-0.26879
0.28007	-6.6504	-0.11311	1.31627	-0.11311	-0.26685
0.27507	-6.61767	-0.11151	1.34143	-0.11151	-0.26492
0.27007	-6.58228	-0.10991	1.36659	-0.10991	-0.26299
0.26507	-6.5469	-0.10831	1.39174	-0.10831	-0.26105
0.26007	-6.51593	-0.10671	1.4169	-0.10671	-0.25912
0.25507	-6.4779	-0.10511	1.44206	-0.10511	-0.25719
0.25007	-6.44428	-0.1035	1.46722	-0.1035	-0.25525
0.24507	-6.40624	-0.1019	1.49237	-0.1019	-0.25332
0.24007	-6.36731	-0.1003	1.51753	-0.1003	-0.25139
0.23507	-6.32662	-0.0987	1.54269	-0.0987	-0.24945
0.23007	-6.28858	-0.0971	1.56785	-0.0971	-0.24752
0.22507	-6.25054	-0.0955	1.59301	-0.0955	-0.24559
0.22007	-6.21073	-0.09389	1.61816	-0.09389	-0.24365
0.21507	-6.17092	-0.09229	1.64332	-0.09229	-0.24172
0.21007	-6.13553	-0.09069	1.66848	-0.09069	-0.23979
0.20507	-6.09572	-0.08909	1.69364	-0.08909	-0.23786
0.20007	-6.05414	-0.08749	1.71879	-0.08749	-0.23592
0.19507	-6.0161	-0.08589	1.74395	-0.08589	-0.23399
0.19007	-5.97629	-0.08428	1.76911	-0.08428	-0.23206
0.18507	-5.93737	-0.08268	1.79427	-0.08268	-0.23012
0.18007	-5.89756	-0.08108	1.81942	-0.08108	-0.22819
0.17507	-5.8551	-0.07948	1.84458	-0.07948	-0.22626
0.17006	-5.81706	-0.07788	1.86974	-0.07788	-0.22432
0.16506	-5.78078	-0.07628	1.8949	-0.07628	-0.22239
0.16006	-5.73832	-0.07467	1.92005	-0.07467	-0.22046
0.15507	-5.70028	-0.07307	1.94521	-0.07307	-0.21852
0.15006	-5.65693	-0.07147	1.97037	-0.07147	-0.21659
0.14506	-5.62155	-0.06987	1.99553	-0.06987	-0.21466
0.14006	-5.58174	-0.06827	2.02069	-0.06827	-0.21272
0.13506	-5.54104	-0.06667	2.04584	-0.06667	-0.21079
0.13006	-5.50477	-0.06507	2.071	-0.06507	-0.20886
0.12506	-5.46231	-0.06346	2.09616	-0.06346	-0.20692
0.12006	-5.42338	-0.06186	2.12132	-0.06186	-0.20499
0.11506	-5.38269	-0.06026	2.14647	-0.06026	-0.20306
0.11006	-5.34288	-0.05866	2.17163	-0.05866	-0.20112
0.10506	-5.30042	-0.05706	2.19679	-0.05706	-0.19919
0.10006	-5.25972	-0.05546	2.22195	-0.05546	-0.19726
0.09506	-5.2208	-0.05385	2.2471	-0.05385	-0.19533
0.09006	-5.17922	-0.05225	2.27226	-0.05225	-0.19339
0.08506	-5.14118	-0.05065	2.29742	-0.05065	-0.19146
0.08006	-5.09606	-0.04905	2.32258	-0.04905	-0.18953
0.07506	-5.05625	-0.04745	2.34773	-0.04745	-0.18759
0.07006	-5.01291	-0.04585	2.37289	-0.04585	-0.18566
0.06506	-4.97309	-0.04424	2.39805	-0.04424	-0.18373
0.06006	-4.93417	-0.04264	2.42321	-0.04264	-0.18179
0.05506	-4.88905	-0.04104	2.44836	-0.04104	-0.17986
0.05006	-4.8457	-0.03944	2.47352	-0.03944	-0.17793
0.04506	-4.80501	-0.03784	2.49868	-0.03784	-0.17599
0.04006	-4.76166	-0.03624	2.52384	-0.03624	-0.17406
0.03506	-4.71654	-0.03463	2.549	-0.03463	-0.17213
0.03006	-4.6732	-0.03303	2.57415	-0.03303	-0.17019
0.02506	-4.62985	-0.03143	2.59931	-0.03143	-0.16826
0.02006	-4.58562	-0.02983	2.62447	-0.02983	-0.16633
0.01506	-4.54315	-0.02823	2.64963	-0.02823	-0.16439
0.01006	-4.49715	-0.02663	2.67478	-0.02663	-0.16246
0.00506	-4.45292	-0.02503	2.69994	-0.02503	-0.16053
6.24657e-05	-4.40868	-0.02342	2.7251	-0.02342	-0.15859
-0.00494	-4.36534	-0.02182	2.75026	-0.02182	-0.15666
-0.00994	-4.32022	-0.02022	2.77541	-0.02022	-0.15473
-0.01494	-4.27333	-0.01862	2.80057	-0.01862	-0.1528
-0.01994	-4.2291	-0.01702	2.82573	-0.01702	-0.15086
-0.02494	-4.18221	-0.01542	2.85089	-0.01542	-0.14893
-0.02994	-4.13444	-0.01381	2.87604	-0.01381	-0.147
-0.03494	-4.08932	-0.01221	2.9012	-0.01221	-0.14506
-0.03994	-4.03978	-0.01061	2.92636	-0.01061	-0.14313
-0.04494	-3.99643	-0.00901	2.95152	-0.00901	-0.1412
-0.04994	-3.95132	-0.00741	2.97667	-0.00741	-0.13926
-0.05494	-3.9062	-0.00581	3.00183	-0.00581	-0.13733
-0.05994	-3.85843	-0.0042	3.02699	-0.0042	-0.1354
-0.06494	-3.81243	-0.0026	3.05215	-0.0026	-0.13346
-0.06994	-3.77262	-0.001	3.07731	-0.001	-0.13153
-0.07494	-3.72838	0.000600601	3.10246	0.000600601	-0.1296
-0.07994	-3.68415	0.0022	3.12762	0.0022	-0.12766
-0.08494	-3.64611	0.0038	3.15278	0.0038	-0.12573
-0.08994	-3.6063	0.00541	3.17794	0.00541	-0.1238
-0.09494	-3.56738	0.00701	3.20309	0.00701	-0.12186
-0.09994	-3.53199	0.00861	3.22825	0.00861	-0.11993
-0.10494	-3.49749	0.01021	3.25341	0.01021	-0.118
-0.10994	-3.46476	0.01181	3.27857	0.01181	-0.11607
-0.11494	-3.43202	0.01341	3.30372	0.01341	-0.11413
-0.11994	-3.40371	0.01502	3.32888	0.01502	-0.1122
-0.12494	-3.37894	0.01662	3.35404	0.01662	-0.11027
-0.12994	-3.35329	0.01822	3.3792	0.01822	-0.10833
-0.13494	-3.33206	0.01982	3.40435	0.01982	-0.1064
-0.13994	-3.30552	0.02142	3.42951	0.02142	-0.10447
-0.14494	-3.28517	0.02302	3.45467	0.02302	-0.10253
-0.14994	-3.26394	0.02462	3.47983	0.02462	-0.1006
-0.15494	-3.23917	0.02623	3.50499	0.02623	-0.09867
-0.15994	-3.2144	0.02783	3.53014	0.02783	-0.09673
-0.16494	-3.18609	0.02943	3.5553	0.02943	-0.0948
-0.16994	-3.15247	0.03103	3.58046	0.03103	-0.09287
-0.17494	-3.11443	0.03263	3.60562	0.03263	-0.09093
-0.17994	-3.07374	0.03423	3.63077	0.03423	-0.089
-0.18494	-3.0242	0.03584	3.65593	0.03584	-0.08707
-0.18994	-2.96935	0.03744	3.68109	0.03744	-0.08513
-0.19494	-2.90919	0.03904	3.70625	0.03904	-0.0832
-0.19994	-2.84019	0.04064	3.7314	0.04064	-0.08127
-0.20494	-2.76676	0.04224	3.75656	0.04224	-0.07933
-0.20994	-2.69245	0.04384	3.78172	0.04384	-0.0774
-0.21494	-2.61549	0.04545	3.80688	0.04545	-0.07547
-0.21994	-2.5341	0.04705	3.83203	0.04705	-0.07354
-0.22494	-2.4474	0.04865	3.85719	0.04865	-0.0716
-0.22994	-2.35982	0.05025	3.88235	0.05025	-0.06967
-0.23494	-2.25985	0.05185	3.90751	0.05185	-0.06774
-0.23994	-2.1475	0.05345	3.93266	0.05345	-0.0658
-0.24494	-2.03515	0.05506	3.95782	0.05506	-0.06387
-0.24994	-1.92369	0.05666	3.98298	0.05666	-0.06194
-0.25494	-1.8193	0.05826	4.00814	0.05826	-0.06
-0.25994	-1.73348	0.05986	4.0333	0.05986	-0.05807
-0.26494	-1.65829	0.06146	4.05845	0.06146	-0.05614
-0.26994	-1.59194	0.06306	4.08361	0.06306	-0.0542
-0.27494	-1.53532	0.06466	4.10877	0.06466	-0.05227
-0.27994	-1.48932	0.06627	4.13393	0.06627	-0.05034
-0.28494	-1.44332	0.06787	4.15908	0.06787	-0.0484
-0.28994	-1.40793	0.06947	4.18424	0.06947	-0.04647
-0.29494	-1.37078	0.07107	4.2094	0.07107	-0.04454
-0.29994	-1.33804	0.07267	4.23456	0.07267	-0.0426
-0.30494	-1.30885	0.07427	4.25971	0.07427	-0.04067
-0.30994	-1.27877	0.07588	4.28487	0.07588	-0.03874
-0.31494	-1.25754	0.07748	4.31003	0.07748	-0.0368
-0.31994	-1.23188	0.07908	4.33519	0.07908	-0.03487
-0.32494	-1.20534	0.08068	4.36034	0.08068	-0.03294
-0.32994	-1.185	0.08228	4.3855	0.08228	-0.03101
-0.33494	-1.16288	0.08388	4.41066	0.08388	-0.02907
-0.33994	-1.1443	0.08549	4.43582	0.08549	-0.02714
-0.34494	-1.12749	0.08709	4.46098	0.08709	-0.02521
-0.34994	-1.10715	0.08869	4.48613	0.08869	-0.02327
-0.35494	-1.09211	0.09029	4.51129	0.09029	-0.02134
-0.35994	-1.07265	0.09189	4.53645	0.09189	-0.01941
-0.36494	-1.06291	0.09349	4.56161	0.09349	-0.01747
-0.36994	-1.04522	0.0951	4.58676	0.0951	-0.01554
-0.37494	-1.03372	0.0967	4.61192	0.0967	-0.01361
-0.37994	-1.01603	0.0983	4.63708	0.0983	-0.01167
-0.38494	-1.00541	0.0999	4.66224	0.0999	-0.00974
-0.38994	-0.9886	0.1015	4.68739	0.1015	-0.00781
-0.39494	-0.97533	0.1031	4.71255	0.1031	-0.00587
-0.39994	-0.96029	0.1047	4.73771	0.1047	-0.00394
-0.40494	-0.95499	0.10631	4.76287	0.10631	-0.00201
-0.40994	-0.9426	0.10791	4.78802	0.10791	-7.45465e-05
-0.41494	-0.9311	0.10951	4.81318	0.10951	0.00186
-0.41994	-0.91783	0.11111	4.83834	0.11111	0.00379
-0.42494	-0.90368	0.11271	4.8635	0.11271	0.00572
-0.42994	-0.90014	0.11431	4.88865	0.11431	0.00766
-0.43494	-0.88775	0.11592	4.91381	0.11592	0.00959
-0.43994	-0.87891	0.11752	4.93897	0.11752	0.01152
-0.44494	-0.86829	0.11912	4.96413	0.11912	0.01346
-0.44994	-0.86033	0.12072	4.98929	0.12072	0.01539
-0.45494	-0.85148	0.12232	5.01444	0.12232	0.01732
-0.45994	-0.84441	0.12392	5.0396	0.12392	0.01926
-0.46494	-0.83733	0.12553	5.06476	0.12553	0.02119
-0.46994	-0.82317	0.12713	5.08992	0.12713	0.02312
-0.47494	-0.81787	0.12873	5.11507	0.12873	0.02506
-0.47994	-0.81256	0.13033	5.14023	0.13033	0.02699
-0.48495	-0.80371	0.13193	5.16539	0.13193	0.02892
-0.48994	-0.7931	0.13353	5.19055	0.13353	0.03086
-0.49495	-0.78779	0.13514	5.2157	0.13514	0.03279
-0.49995	-0.78071	0.13674	5.24086	0.13674	0.03472
-0.49495	-0.76302	0.13834	5.26602	0.13834	0.03666
-0.48994	-0.75063	0.13994	5.29118	0.13994	0.03859
-0.48495	-0.74178	0.14154	5.31633	0.14154	0.04052
-0.47994	-0.73205	0.14314	5.34149	0.14314	0.04246
-0.47494	-0.72144	0.14474	5.36665	0.14474	0.04439
-0.46994	-0.70905	0.14635	5.39181	0.14635	0.04632
-0.46494	-0.70286	0.14795	5.41696	0.14795	0.04825
-0.45994	-0.69401	0.14955	5.44212	0.14955	0.05019
-0.45494	-0.68517	0.15115	5.46728	0.15115	0.05212
-0.44994	-0.67809	0.15275	5.49244	0.15275	0.05405
-0.44494	-0.67455	0.15435	5.5176	0.15435	0.05599
-0.43994	-0.66393	0.15596	5.54275	0.15596	0.05792
-0.43494	-0.65867	0.15756	5.56791	0.15756	0.05985
-0.42994	-0.65142	0.15916	5.59307	0.15916	0.06179
-0.42494	-0.64478	0.16076	5.61823	0.16076	0.06372
-0.41994	-0.63806	0.16236	5.64338	0.16236	0.06565
-0.41494	-0.63142	0.16396	5.66854	0.16396	0.06759
-0.40994	-0.62497	0.16557	5.6937	0.16557	0.06952
-0.40494	-0.61868	0.16717	5.71886	0.16717	0.07145
-0.39994	-0.6124	0.16877	5.74401	0.16877	0.07339
-0.39494	-0.60648	0.17037	5.76917	0.17037	0.07532
-0.38994	-0.60011	0.17197	5.79433	0.17197	0.07725
-0.38494	-0.59391	0.17357	5.81949	0.17357	0.07919
-0.37994	-0.58825	0.17518	5.84464	0.17518	0.08112
-0.37494	-0.58241	0.17678	5.8698	0.17678	0.08305
-0.36994	-0.57649	0.17838	5.89496	0.17838	0.08499
-0.36494	-0.57091	0.17998	5.92012	0.17998	0.08692
-0.35994	-0.5649	0.18158	5.94528	0.18158	0.08885
-0.35494	-0.55888	0.18318	5.97043	0.18318	0.09078
-0.34994	-0.55322	0.18478	5.99559	0.18478	0.09272
-0.34494	-0.5472	0.18639	6.02075	0.18639	0.09465
-0.33994	-0.54145	0.18799	6.04591	0.18799	0.09658
-0.33494	-0.53526	0.18959	6.07106	0.18959	0.09852
-0.32994	-0.5296	0.19119	6.09622	0.19119	0.10045
-0.32494	-0.52358	0.19279	6.12138	0.19279	0.10238
-0.31994	-0.51766	0.19439	6.14654	0.19439	0.10432
-0.31494	-0.51191	0.196	6.17169	0.196	0.10625
-0.30994	-0.5058	0.1976	6.19685	0.1976	0.10818
-0.30494	-0.4997	0.1992	6.22201	0.1992	0.11012
-0.29994	-0.49324	0.2008	6.24717	0.2008	0.11205
-0.29494	-0.48722	0.2024	6.27232	0.2024	0.11398
-0.28994	-0.48059	0.204	6.29748	0.204	0.11592
-0.28494	-0.47422	0.20561	6.32264	0.20561	0.11785
-0.27994	-0.46714	0.20721	6.3478	0.20721	0.11978
-0.27494	-0.46007	0.20881	6.37295	0.20881	0.12172
-0.26994	-0.4521	0.21041	6.39811	0.21041	0.12365
-0.26494	-0.44379	0.21201	6.42327	0.21201	0.12558
-0.25994	-0.43432	0.21361	6.44843	0.21361	0.12751
-0.25494	-0.42406	0.21522	6.47359	0.21522	0.12945
-0.24994	-0.41221	0.21682	6.49874	0.21682	0.13138
-0.24494	-0.39796	0.21842	6.5239	0.21842	0.13331
-0.23994	-0.38124	0.22002	6.54906	0.22002	0.13525
-0.23494	-0.36107	0.22162	6.57422	0.22162	0.13718
-0.22994	-0.33674	0.22322	6.59937	0.22322	0.13911
-0.22494	-0.30737	0.22482	6.62453	0.22482	0.14105
-0.21994	-0.27225	0.22643	6.64969	0.22643	0.14298
-0.21494	-0.23103	0.22803	6.67485	0.22803	0.14491
-0.20994	-0.18211	0.22963	6.7	0.22963	0.14685
-0.20494	-0.12628	0.23123	6.72516	0.23123	0.14878
-0.19994	-0.06153	0.23283	6.75032	0.23283	0.15071
-0.19494	0.00969	0.23443	6.77548	0.23443	0.15265
-0.18994	0.08931	0.23604	6.80063	0.23604	0.15458
-0.18494	0.17494	0.23764	6.82579	0.23764	0.15651
-0.17994	0.26349	0.23924	6.85095	0.23924	0.15845
-0.17494	0.35223	0.24084	6.87611	0.24084	0.16038
-0.16994	0.43972	0.24244	6.90127	0.24244	0.16231
-0.16494	0.52288	0.24404	6.92642	0.24404	0.16425
-0.15994	0.60285	0.24565	6.95158	0.24565	0.16618
-0.15494	0.67849	0.24725	6.97674	0.24725	0.16811
-0.14994	0.75209	0.24885	7.0019	0.24885	0.17004
-0.14494	0.82419	0.25045	7.02705	0.25045	0.17198
-0.13994	0.89576	0.25205	7.05221	0.25205	0.17391
-0.13494	0.96724	0.25365	7.07737	0.25365	0.17584
-0.12994	1.04049	0.25526	7.10253	0.25526	0.17778
-0.12494	1.11498	0.25686	7.12768	0.25686	0.17971
-0.11994	1.19159	0.25846	7.15284	0.25846	0.18164
-0.11494	1.26891	0.26006	7.178	0.26006	0.18358
-0.10994	1.34676	0.26166	7.20316	0.26166	0.18551
-0.10494	1.42195	0.26326	7.22831	0.26326	0.18744
-0.09994	1.48724	0.26486	7.25347	0.26486	0.18938
-0.09494	1.54014	0.26647	7.27863	0.26647	0.19131
-0.08994	1.5765	0.26807	7.30379	0.26807	0.19324
-0.08494	1.59349	0.26967	7.32894	0.26967	0.19518
-0.07994	1.59278	0.27127	7.3541	0.27127	0.19711
-0.07494	1.57765	0.27287	7.37926	0.27287	0.19904
-0.06994	1.55553	0.27447	7.40442	0.27447	0.20098
-0.06494	1.52953	0.27608	7.42958	0.27608	0.20291
-0.05994	1.50476	0.27768	7.45473	0.27768	0.20484
-0.05494	1.48299	0.27928	7.47989	0.27928	0.20678
-0.04994	1.46716	0.28088	7.50505	0.28088	0.20871
-0.04494	1.45424	0.28248	7.53021	0.28248	0.21064
-0.03994	1.44708	0.28408	7.55536	0.28408	0.21257
-0.03494	1.44345	0.28569	7.58052	0.28569	0.21451
-0.02994	1.44345	0.28729	7.60568	0.28729	0.21644
-0.02494	1.44849	0.28889	7.63084	0.28889	0.21837
-0.01994	1.45566	0.29049	7.65599	0.29049	0.22031
-0.01494	1.46654	0.29209	7.68115	0.29209	0.22224
-0.00994	1.48078	0.29369	7.70631	0.29369	0.22417
-0.00494	1.49865	0.2953	7.73147	0.2953	0.22611
		0.2969	7.75662	0.2969	0.22804
		0.2985	7.78178	0.2985	0.22997
		0.3001	7.80694	0.3001	0.23191
		0.3017	7.8321	0.3017	0.23384
		0.3033	7.85725	0.3033	0.23577
		0.3049	7.88241	0.3049	0.23771
		0.30651	7.90757	0.30651	0.23964
		0.30811	7.93273	0.30811	0.24157
		0.30971	7.95789	0.30971	0.24351
		0.31131	7.98304	0.31131	0.24544
		0.31291	8.0082	0.31291	0.24737
		0.31451	8.03336	0.31451	0.24931
		0.31612	8.05852	0.31612	0.25124
		0.31772	8.08367	0.31772	0.25317
		0.31932	8.10883	0.31932	0.2551
		0.32092	8.13399	0.32092	0.25704
		0.32252	8.15915	0.32252	0.25897
		0.32412	8.1843	0.32412	0.2609
		0.32573	8.20946	0.32573	0.26284
		0.32733	8.23462	0.32733	0.26477
		0.32893	8.25978	0.32893	0.2667
		0.33053	8.28493	0.33053	0.26864
		0.33213	8.31009	0.33213	0.27057
		0.33373	8.33525	0.33373	0.2725
		0.33534	8.36041	0.33534	0.27444
		0.33694	8.38557	0.33694	0.27637
		0.33854	8.41072	0.33854	0.2783
		0.34014	8.43588	0.34014	0.28024
		0.34174	8.46104	0.34174	0.28217
		0.34334	8.4862	0.34334	0.2841
		0.34494	8.51135	0.34494	0.28604
		0.34655	8.53651	0.34655	0.28797
		0.34815	8.56167	0.34815	0.2899
		0.34975	8.58683	0.34975	0.29183
		0.35135	8.61198	0.35135	0.29377
		0.35295	8.63714	0.35295	0.2957
		0.35455	8.6623	0.35455	0.29763
		0.35616	8.68746	0.35616	0.29957
		0.35776	8.71261	0.35776	0.3015
		0.35936	8.73777	0.35936	0.30343
		0.36096	8.76293	0.36096	0.30537
		0.36256	8.78809	0.36256	0.3073
		0.36416	8.81324	0.36416	0.30923
		0.36577	8.8384	0.36577	0.31117
		0.36737	8.86356	0.36737	0.3131
		0.36897	8.88872	0.36897	0.31503
		0.37057	8.91388	0.37057	0.31697
		0.37217	8.93903	0.37217	0.3189
		0.37377	8.96419	0.37377	0.32083
		0.37538	8.98935	0.37538	0.32277
		0.37698	9.01451	0.37698	0.3247
		0.37858	9.03966	0.37858	0.32663
		0.38018	9.06482	0.38018	0.32857
		0.38178	9.08998	0.38178	0.3305
		0.38338	9.11514	0.38338	0.33243
		0.38498	9.14029	0.38498	0.33436
		0.38659	9.16545	0.38659	0.3363
		0.38819	9.19061	0.38819	0.33823
		0.38979	9.21577	0.38979	0.34016
		0.39139	9.24092	0.39139	0.3421
		0.39299	9.26608	0.39299	0.34403
		0.39459	9.29124	0.39459	0.34596
		0.3962	9.3164	0.3962	0.3479
		0.3978	9.34156	0.3978	0.34983
		0.3994	9.36671	0.3994	0.35176
		0.401	9.39187	0.401	0.3537
		0.4026	9.41703	0.4026	0.35563
		0.4042	9.44219	0.4042	0.35756
		0.40581	9.46734	0.40581	0.3595
		0.40741	9.4925	0.40741	0.36143
		0.40901	9.51766	0.40901	0.36336
		0.41061	9.54282	0.41061	0.3653
		0.41221	9.56797	0.41221	0.36723
		0.41381	9.59313	0.41381	0.36916
		0.41542	9.61829	0.41542	0.3711
		0.41702	9.64345	0.41702	0.37303
		0.41862	9.6686	0.41862	0.37496
		0.42022	9.69376	0.42022	0.37689
		0.42182	9.71892	0.42182	0.37883
		0.42342	9.74408	0.42342	0.38076
		0.42503	9.76923	0.42503	0.38269
		0.42663	9.79439	0.42663	0.38463
		0.42823	9.81955	0.42823	0.38656
		0.42983	9.84471	0.42983	0.38849
		0.43143	9.86987	0.43143	0.39043
		0.43303	9.89502	0.43303	0.39236
		0.43463	9.92018	0.43463	0.39429
		0.43624	9.94534	0.43624	0.39623
		0.43784	9.9705	0.43784	0.39816
		0.43944	9.99565	0.43944	0.40009
		0.44104	10.0208	0.44104	0.40203
		0.44264	10.046	0.44264	0.40396
		0.44424	10.0711	0.44424	0.40589
		0.44585	10.0963	0.44585	0.40783
		0.44745	10.1214	0.44745	0.40976
		0.44905	10.1466	0.44905	0.41169
		0.45065	10.1718	0.45065	0.41362
		0.45225	10.1969	0.45225	0.41556
		0.45385	10.2221	0.45385	0.41749
		0.45546	10.2472	0.45546	0.41942
		0.45706	10.2724	0.45706	0.42136
		0.45866	10.2975	0.45866	0.42329
		0.46026	10.3227	0.46026	0.42522
		0.46186	10.3479	0.46186	0.42716
		0.46346	10.373	0.46346	0.42909
		0.46507	10.3982	0.46507	0.43102
		0.46667	10.4233	0.46667	0.43296
		0.46827	10.4485	0.46827	0.43489
		0.46987	10.4736	0.46987	0.43682
		0.47147	10.4988	0.47147	0.43876
		0.47307	10.524	0.47307	0.44069
		0.47467	10.5491	0.47467	0.44262
		0.47628	10.5743	0.47628	0.44456
		0.47788	10.5994	0.47788	0.44649
		0.47948	10.6246	0.47948	0.44842
		0.48108	10.6497	0.48108	0.45036
		0.48268	10.6749	0.48268	0.45229
		0.48428	10.7001	0.48428	0.45422
		0.48589	10.7252	0.48589	0.45615
		0.48749	10.7504	0.48749	0.45809
		0.48909	10.7755	0.48909	0.46002
		0.49069	10.8007	0.49069	0.46195
		0.49229	10.8259	0.49229	0.46389
		0.49389	10.851	0.49389	0.46582
		0.4955	10.8762	0.4955	0.46775
		0.4971	10.9013	0.4971	0.46969
		0.4987	10.9265	0.4987	0.47162
		0.5003	10.9516	0.5003	0.47355
		0.5019	10.9768	0.5019	0.47549
		0.5035	11.002	0.5035	0.47742
		0.50511	11.0271	0.50511	0.47935
		0.50671	11.0523	0.50671	0.48129
		0.50831	11.0774	0.50831	0.48322
		0.50991	11.1026	0.50991	0.48515
		0.51151	11.1278	0.51151	0.48709
		0.51311	11.1529	0.51311	0.48902
		0.51471	11.1781	0.51471	0.49095
		0.51632	11.2032	0.51632	0.49289
		0.51792	11.2284	0.51792	0.49482
		0.51952	11.2535	0.51952	0.49675
		0.52112	11.2787	0.52112	0.49868
		0.52272	11.3039	0.52272	0.50062
		0.52432	11.329	0.52432	0.50255
		0.52593	11.3542	0.52593	0.50448
		0.52753	11.3793	0.52753	0.50642
		0.52913	11.4045	0.52913	0.50835
		0.53073	11.4296	0.53073	0.51028
		0.53233	11.4548	0.53233	0.51222
		0.53393	11.48	0.53393	0.51415
		0.53554	11.5051	0.53554	0.51608
		0.53714	11.5303	0.53714	0.51802
		0.53874	11.5554	0.53874	0.51995
		0.54034	11.5806	0.54034	0.52188
		0.54194	11.6057	0.54194	0.52382
		0.54354	11.6309	0.54354	0.52575
		0.54515	11.6561	0.54515	0.52768
		0.54675	11.6812	0.54675	0.52962
		0.54835	11.7064	0.54835	0.53155
		0.54995	11.7315	0.54995	0.53348
		0.55155	11.7567	0.55155	0.53541
		0.55315	11.7819	0.55315	0.53735
		0.55475	11.807	0.55475	0.53928
		0.55636	11.8322	0.55636	0.54121
		0.55796	11.8573	0.55796	0.54315
		0.55956	11.8825	0.55956	0.54508
		0.56116	11.9076	0.56116	0.54701
		0.56276	11.9328	0.56276	0.54895
		0.56436	11.958	0.56436	0.55088
		0.56597	11.9831	0.56597	0.55281
		0.56757	12.0083	0.56757	0.55475
		0.56917	12.0334	0.56917	0.55668
		0.57077	12.0586	0.57077	0.55861
		0.57237	12.0837	0.57237	0.56055
		0.57397	12.1089	0.57397	0.56248
		0.57558	12.1341	0.57558	0.56441
		0.57718	12.1592	0.57718	0.56635
		0.57878	12.1844	0.57878	0.56828
		0.58038	12.2095	0.58038	0.57021
		0.58198	12.2347	0.58198	0.57215
		0.58358	12.2598	0.58358	0.57408
		0.58519	12.285	0.58519	0.57601
		0.58679	12.3102	0.58679	0.57794
		0.58839	12.3353	0.58839	0.57988
		0.58999	12.3605	0.58999	0.58181
		0.59159	12.3856	0.59159	0.58374
		0.59319	12.4108	0.59319	0.58568
		0.59479	12.4359	0.59479	0.58761
		0.5964	12.4611	0.5964	0.58954
		0.598	12.4863	0.598	0.59148
		0.5996	12.5114	0.5996	0.59341
		0.6012	12.5366	0.6012	0.59534
		0.6028	12.5617	0.6028	0.59728
		0.6044	12.5869	0.6044	0.59921
		0.60601	12.612	0.60601	0.60114
		0.60761	12.6372	0.60761	0.60308
		0.60921	12.6624	0.60921	0.60501
		0.61081	12.6875	0.61081	0.60694
		0.61241	12.7127	0.61241	0.60888
		0.61401	12.7378	0.61401	0.61081
		0.61562	12.763	0.61562	0.61274
		0.61722	12.7881	0.61722	0.61468
		0.61882	12.8133	0.61882	0.61661
		0.62042	12.8385	0.62042	0.61854
		0.62202	12.8636	0.62202	0.62047
		0.62362	12.8888	0.62362	0.62241
		0.62523	12.9139	0.62523	0.62434
		0.62683	12.9391	0.62683	0.62627
		0.62843	12.9642	0.62843	0.62821
		0.63003	12.9894	0.63003	0.63014
		0.63163	13.0146	0.63163	0.63207
		0.63323	13.0397	0.63323	0.63401
		0.63483	13.0649	0.63483	0.63594
		0.63644	13.09	0.63644	0.63787
		0.63804	13.1152	0.63804	0.63981
		0.63964	13.1404	0.63964	0.64174
		0.64124	13.1655	0.64124	0.64367
		0.64284	13.1907	0.64284	0.64561
		0.64444	13.2158	0.64444	0.64754
		0.64605	13.241	0.64605	0.64947
		0.64765	13.2661	0.64765	0.65141
		0.64925	13.2913	0.64925	0.65334
		0.65085	13.3165	0.65085	0.65527
		0.65245	13.3416	0.65245	0.6572
		0.65405	13.3668	0.65405	0.65914
		0.65566	13.3919	0.65566	0.66107
		0.65726	13.4171	0.65726	0.663
		0.65886	13.4422	0.65886	0.66494
		0.66046	13.4674	0.66046	0.66687
		0.66206	13.4926	0.66206	0.6688
		0.66366	13.5177	0.66366	0.67074
		0.66527	13.5429	0.66527	0.67267
		0.66687	13.568	0.66687	0.6746
		0.66847	13.5932	0.66847	0.67654
		0.67007	13.6183	0.67007	0.67847
		0.67167	13.6435	0.67167	0.6804
		0.67327	13.6687	0.67327	0.68234
		0.67487	13.6938	0.67487	0.68427
		0.67648	13.719	0.67648	0.6862
		0.67808	13.7441	0.67808	0.68814
		0.67968	13.7693	0.67968	0.69007
		0.68128	13.7945	0.68128	0.692
		0.68288	13.8196	0.68288	0.69394
		0.68448	13.8448	0.68448	0.69587
		0.68609	13.8699	0.68609	0.6978
		0.68769	13.8951	0.68769	0.69973
		0.68929	13.9202	0.68929	0.70167
		0.69089	13.9454	0.69089	0.7036
		0.69249	13.9706	0.69249	0.70553
		0.69409	13.9957	0.69409	0.70747
		0.6957	14.0209	0.6957	0.7094
		0.6973	14.046	0.6973	0.71133
		0.6989	14.0712	0.6989	0.71327
		0.7005	14.0963	0.7005	0.7152
		0.7021	14.1215	0.7021	0.71713
		0.7037	14.1467	0.7037	0.71907
		0.70531	14.1718	0.70531	0.721
		0.70691	14.197	0.70691	0.72293
		0.70851	14.2221	0.70851	0.72487
		0.71011	14.2473	0.71011	0.7268
		0.71171	14.2724	0.71171	0.72873
		0.71331	14.2976	0.71331	0.73067
		0.71491	14.3228	0.71491	0.7326
		0.71652	14.3479	0.71652	0.73453
		0.71812	14.3731	0.71812	0.73647
		0.71972	14.3982	0.71972	0.7384
		0.72132	14.4234	0.72132	0.74033
		0.72292	14.4485	0.72292	0.74226
		0.72452	14.4737	0.72452	0.7442
		0.72613	14.4989	0.72613	0.74613
		0.72773	14.524	0.72773	0.74806
		0.72933	14.5492	0.72933	0.75
		0.73093	14.5743	0.73093	0.75193
		0.73253	14.5995	0.73253	0.75386
		0.73413	14.6247	0.73413	0.7558
		0.73574	14.6498	0.73574	0.75773
		0.73734	14.675	0.73734	0.75966
		0.73894	14.7001	0.73894	0.7616
		0.74054	14.7253	0.74054	0.76353
		0.74214	14.7505	0.74214	0.76546
		0.74374	14.7756	0.74374	0.7674
		0.74535	14.8008	0.74535	0.76933
		0.74695	14.8259	0.74695	0.77126
		0.74855	14.8511	0.74855	0.7732
		0.75015	14.8762	0.75015	0.77513
		0.75175	14.9014	0.75175	0.77706
		0.75335	14.9266	0.75335	0.77899
		0.75495	14.9517	0.75495	0.78093
		0.75656	14.9769	0.75656	0.78286
		0.75816	15.002	0.75816	0.78479
		0.75976	15.0272	0.75976	0.78673
		0.76136	15.0523	0.76136	0.78866
		0.76296	15.0775	0.76296	0.79059
		0.76456	15.1027	0.76456	0.79253
		0.76617	15.1278	0.76617	0.79446
		0.76777	15.153	0.76777	0.79639
		0.76937	15.1781	0.76937	0.79833
		0.77097	15.2033	0.77097	0.80026
		0.77257	15.2284	0.77257	0.80219
		0.77417	15.2536	0.77417	0.80413
		0.77578	15.2788	0.77578	0.80606
		0.77738	15.3039	0.77738	0.80799
		0.77898	15.3291	0.77898	0.80993
		0.78058	15.3542	0.78058	0.81186
		0.78218	15.3794	0.78218	0.81379
		0.78378	15.4045	0.78378	0.81573
		0.78539	15.4297	0.78539	0.81766
		0.78699	15.4549	0.78699	0.81959
		0.78859	15.48	0.78859	0.82152
		0.79019	15.5052	0.79019	0.82346
		0.79179	15.5303	0.79179	0.82539
		0.79339	15.5555	0.79339	0.82732
		0.79499	15.5807	0.79499	0.82926
		0.7966	15.6058	0.7966	0.83119
		0.7982	15.631	0.7982	0.83312
		0.7998	15.6561	0.7998	0.83506
		0.8014	15.6813	0.8014	0.83699
		0.803	15.7064	0.803	0.83892
		0.8046	15.7316	0.8046	0.84086
		0.80621	15.7568	0.80621	0.84279
		0.80781	15.7819	0.80781	0.84472
		0.80941	15.8071	0.80941	0.84666
		0.81101	15.8322	0.81101	0.84859
		0.81261	15.8574	0.81261	0.85052
		0.81421	15.8825	0.81421	0.85246
		0.81582	15.9077	0.81582	0.85439
		0.81742	15.9329	0.81742	0.85632
		0.81902	15.958	0.81902	0.85826
		0.82062	15.9832	0.82062	0.86019
		0.82222	16.0083	0.82222	0.86212
		0.82382	16.0335	0.82382	0.86405
		0.82543	16.0586	0.82543	0.86599
		0.82703	16.0838	0.82703	0.86792
		0.82863	16.109	0.82863	0.86985
		0.83023	16.1341	0.83023	0.87179
		0.83183	16.1593	0.83183	0.87372
		0.83343	16.1844	0.83343	0.87565
		0.83504	16.2096	0.83504	0.87759
		0.83664	16.2347	0.83664	0.87952
		0.83824	16.2599	0.83824	0.88145
		0.83984	16.2851	0.83984	0.88339
		0.84144	16.3102	0.84144	0.88532
		0.84304	16.3354	0.84304	0.88725
		0.84464	16.3605	0.84464	0.88919
		0.84625	16.3857	0.84625	0.89112
		0.84785	16.4108	0.84785	0.89305
		0.84945	16.436	0.84945	0.89499
		0.85105	16.4612	0.85105	0.89692
		0.85265	16.4863	0.85265	0.89885
		0.85425	16.5115	0.85425	0.90078
		0.85586	16.5366	0.85586	0.90272
		0.85746	16.5618	0.85746	0.90465
		0.85906	16.587	0.85906	0.90658
		0.86066	16.6121	0.86066	0.90852
		0.86226	16.6373	0.86226	0.91045
		0.86386	16.6624	0.86386	0.91238
		0.86547	16.6876	0.86547	0.91432
		0.86707	16.7127	0.86707	0.91625
		0.86867	16.7379	0.86867	0.91818
		0.87027	16.7631	0.87027	0.92012
		0.87187	16.7882	0.87187	0.92205
		0.87347	16.8134	0.87347	0.92398
		0.87508	16.8385	0.87508	0.92592
		0.87668	16.8637	0.87668	0.92785
		0.87828	16.8888	0.87828	0.92978
		0.87988	16.914	0.87988	0.93172
		0.88148	16.9392	0.88148	0.93365
		0.88308	16.9643	0.88308	0.93558
		0.88468	16.9895	0.88468	0.93752
		0.88629	17.0146	0.88629	0.93945
		0.88789	17.0398	0.88789	0.94138
		0.88949	17.0649	0.88949	0.94331
		0.89109	17.0901	0.89109	0.94525
		0.89269	17.1153	0.89269	0.94718
		0.89429	17.1404	0.89429	0.94911
		0.8959	17.1656	0.8959	0.95105
		0.8975	17.1907	0.8975	0.95298
		0.8991	17.2159	0.8991	0.95491
		0.9007	17.2411	0.9007	0.95685
		0.9023	17.2662	0.9023	0.95878
		0.9039	17.2914	0.9039	0.96071
		0.90551	17.3165	0.90551	0.96265
		0.90711	17.3417	0.90711	0.96458
		0.90871	17.3668	0.90871	0.96651
		0.91031	17.392	0.91031	0.96845
		0.91191	17.4171	0.91191	0.97038
		0.91351	17.4423	0.91351	0.97231
		0.91512	17.4675	0.91512	0.97425
		0.91672	17.4926	0.91672	0.97618
		0.91832	17.5178	0.91832	0.97811
		0.91992	17.5429	0.91992	0.98005
		0.92152	17.5681	0.92152	0.98198
		0.92312	17.5933	0.92312	0.98391
		0.92472	17.6184	0.92472	0.98584
		0.92633	17.6436	0.92633	0.98778
		0.92793	17.6687	0.92793	0.98971
		0.92953	17.6939	0.92953	0.99164
		0.93113	17.719	0.93113	0.99358
		0.93273	17.7442	0.93273	0.99551
		0.93433	17.7694	0.93433	0.99744
		0.93594	17.7945	0.93594	0.99938
		0.93754	17.8197	0.93754	1.00131
		0.93914	17.8448	0.93914	1.00324
		0.94074	17.87	0.94074	1.00518
		0.94234	17.8952	0.94234	1.00711
		0.94394	17.9203	0.94394	1.00904
		0.94555	17.9455	0.94555	1.01098
		0.94715	17.9706	0.94715	1.01291
		0.94875	17.9958	0.94875	1.01484
		0.95035	18.0209	0.95035	1.01678
		0.95195	18.0461	0.95195	1.01871
		0.95355	18.0712	0.95355	1.02064
		0.95516	18.0964	0.95516	1.02257
		0.95676	18.1216	0.95676	1.02451
		0.95836	18.1467	0.95836	1.02644
		0.95996	18.1719	0.95996	1.02837
		0.96156	18.197	0.96156	1.03031
		0.96316	18.2222	0.96316	1.03224
		0.96476	18.2474	0.96476	1.03417
		0.96637	18.2725	0.96637	1.03611
		0.96797	18.2977	0.96797	1.03804
		0.96957	18.3228	0.96957	1.03997
		0.97117	18.348	0.97117	1.04191
		0.97277	18.3731	0.97277	1.04384
		0.97437	18.3983	0.97437	1.04577
		0.97598	18.4235	0.97598	1.04771
		0.97758	18.4486	0.97758	1.04964
		0.97918	18.4738	0.97918	1.05157
		0.98078	18.4989	0.98078	1.05351
		0.98238	18.5241	0.98238	1.05544
		0.98398	18.5493	0.98398	1.05737
		0.98559	18.5744	0.98559	1.05931
		0.98719	18.5996	0.98719	1.06124
		0.98879	18.6247	0.98879	1.06317
		0.99039	18.6499	0.99039	1.0651
		0.99199	18.675	0.99199	1.06704
		0.99359	18.7002	0.99359	1.06897
		0.9952	18.7253	0.9952	1.0709
		0.9968	18.7505	0.9968	1.07284
		0.9984	18.7757	0.9984	1.07477
		1	18.8008	1	1.0767

## Sheet: Supplementary Fig. 3c
Potential (V)	current density (mA m^(-2))	Potential (V)	line 1	potential (V)	line 2
6.24657e-05	-0.0722	-0.7	-6.38503	-0.7	-0.50072
0.00506	-0.05743	-0.698	-6.36785	-0.698	-0.49979
0.01006	-0.04134	-0.696	-6.35067	-0.696	-0.49886
0.01506	-0.02498	-0.69399	-6.33349	-0.69399	-0.49792
0.02006	-0.00703	-0.69199	-6.31631	-0.69199	-0.49699
0.02506	0.01189	-0.68999	-6.29913	-0.68999	-0.49605
0.03006	0.03291	-0.68799	-6.28195	-0.68799	-0.49512
0.03506	0.05405	-0.68599	-6.26477	-0.68599	-0.49419
0.04006	0.07668	-0.68398	-6.24759	-0.68398	-0.49325
0.04506	0.1006	-0.68198	-6.23041	-0.68198	-0.49232
0.05006	0.12627	-0.67998	-6.21323	-0.67998	-0.49139
0.05506	0.15318	-0.67798	-6.19605	-0.67798	-0.49045
0.06006	0.18143	-0.67598	-6.17887	-0.67598	-0.48952
0.06506	0.21124	-0.67397	-6.16169	-0.67397	-0.48859
0.07006	0.24349	-0.67197	-6.14451	-0.67197	-0.48765
0.07506	0.27751	-0.66997	-6.12733	-0.66997	-0.48672
0.08006	0.31252	-0.66797	-6.11015	-0.66797	-0.48578
0.08506	0.34913	-0.66597	-6.09297	-0.66597	-0.48485
0.09006	0.38865	-0.66396	-6.0758	-0.66396	-0.48392
0.09506	0.4303	-0.66196	-6.05862	-0.66196	-0.48298
0.10006	0.47363	-0.65996	-6.04144	-0.65996	-0.48205
0.10506	0.51881	-0.65796	-6.02426	-0.65796	-0.48112
0.11006	0.56611	-0.65596	-6.00708	-0.65596	-0.48018
0.11506	0.61333	-0.65395	-5.9899	-0.65395	-0.47925
0.12006	0.66143	-0.65195	-5.97272	-0.65195	-0.47832
0.12506	0.70821	-0.64995	-5.95554	-0.64995	-0.47738
0.13006	0.75374	-0.64795	-5.93836	-0.64795	-0.47645
0.13506	0.7984	-0.64595	-5.92118	-0.64595	-0.47552
0.14006	0.83845	-0.64394	-5.904	-0.64394	-0.47458
0.14506	0.87488	-0.64194	-5.88682	-0.64194	-0.47365
0.15006	0.90706	-0.63994	-5.86964	-0.63994	-0.47271
0.15507	0.93695	-0.63794	-5.85246	-0.63794	-0.47178
0.16006	0.96374	-0.63594	-5.83528	-0.63594	-0.47085
0.16506	0.9893	-0.63393	-5.8181	-0.63393	-0.46991
0.17006	1.01308	-0.63193	-5.80092	-0.63193	-0.46898
0.17507	1.03642	-0.62993	-5.78374	-0.62993	-0.46805
0.18007	1.05844	-0.62793	-5.76656	-0.62793	-0.46711
0.18507	1.08072	-0.62593	-5.74938	-0.62593	-0.46618
0.19007	1.10292	-0.62392	-5.7322	-0.62392	-0.46525
0.19507	1.12555	-0.62192	-5.71502	-0.62192	-0.46431
0.20007	1.14898	-0.61992	-5.69784	-0.61992	-0.46338
0.20507	1.17153	-0.61792	-5.68066	-0.61792	-0.46244
0.21007	1.19549	-0.61592	-5.66348	-0.61592	-0.46151
0.21507	1.21972	-0.61391	-5.6463	-0.61391	-0.46058
0.22007	1.24395	-0.61191	-5.62912	-0.61191	-0.45964
0.22507	1.26862	-0.60991	-5.61194	-0.60991	-0.45871
0.23007	1.29479	-0.60791	-5.59476	-0.60791	-0.45778
0.23507	1.32087	-0.60591	-5.57758	-0.60591	-0.45684
0.24007	1.34784	-0.6039	-5.5604	-0.6039	-0.45591
0.24507	1.37428	-0.6019	-5.54322	-0.6019	-0.45498
0.25007	1.40257	-0.5999	-5.52604	-0.5999	-0.45404
0.25507	1.4306	-0.5979	-5.50886	-0.5979	-0.45311
0.26007	1.45899	-0.5959	-5.49168	-0.5959	-0.45218
0.26507	1.48781	-0.59389	-5.4745	-0.59389	-0.45124
0.27007	1.51788	-0.59189	-5.45732	-0.59189	-0.45031
0.27507	1.54882	-0.58989	-5.44014	-0.58989	-0.44937
0.28007	1.5811	-0.58789	-5.42296	-0.58789	-0.44844
0.28507	1.61399	-0.58589	-5.40578	-0.58589	-0.44751
0.29007	1.64785	-0.58388	-5.3886	-0.58388	-0.44657
0.29507	1.68296	-0.58188	-5.37142	-0.58188	-0.44564
0.30007	1.71983	-0.57988	-5.35424	-0.57988	-0.44471
0.30507	1.75811	-0.57788	-5.33706	-0.57788	-0.44377
0.31007	1.79755	-0.57588	-5.31988	-0.57588	-0.44284
0.31507	1.83822	-0.57387	-5.3027	-0.57387	-0.44191
0.32007	1.88164	-0.57187	-5.28552	-0.57187	-0.44097
0.32507	1.92656	-0.56987	-5.26834	-0.56987	-0.44004
0.33007	1.97324	-0.56787	-5.25116	-0.56787	-0.4391
0.33507	2.02178	-0.56587	-5.23398	-0.56587	-0.43817
0.34007	2.07218	-0.56386	-5.2168	-0.56386	-0.43724
0.34507	2.12453	-0.56186	-5.19962	-0.56186	-0.4363
0.35007	2.1782	-0.55986	-5.18244	-0.55986	-0.43537
0.35507	2.23373	-0.55786	-5.16526	-0.55786	-0.43444
0.36007	2.29673	-0.55586	-5.14808	-0.55586	-0.4335
0.36507	2.36039	-0.55385	-5.1309	-0.55385	-0.43257
0.37007	2.42317	-0.55185	-5.11372	-0.55185	-0.43164
0.37507	2.48772	-0.54985	-5.09654	-0.54985	-0.4307
0.38007	2.55403	-0.54785	-5.07936	-0.54785	-0.42977
0.38507	2.62389	-0.54585	-5.06218	-0.54585	-0.42884
0.39007	2.7017	-0.54384	-5.045	-0.54384	-0.4279
0.39507	2.77597	-0.54184	-5.02782	-0.54184	-0.42697
0.40007	2.85555	-0.53984	-5.01064	-0.53984	-0.42603
0.40507	2.93336	-0.53784	-4.99346	-0.53784	-0.4251
0.41007	3.02001	-0.53584	-4.97628	-0.53584	-0.42417
0.41507	3.10666	-0.53383	-4.9591	-0.53383	-0.42323
0.42007	3.19331	-0.53183	-4.94192	-0.53183	-0.4223
0.42507	3.28881	-0.52983	-4.92474	-0.52983	-0.42137
0.43007	3.38165	-0.52783	-4.90756	-0.52783	-0.42043
0.43507	3.4798	-0.52583	-4.89038	-0.52583	-0.4195
0.44007	3.58414	-0.52382	-4.8732	-0.52382	-0.41857
0.44507	3.69024	-0.52182	-4.85602	-0.52182	-0.41763
0.45007	3.799	-0.51982	-4.83884	-0.51982	-0.4167
0.45507	3.91571	-0.51782	-4.82166	-0.51782	-0.41576
0.46007	4.03243	-0.51582	-4.80448	-0.51582	-0.41483
0.46507	4.15622	-0.51381	-4.7873	-0.51381	-0.4139
0.47007	4.28089	-0.51181	-4.77012	-0.51181	-0.41296
0.47507	4.41264	-0.50981	-4.75294	-0.50981	-0.41203
0.48007	4.55323	-0.50781	-4.73576	-0.50781	-0.4111
0.48507	4.69293	-0.50581	-4.71858	-0.50581	-0.41016
0.49007	4.83794	-0.5038	-4.7014	-0.5038	-0.40923
0.49507	4.99621	-0.5018	-4.68422	-0.5018	-0.4083
0.50007	5.15183	-0.4998	-4.66704	-0.4998	-0.40736
0.50507	5.31364	-0.4978	-4.64987	-0.4978	-0.40643
0.51007	5.48165	-0.4958	-4.63269	-0.4958	-0.4055
0.51507	5.65495	-0.49379	-4.61551	-0.49379	-0.40456
0.52007	5.84063	-0.49179	-4.59833	-0.49179	-0.40363
0.52507	6.02013	-0.48979	-4.58115	-0.48979	-0.40269
0.53007	6.212	-0.48779	-4.56397	-0.48779	-0.40176
0.53507	6.41271	-0.48579	-4.54679	-0.48579	-0.40083
0.54007	6.61962	-0.48378	-4.52961	-0.48378	-0.39989
0.54507	6.83006	-0.48178	-4.51243	-0.48178	-0.39896
0.55007	7.04404	-0.47978	-4.49525	-0.47978	-0.39803
0.55507	7.26863	-0.47778	-4.47807	-0.47778	-0.39709
0.56007	7.49587	-0.47578	-4.46089	-0.47578	-0.39616
0.56507	7.72576	-0.47377	-4.44371	-0.47377	-0.39523
0.57007	7.96538	-0.47177	-4.42653	-0.47177	-0.39429
0.57507	8.20235	-0.46977	-4.40935	-0.46977	-0.39336
0.58007	8.44374	-0.46777	-4.39217	-0.46777	-0.39242
0.58507	8.68955	-0.46577	-4.37499	-0.46577	-0.39149
0.59007	8.93182	-0.46376	-4.35781	-0.46376	-0.39056
0.59507	9.17587	-0.46176	-4.34063	-0.46176	-0.38962
0.60007	9.41283	-0.45976	-4.32345	-0.45976	-0.38869
0.60507	9.64184	-0.45776	-4.30627	-0.45776	-0.38776
0.61007	9.86732	-0.45576	-4.28909	-0.45576	-0.38682
0.61507	10.0804	-0.45375	-4.27191	-0.45375	-0.38589
0.62007	10.2864	-0.45175	-4.25473	-0.45175	-0.38496
0.62507	10.4686	-0.44975	-4.23755	-0.44975	-0.38402
0.63007	10.6384	-0.44775	-4.22037	-0.44775	-0.38309
0.63507	10.7895	-0.44575	-4.20319	-0.44575	-0.38216
0.64007	10.9204	-0.44374	-4.18601	-0.44374	-0.38122
0.64507	11.0274	-0.44174	-4.16883	-0.44174	-0.38029
0.65007	11.1176	-0.43974	-4.15165	-0.43974	-0.37935
0.65507	11.1795	-0.43774	-4.13447	-0.43774	-0.37842
0.66007	11.2175	-0.43574	-4.11729	-0.43574	-0.37749
0.66507	11.2378	-0.43373	-4.10011	-0.43373	-0.37655
0.67007	11.2281	-0.43173	-4.08293	-0.43173	-0.37562
0.67507	11.1963	-0.42973	-4.06575	-0.42973	-0.37469
0.68007	11.1468	-0.42773	-4.04857	-0.42773	-0.37375
0.68507	11.0681	-0.42573	-4.03139	-0.42573	-0.37282
0.69007	10.9876	-0.42372	-4.01421	-0.42372	-0.37189
0.69507	10.885	-0.42172	-3.99703	-0.42172	-0.37095
0.70007	10.7789	-0.41972	-3.97985	-0.41972	-0.37002
0.70507	10.656	-0.41772	-3.96267	-0.41772	-0.36908
0.71007	10.534	-0.41572	-3.94549	-0.41572	-0.36815
0.71507	10.3917	-0.41371	-3.92831	-0.41371	-0.36722
0.72007	10.2608	-0.41171	-3.91113	-0.41171	-0.36628
0.72507	10.122	-0.40971	-3.89395	-0.40971	-0.36535
0.73007	9.99464	-0.40771	-3.87677	-0.40771	-0.36442
0.73507	9.85847	-0.40571	-3.85959	-0.40571	-0.36348
0.74007	9.72761	-0.4037	-3.84241	-0.4037	-0.36255
0.74507	9.59675	-0.4017	-3.82523	-0.4017	-0.36162
0.75007	9.47207	-0.3997	-3.80805	-0.3997	-0.36068
0.75507	9.35536	-0.3977	-3.79087	-0.3977	-0.35975
0.76007	9.24306	-0.3957	-3.77369	-0.3957	-0.35881
0.76507	9.13254	-0.39369	-3.75651	-0.39369	-0.35788
0.77007	9.02378	-0.39169	-3.73933	-0.39169	-0.35695
0.77507	8.92563	-0.38969	-3.72215	-0.38969	-0.35601
0.78007	8.83368	-0.38769	-3.70497	-0.38769	-0.35508
0.78507	8.74614	-0.38569	-3.68779	-0.38569	-0.35415
0.79007	8.65507	-0.38368	-3.67061	-0.38368	-0.35321
0.79507	8.57637	-0.38168	-3.65343	-0.38168	-0.35228
0.80007	8.50298	-0.37968	-3.63625	-0.37968	-0.35135
0.80507	8.43667	-0.37768	-3.61907	-0.37768	-0.35041
0.81007	8.37035	-0.37568	-3.60189	-0.37568	-0.34948
0.81507	8.30669	-0.37367	-3.58471	-0.37367	-0.34855
0.82008	8.2501	-0.37167	-3.56753	-0.37167	-0.34761
0.82508	8.19262	-0.36967	-3.55035	-0.36967	-0.34668
0.83008	8.14753	-0.36767	-3.53317	-0.36767	-0.34574
0.83508	8.09625	-0.36567	-3.51599	-0.36567	-0.34481
0.84008	8.05646	-0.36366	-3.49881	-0.36366	-0.34388
0.84508	8.0149	-0.36166	-3.48163	-0.36166	-0.34294
0.85008	7.97953	-0.35966	-3.46445	-0.35966	-0.34201
0.85508	7.94593	-0.35766	-3.44727	-0.35766	-0.34108
0.86008	7.91852	-0.35566	-3.43009	-0.35566	-0.34014
0.86508	7.88669	-0.35365	-3.41291	-0.35365	-0.33921
0.87008	7.86105	-0.35165	-3.39573	-0.35165	-0.33828
0.87508	7.8416	-0.34965	-3.37855	-0.34965	-0.33734
0.88008	7.81772	-0.34765	-3.36137	-0.34765	-0.33641
0.88508	7.79827	-0.34565	-3.34419	-0.34565	-0.33547
0.89008	7.78324	-0.34364	-3.32701	-0.34364	-0.33454
0.89508	7.77439	-0.34164	-3.30983	-0.34164	-0.33361
0.90008	7.76202	-0.33964	-3.29265	-0.33964	-0.33267
0.90508	7.7514	-0.33764	-3.27547	-0.33764	-0.33174
0.91008	7.74787	-0.33564	-3.25829	-0.33564	-0.33081
0.91508	7.73991	-0.33363	-3.24111	-0.33363	-0.32987
0.92008	7.73461	-0.33163	-3.22393	-0.33163	-0.32894
0.92508	7.73372	-0.32963	-3.20676	-0.32963	-0.32801
0.93008	7.73814	-0.32763	-3.18958	-0.32763	-0.32707
0.93508	7.74168	-0.32563	-3.1724	-0.32563	-0.32614
0.94008	7.74256	-0.32362	-3.15522	-0.32362	-0.32521
0.94508	7.7461	-0.32162	-3.13804	-0.32162	-0.32427
0.95008	7.75406	-0.31962	-3.12086	-0.31962	-0.32334
0.95508	7.76202	-0.31762	-3.10368	-0.31762	-0.3224
0.96008	7.77617	-0.31562	-3.0865	-0.31562	-0.32147
0.96508	7.78589	-0.31361	-3.06932	-0.31361	-0.32054
0.97008	7.79915	-0.31161	-3.05214	-0.31161	-0.3196
0.97508	7.81684	-0.30961	-3.03496	-0.30961	-0.31867
0.98008	7.83364	-0.30761	-3.01778	-0.30761	-0.31774
0.98508	7.84955	-0.30561	-3.0006	-0.30561	-0.3168
0.99008	7.87254	-0.3036	-2.98342	-0.3036	-0.31587
0.99508	7.89465	-0.3016	-2.96624	-0.3016	-0.31494
1.00008	7.91941	-0.2996	-2.94906	-0.2996	-0.314
1.00508	7.94416	-0.2976	-2.93188	-0.2976	-0.31307
1.01008	7.96804	-0.2956	-2.9147	-0.2956	-0.31213
1.01508	7.99987	-0.29359	-2.89752	-0.29359	-0.3112
1.02008	8.02905	-0.29159	-2.88034	-0.29159	-0.31027
1.02508	8.05999	-0.28959	-2.86316	-0.28959	-0.30933
1.03008	8.09536	-0.28759	-2.84598	-0.28759	-0.3084
1.03508	8.12985	-0.28559	-2.8288	-0.28559	-0.30747
1.04008	8.16256	-0.28358	-2.81162	-0.28358	-0.30653
1.04508	8.19881	-0.28158	-2.79444	-0.28158	-0.3056
1.05008	8.23949	-0.27958	-2.77726	-0.27958	-0.30467
1.05508	8.28016	-0.27758	-2.76008	-0.27758	-0.30373
1.06008	8.32526	-0.27558	-2.7429	-0.27558	-0.3028
1.06508	8.37124	-0.27357	-2.72572	-0.27357	-0.30187
1.07008	8.41014	-0.27157	-2.70854	-0.27157	-0.30093
1.07508	8.46408	-0.26957	-2.69136	-0.26957	-0.3
1.08008	8.50917	-0.26757	-2.67418	-0.26757	-0.29906
1.08508	8.56046	-0.26557	-2.657	-0.26557	-0.29813
1.09008	8.61351	-0.26356	-2.63982	-0.26356	-0.2972
1.09508	8.67452	-0.26156	-2.62264	-0.26156	-0.29626
1.10008	8.73464	-0.25956	-2.60546	-0.25956	-0.29533
1.09508	7.65591	-0.25756	-2.58828	-0.25756	-0.2944
1.09008	6.69478	-0.25556	-2.5711	-0.25556	-0.29346
1.08508	5.81234	-0.25355	-2.55392	-0.25355	-0.29253
1.08008	5.00948	-0.25155	-2.53674	-0.25155	-0.2916
1.07508	4.27117	-0.24955	-2.51956	-0.24955	-0.29066
1.07008	3.59298	-0.24755	-2.50238	-0.24755	-0.28973
1.06508	2.95635	-0.24555	-2.4852	-0.24555	-0.28879
1.06008	2.36835	-0.24354	-2.46802	-0.24354	-0.28786
1.05508	1.8166	-0.24154	-2.45084	-0.24154	-0.28693
1.05008	1.30111	-0.23954	-2.43366	-0.23954	-0.28599
1.04508	0.81391	-0.23754	-2.41648	-0.23754	-0.28506
1.04008	0.35943	-0.23554	-2.3993	-0.23554	-0.28413
1.03508	-0.06499	-0.23353	-2.38212	-0.23353	-0.28319
1.03008	-0.4673	-0.23153	-2.36494	-0.23153	-0.28226
1.02508	-0.84663	-0.22953	-2.34776	-0.22953	-0.28133
1.02008	-1.20473	-0.22753	-2.33058	-0.22753	-0.28039
1.01508	-1.53808	-0.22553	-2.3134	-0.22553	-0.27946
1.01008	-1.85728	-0.22352	-2.29622	-0.22352	-0.27853
1.00508	-2.15526	-0.22152	-2.27904	-0.22152	-0.27759
1.00008	-2.43732	-0.21952	-2.26186	-0.21952	-0.27666
0.99508	-2.70612	-0.21752	-2.24468	-0.21752	-0.27572
0.99008	-2.9537	-0.21552	-2.2275	-0.21552	-0.27479
0.98508	-3.19508	-0.21351	-2.21032	-0.21351	-0.27386
0.98008	-3.41702	-0.21151	-2.19314	-0.21151	-0.27292
0.97508	-3.62658	-0.20951	-2.17596	-0.20951	-0.27199
0.97008	-3.82376	-0.20751	-2.15878	-0.20751	-0.27106
0.96508	-4.00414	-0.20551	-2.1416	-0.20551	-0.27012
0.96008	-4.17567	-0.2035	-2.12442	-0.2035	-0.26919
0.95508	-4.33571	-0.2015	-2.10724	-0.2015	-0.26826
0.95008	-4.49929	-0.1995	-2.09006	-0.1995	-0.26732
0.94508	-4.65668	-0.1975	-2.07288	-0.1975	-0.26639
0.94008	-4.79638	-0.1955	-2.0557	-0.1955	-0.26545
0.93508	-4.92636	-0.19349	-2.03852	-0.19349	-0.26452
0.93008	-5.0475	-0.19149	-2.02134	-0.19149	-0.26359
0.92508	-5.16421	-0.18949	-2.00416	-0.18949	-0.26265
0.92008	-5.26944	-0.18749	-1.98698	-0.18749	-0.26172
0.91508	-5.37996	-0.18549	-1.9698	-0.18549	-0.26079
0.91008	-5.47369	-0.18348	-1.95262	-0.18348	-0.25985
0.90508	-5.56741	-0.18148	-1.93544	-0.18148	-0.25892
0.90008	-5.6523	-0.17948	-1.91826	-0.17948	-0.25799
0.89508	-5.73453	-0.17748	-1.90108	-0.17748	-0.25705
0.89008	-5.80792	-0.17548	-1.8839	-0.17548	-0.25612
0.88508	-5.87954	-0.17347	-1.86672	-0.17347	-0.25519
0.88008	-5.94232	-0.17147	-1.84954	-0.17147	-0.25425
0.87508	-6.0051	-0.16947	-1.83236	-0.16947	-0.25332
0.87008	-6.06611	-0.16747	-1.81518	-0.16747	-0.25238
0.86508	-6.12004	-0.16547	-1.798	-0.16547	-0.25145
0.86008	-6.17133	-0.16346	-1.78083	-0.16346	-0.25052
0.85508	-6.21731	-0.16146	-1.76365	-0.16146	-0.24958
0.85008	-6.26417	-0.15946	-1.74647	-0.15946	-0.24865
0.84508	-6.3075	-0.15746	-1.72929	-0.15746	-0.24772
0.84008	-6.34728	-0.15546	-1.71211	-0.15546	-0.24678
0.83508	-6.38707	-0.15345	-1.69493	-0.15345	-0.24585
0.83008	-6.41979	-0.15145	-1.67775	-0.15145	-0.24492
0.82508	-6.45251	-0.14945	-1.66057	-0.14945	-0.24398
0.82008	-6.48522	-0.14745	-1.64339	-0.14745	-0.24305
0.81507	-6.51175	-0.14545	-1.62621	-0.14545	-0.24211
0.81007	-6.53916	-0.14344	-1.60903	-0.14344	-0.24118
0.80507	-6.56657	-0.14144	-1.59185	-0.14144	-0.24025
0.80007	-6.59133	-0.13944	-1.57467	-0.13944	-0.23931
0.79507	-6.61166	-0.13744	-1.55749	-0.13744	-0.23838
0.79007	-6.632	-0.13544	-1.54031	-0.13544	-0.23745
0.78507	-6.65587	-0.13343	-1.52313	-0.13343	-0.23651
0.78007	-6.67444	-0.13143	-1.50595	-0.13143	-0.23558
0.77507	-6.68947	-0.12943	-1.48877	-0.12943	-0.23465
0.77007	-6.70804	-0.12743	-1.47159	-0.12743	-0.23371
0.76507	-6.7213	-0.12543	-1.45441	-0.12543	-0.23278
0.76007	-6.73634	-0.12342	-1.43723	-0.12342	-0.23185
0.75507	-6.75667	-0.12142	-1.42005	-0.12142	-0.23091
0.75007	-6.7664	-0.11942	-1.40287	-0.11942	-0.22998
0.74507	-6.77966	-0.11742	-1.38569	-0.11742	-0.22904
0.74007	-6.79381	-0.11542	-1.36851	-0.11542	-0.22811
0.73507	-6.80088	-0.11341	-1.35133	-0.11341	-0.22718
0.73007	-6.81415	-0.11141	-1.33415	-0.11141	-0.22624
0.72507	-6.82299	-0.10941	-1.31697	-0.10941	-0.22531
0.72007	-6.83183	-0.10741	-1.29979	-0.10741	-0.22438
0.71507	-6.84333	-0.10541	-1.28261	-0.10541	-0.22344
0.71007	-6.85217	-0.1034	-1.26543	-0.1034	-0.22251
0.70507	-6.86366	-0.1014	-1.24825	-0.1014	-0.22158
0.70007	-6.8672	-0.0994	-1.23107	-0.0994	-0.22064
0.69507	-6.87427	-0.0974	-1.21389	-0.0974	-0.21971
0.69007	-6.88577	-0.0954	-1.19671	-0.0954	-0.21877
0.68507	-6.89196	-0.09339	-1.17953	-0.09339	-0.21784
0.68007	-6.89638	-0.09139	-1.16235	-0.09139	-0.21691
0.67507	-6.90522	-0.08939	-1.14517	-0.08939	-0.21597
0.67007	-6.91141	-0.08739	-1.12799	-0.08739	-0.21504
0.66507	-6.9176	-0.08539	-1.11081	-0.08539	-0.21411
0.66007	-6.91937	-0.08338	-1.09363	-0.08338	-0.21317
0.65507	-6.92821	-0.08138	-1.07645	-0.08138	-0.21224
0.65007	-6.93528	-0.07938	-1.05927	-0.07938	-0.21131
0.64507	-6.94147	-0.07738	-1.04209	-0.07738	-0.21037
0.64007	-6.94501	-0.07538	-1.02491	-0.07538	-0.20944
0.63507	-6.94943	-0.07337	-1.00773	-0.07337	-0.20851
0.63007	-6.9512	-0.07137	-0.99055	-0.07137	-0.20757
0.62507	-6.95562	-0.06937	-0.97337	-0.06937	-0.20664
0.62007	-6.96269	-0.06737	-0.95619	-0.06737	-0.2057
0.61507	-6.96446	-0.06537	-0.93901	-0.06537	-0.20477
0.61007	-6.96535	-0.06336	-0.92183	-0.06336	-0.20384
0.60507	-6.968	-0.06136	-0.90465	-0.06136	-0.2029
0.60007	-6.96888	-0.05936	-0.88747	-0.05936	-0.20197
0.59507	-6.96977	-0.05736	-0.87029	-0.05736	-0.20104
0.59007	-6.97065	-0.05536	-0.85311	-0.05536	-0.2001
0.58507	-6.97065	-0.05335	-0.83593	-0.05335	-0.19917
0.58007	-6.96712	-0.05135	-0.81875	-0.05135	-0.19824
0.57507	-6.97065	-0.04935	-0.80157	-0.04935	-0.1973
0.57007	-6.96623	-0.04735	-0.78439	-0.04735	-0.19637
0.56507	-6.95916	-0.04535	-0.76721	-0.04535	-0.19543
0.56007	-6.95562	-0.04334	-0.75003	-0.04334	-0.1945
0.55507	-6.94678	-0.04134	-0.73285	-0.04134	-0.19357
0.55007	-6.94236	-0.03934	-0.71567	-0.03934	-0.19263
0.54507	-6.93263	-0.03734	-0.69849	-0.03734	-0.1917
0.54007	-6.92202	-0.03534	-0.68131	-0.03534	-0.19077
0.53507	-6.90699	-0.03333	-0.66413	-0.03333	-0.18983
0.53007	-6.89461	-0.03133	-0.64695	-0.03133	-0.1889
0.52507	-6.88046	-0.02933	-0.62977	-0.02933	-0.18797
0.52007	-6.86101	-0.02733	-0.61259	-0.02733	-0.18703
0.51507	-6.84333	-0.02533	-0.59541	-0.02533	-0.1861
0.51007	-6.8221	-0.02332	-0.57823	-0.02332	-0.18517
0.50507	-6.79735	-0.02132	-0.56105	-0.02132	-0.18423
0.50007	-6.77082	-0.01932	-0.54387	-0.01932	-0.1833
0.49507	-6.74252	-0.01732	-0.52669	-0.01732	-0.18236
0.49007	-6.70893	-0.01532	-0.50951	-0.01532	-0.18143
0.48507	-6.67886	-0.01331	-0.49233	-0.01331	-0.1805
0.48007	-6.64173	-0.01131	-0.47515	-0.01131	-0.17956
0.47507	-6.60282	-0.00931	-0.45797	-0.00931	-0.17863
0.47007	-6.56126	-0.00731	-0.44079	-0.00731	-0.1777
0.46507	-6.51971	-0.00531	-0.42361	-0.00531	-0.17676
0.46007	-6.47373	-0.0033	-0.40643	-0.0033	-0.17583
0.45507	-6.42333	-0.0013	-0.38925	-0.0013	-0.1749
0.45007	-6.37735	0.000700701	-0.37207	0.000700701	-0.17396
0.44507	-6.32606	0.0027	-0.35489	0.0027	-0.17303
0.44007	-6.26859	0.0047	-0.33772	0.0047	-0.17209
0.43507	-6.212	0.00671	-0.32054	0.00671	-0.17116
0.43007	-6.15453	0.00871	-0.30336	0.00871	-0.17023
0.42507	-6.09352	0.01071	-0.28618	0.01071	-0.16929
0.42007	-6.03162	0.01271	-0.269	0.01271	-0.16836
0.41507	-5.96973	0.01471	-0.25182	0.01471	-0.16743
0.41007	-5.90872	0.01672	-0.23464	0.01672	-0.16649
0.40507	-5.84417	0.01872	-0.21746	0.01872	-0.16556
0.40007	-5.77609	0.02072	-0.20028	0.02072	-0.16463
0.39507	-5.71154	0.02272	-0.1831	0.02272	-0.16369
0.39007	-5.64434	0.02472	-0.16592	0.02472	-0.16276
0.38507	-5.57891	0.02673	-0.14874	0.02673	-0.16183
0.38007	-5.50906	0.02873	-0.13156	0.02873	-0.16089
0.37507	-5.44186	0.03073	-0.11438	0.03073	-0.15996
0.37007	-5.37377	0.03273	-0.0972	0.03273	-0.15902
0.36507	-5.30834	0.03473	-0.08002	0.03473	-0.15809
0.36007	-5.24026	0.03674	-0.06284	0.03674	-0.15716
0.35507	-5.17571	0.03874	-0.04566	0.03874	-0.15622
0.35007	-5.10763	0.04074	-0.02848	0.04074	-0.15529
0.34507	-5.04308	0.04274	-0.0113	0.04274	-0.15436
0.34007	-4.97765	0.04474	0.00588	0.04474	-0.15342
0.33507	-4.91133	0.04675	0.02306	0.04675	-0.15249
0.33007	-4.84502	0.04875	0.04024	0.04875	-0.15156
0.32507	-4.77958	0.05075	0.05742	0.05075	-0.15062
0.32007	-4.71769	0.05275	0.0746	0.05275	-0.14969
0.31507	-4.65226	0.05475	0.09178	0.05475	-0.14875
0.31007	-4.58771	0.05676	0.10896	0.05676	-0.14782
0.30507	-4.52582	0.05876	0.12614	0.05876	-0.14689
0.30007	-4.46039	0.06076	0.14332	0.06076	-0.14595
0.29507	-4.40026	0.06276	0.1605	0.06276	-0.14502
0.29007	-4.33925	0.06476	0.17768	0.06476	-0.14409
0.28507	-4.27647	0.06677	0.19486	0.06677	-0.14315
0.28007	-4.21634	0.06877	0.21204	0.06877	-0.14222
0.27507	-4.15445	0.07077	0.22922	0.07077	-0.14129
0.27007	-4.09521	0.07277	0.2464	0.07277	-0.14035
0.26507	-4.03597	0.07477	0.26358	0.07477	-0.13942
0.26007	-3.97496	0.07678	0.28076	0.07678	-0.13849
0.25507	-3.91837	0.07878	0.29794	0.07878	-0.13755
0.25007	-3.86089	0.08078	0.31512	0.08078	-0.13662
0.24507	-3.80253	0.08278	0.3323	0.08278	-0.13568
0.24007	-3.74771	0.08478	0.34948	0.08478	-0.13475
0.23507	-3.68936	0.08679	0.36666	0.08679	-0.13382
0.23007	-3.63542	0.08879	0.38384	0.08879	-0.13288
0.22507	-3.58325	0.09079	0.40102	0.09079	-0.13195
0.22007	-3.52755	0.09279	0.4182	0.09279	-0.13102
0.21507	-3.47538	0.09479	0.43538	0.09479	-0.13008
0.21007	-3.42144	0.0968	0.45256	0.0968	-0.12915
0.20507	-3.37281	0.0988	0.46974	0.0988	-0.12822
0.20007	-3.32064	0.1008	0.48692	0.1008	-0.12728
0.19507	-3.27466	0.1028	0.5041	0.1028	-0.12635
0.19007	-3.2278	0.1048	0.52128	0.1048	-0.12541
0.18507	-3.18359	0.10681	0.53846	0.10681	-0.12448
0.18007	-3.13938	0.10881	0.55564	0.10881	-0.12355
0.17507	-3.10313	0.11081	0.57282	0.11081	-0.12261
0.17006	-3.06776	0.11281	0.59	0.11281	-0.12168
0.16506	-3.03681	0.11481	0.60718	0.11481	-0.12075
0.16006	-3.01117	0.11682	0.62436	0.11682	-0.11981
0.15507	-2.99172	0.11882	0.64154	0.11882	-0.11888
0.15006	-2.97492	0.12082	0.65872	0.12082	-0.11795
0.14506	-2.96607	0.12282	0.6759	0.12282	-0.11701
0.14006	-2.959	0.12482	0.69308	0.12482	-0.11608
0.13506	-2.959	0.12683	0.71026	0.12683	-0.11514
0.13006	-2.96077	0.12883	0.72744	0.12883	-0.11421
0.12506	-2.95989	0.13083	0.74462	0.13083	-0.11328
0.12006	-2.96165	0.13283	0.7618	0.13283	-0.11234
0.11506	-2.95812	0.13483	0.77898	0.13483	-0.11141
0.11006	-2.95281	0.13684	0.79616	0.13684	-0.11048
0.10506	-2.9369	0.13884	0.81334	0.13884	-0.10954
0.10006	-2.91479	0.14084	0.83052	0.14084	-0.10861
0.09506	-2.88119	0.14284	0.8477	0.14284	-0.10768
0.09006	-2.83786	0.14484	0.86488	0.14484	-0.10674
0.08506	-2.78835	0.14685	0.88206	0.14685	-0.10581
0.08006	-2.73264	0.14885	0.89924	0.14885	-0.10488
0.07506	-2.66898	0.15085	0.91642	0.15085	-0.10394
0.07006	-2.60266	0.15285	0.9336	0.15285	-0.10301
0.06506	-2.53723	0.15485	0.95078	0.15485	-0.10207
0.06006	-2.46208	0.15686	0.96796	0.15686	-0.10114
0.05506	-2.38073	0.15886	0.98514	0.15886	-0.10021
0.05006	-2.28966	0.16086	1.00232	0.16086	-0.09927
0.04506	-2.19239	0.16286	1.0195	0.16286	-0.09834
0.04006	-2.09071	0.16486	1.03668	0.16486	-0.09741
0.03506	-1.98726	0.16687	1.05386	0.16687	-0.09647
0.03006	-1.89265	0.16887	1.07104	0.16887	-0.09554
0.02506	-1.80511	0.17087	1.08821	0.17087	-0.09461
0.02006	-1.7273	0.17287	1.10539	0.17287	-0.09367
0.01506	-1.65656	0.17487	1.12257	0.17487	-0.09274
0.01006	-1.59555	0.17688	1.13975	0.17688	-0.0918
0.00506	-1.54338	0.17888	1.15693	0.17888	-0.09087
6.24657e-05	-1.49298	0.18088	1.17411	0.18088	-0.08994
-0.00494	-1.44701	0.18288	1.19129	0.18288	-0.089
-0.00994	-1.40722	0.18488	1.20847	0.18488	-0.08807
-0.01494	-1.37185	0.18689	1.22565	0.18689	-0.08714
-0.01994	-1.33383	0.18889	1.24283	0.18889	-0.0862
-0.02494	-1.302	0.19089	1.26001	0.19089	-0.08527
-0.02994	-1.26928	0.19289	1.27719	0.19289	-0.08434
-0.03494	-1.24275	0.19489	1.29437	0.19489	-0.0834
-0.03994	-1.21446	0.1969	1.31155	0.1969	-0.08247
-0.04494	-1.19059	0.1989	1.32873	0.1989	-0.08154
-0.04994	-1.16937	0.2009	1.34591	0.2009	-0.0806
-0.05494	-1.14726	0.2029	1.36309	0.2029	-0.07967
-0.05994	-1.12604	0.2049	1.38027	0.2049	-0.07873
-0.06494	-1.1057	0.20691	1.39745	0.20691	-0.0778
-0.06994	-1.08448	0.20891	1.41463	0.20891	-0.07687
-0.07494	-1.06945	0.21091	1.43181	0.21091	-0.07593
-0.07994	-1.04823	0.21291	1.44899	0.21291	-0.075
-0.08494	-1.0332	0.21491	1.46617	0.21491	-0.07407
-0.08994	-1.01728	0.21692	1.48335	0.21692	-0.07313
-0.09494	-1.00136	0.21892	1.50053	0.21892	-0.0722
-0.09994	-0.98545	0.22092	1.51771	0.22092	-0.07127
-0.10494	-0.97307	0.22292	1.53489	0.22292	-0.07033
-0.10994	-0.95981	0.22492	1.55207	0.22492	-0.0694
-0.11494	-0.94478	0.22693	1.56925	0.22693	-0.06846
-0.11994	-0.93063	0.22893	1.58643	0.22893	-0.06753
-0.12494	-0.92267	0.23093	1.60361	0.23093	-0.0666
-0.12994	-0.90587	0.23293	1.62079	0.23293	-0.06566
-0.13494	-0.89968	0.23493	1.63797	0.23493	-0.06473
-0.13994	-0.88553	0.23694	1.65515	0.23694	-0.0638
-0.14494	-0.87492	0.23894	1.67233	0.23894	-0.06286
-0.14994	-0.86431	0.24094	1.68951	0.24094	-0.06193
-0.15494	-0.85459	0.24294	1.70669	0.24294	-0.061
-0.15994	-0.84574	0.24494	1.72387	0.24494	-0.06006
-0.16494	-0.83602	0.24695	1.74105	0.24695	-0.05913
-0.16994	-0.82895	0.24895	1.75823	0.24895	-0.0582
-0.17494	-0.81745	0.25095	1.77541	0.25095	-0.05726
-0.17994	-0.81126	0.25295	1.79259	0.25295	-0.05633
-0.18494	-0.8033	0.25495	1.80977	0.25495	-0.05539
-0.18994	-0.79004	0.25696	1.82695	0.25696	-0.05446
-0.19494	-0.78739	0.25896	1.84413	0.25896	-0.05353
-0.19994	-0.7812	0.26096	1.86131	0.26096	-0.05259
-0.20494	-0.77236	0.26296	1.87849	0.26296	-0.05166
-0.20994	-0.76174	0.26496	1.89567	0.26496	-0.05073
-0.21494	-0.75821	0.26697	1.91285	0.26697	-0.04979
-0.21994	-0.75025	0.26897	1.93003	0.26897	-0.04886
-0.22494	-0.74318	0.27097	1.94721	0.27097	-0.04793
-0.22994	-0.73345	0.27297	1.96439	0.27297	-0.04699
-0.23494	-0.7308	0.27497	1.98157	0.27497	-0.04606
-0.23994	-0.72549	0.27698	1.99875	0.27698	-0.04512
-0.24494	-0.71842	0.27898	2.01593	0.27898	-0.04419
-0.24994	-0.71134	0.28098	2.03311	0.28098	-0.04326
-0.25494	-0.70516	0.28298	2.05029	0.28298	-0.04232
-0.25994	-0.70162	0.28498	2.06747	0.28498	-0.04139
-0.26494	-0.69366	0.28699	2.08465	0.28699	-0.04046
-0.26994	-0.68836	0.28899	2.10183	0.28899	-0.03952
-0.27494	-0.6804	0.29099	2.11901	0.29099	-0.03859
-0.27994	-0.67708	0.29299	2.13619	0.29299	-0.03766
-0.28494	-0.67187	0.29499	2.15337	0.29499	-0.03672
-0.28994	-0.66656	0.297	2.17055	0.297	-0.03579
-0.29494	-0.66134	0.299	2.18773	0.299	-0.03486
-0.29994	-0.65666	0.301	2.20491	0.301	-0.03392
-0.30494	-0.65171	0.303	2.22209	0.303	-0.03299
-0.30994	-0.64702	0.30501	2.23927	0.30501	-0.03205
-0.31494	-0.64224	0.30701	2.25645	0.30701	-0.03112
-0.31994	-0.63756	0.30901	2.27363	0.30901	-0.03019
-0.32494	-0.63323	0.31101	2.29081	0.31101	-0.02925
-0.32994	-0.62872	0.31301	2.30799	0.31301	-0.02832
-0.33494	-0.62421	0.31502	2.32517	0.31502	-0.02739
-0.33994	-0.61996	0.31702	2.34235	0.31702	-0.02645
-0.34494	-0.61589	0.31902	2.35953	0.31902	-0.02552
-0.34994	-0.61156	0.32102	2.37671	0.32102	-0.02459
-0.35494	-0.60741	0.32302	2.39389	0.32302	-0.02365
-0.35994	-0.60343	0.32503	2.41107	0.32503	-0.02272
-0.36494	-0.59954	0.32703	2.42825	0.32703	-0.02178
-0.36994	-0.59574	0.32903	2.44543	0.32903	-0.02085
-0.37494	-0.59202	0.33103	2.46261	0.33103	-0.01992
-0.37994	-0.58822	0.33303	2.47979	0.33303	-0.01898
-0.38494	-0.58459	0.33504	2.49697	0.33504	-0.01805
-0.38994	-0.58088	0.33704	2.51415	0.33704	-0.01712
-0.39494	-0.57752	0.33904	2.53132	0.33904	-0.01618
-0.39994	-0.57389	0.34104	2.5485	0.34104	-0.01525
-0.40494	-0.57062	0.34304	2.56568	0.34304	-0.01432
-0.40994	-0.567	0.34505	2.58286	0.34505	-0.01338
-0.41494	-0.56408	0.34705	2.60004	0.34705	-0.01245
-0.41994	-0.56054	0.34905	2.61722	0.34905	-0.01152
-0.42494	-0.55727	0.35105	2.6344	0.35105	-0.01058
-0.42994	-0.55418	0.35305	2.65158	0.35305	-0.00965
-0.43494	-0.55099	0.35506	2.66876	0.35506	-0.00871
-0.43994	-0.54808	0.35706	2.68594	0.35706	-0.00778
-0.44494	-0.54525	0.35906	2.70312	0.35906	-0.00685
-0.44994	-0.54215	0.36106	2.7203	0.36106	-0.00591
-0.45494	-0.53932	0.36306	2.73748	0.36306	-0.00498
-0.45994	-0.53632	0.36507	2.75466	0.36507	-0.00405
-0.46494	-0.5334	0.36707	2.77184	0.36707	-0.00311
-0.46994	-0.53083	0.36907	2.78902	0.36907	-0.00218
-0.47494	-0.52836	0.37107	2.8062	0.37107	-0.00125
-0.47994	-0.52535	0.37307	2.82338	0.37307	-0.000311959
-0.48495	-0.52296	0.37508	2.84056	0.37508	0.000621643
-0.48994	-0.52058	0.37708	2.85774	0.37708	0.00156
-0.49495	-0.51801	0.37908	2.87492	0.37908	0.00249
-0.49995	-0.51527	0.38108	2.8921	0.38108	0.00342
-0.49495	-0.49317	0.38308	2.90928	0.38308	0.00436
-0.48994	-0.47814	0.38509	2.92646	0.38509	0.00529
-0.48495	-0.46629	0.38709	2.94364	0.38709	0.00622
-0.47994	-0.45576	0.38909	2.96082	0.38909	0.00716
-0.47494	-0.44675	0.39109	2.978	0.39109	0.00809
-0.46994	-0.43914	0.39309	2.99518	0.39309	0.00902
-0.46494	-0.43189	0.3951	3.01236	0.3951	0.00996
-0.45994	-0.42526	0.3971	3.02954	0.3971	0.01089
-0.45494	-0.41934	0.3991	3.04672	0.3991	0.01182
-0.44994	-0.41359	0.4011	3.0639	0.4011	0.01276
-0.44494	-0.40802	0.4031	3.08108	0.4031	0.01369
-0.43994	-0.40315	0.40511	3.09826	0.40511	0.01463
-0.43494	-0.39829	0.40711	3.11544	0.40711	0.01556
-0.42994	-0.39396	0.40911	3.13262	0.40911	0.01649
-0.42494	-0.38954	0.41111	3.1498	0.41111	0.01743
-0.41994	-0.38547	0.41311	3.16698	0.41311	0.01836
-0.41494	-0.38167	0.41512	3.18416	0.41512	0.01929
-0.40994	-0.37769	0.41712	3.20134	0.41712	0.02023
-0.40494	-0.37371	0.41912	3.21852	0.41912	0.02116
-0.39994	-0.37026	0.42112	3.2357	0.42112	0.02209
-0.39494	-0.36699	0.42312	3.25288	0.42312	0.02303
-0.38994	-0.36345	0.42513	3.27006	0.42513	0.02396
-0.38494	-0.36001	0.42713	3.28724	0.42713	0.0249
-0.37994	-0.35691	0.42913	3.30442	0.42913	0.02583
-0.37494	-0.35373	0.43113	3.3216	0.43113	0.02676
-0.36994	-0.35054	0.43313	3.33878	0.43313	0.0277
-0.36494	-0.34771	0.43514	3.35596	0.43514	0.02863
-0.35994	-0.34462	0.43714	3.37314	0.43714	0.02956
-0.35494	-0.34197	0.43914	3.39032	0.43914	0.0305
-0.34994	-0.33931	0.44114	3.4075	0.44114	0.03143
-0.34494	-0.33649	0.44314	3.42468	0.44314	0.03236
-0.33994	-0.33366	0.44515	3.44186	0.44515	0.0333
-0.33494	-0.33074	0.44715	3.45904	0.44715	0.03423
-0.32994	-0.32809	0.44915	3.47622	0.44915	0.03516
-0.32494	-0.32579	0.45115	3.4934	0.45115	0.0361
-0.31994	-0.32331	0.45315	3.51058	0.45315	0.03703
-0.31494	-0.32048	0.45516	3.52776	0.45516	0.03797
-0.30994	-0.31818	0.45716	3.54494	0.45716	0.0389
-0.30494	-0.31588	0.45916	3.56212	0.45916	0.03983
-0.29994	-0.31314	0.46116	3.5793	0.46116	0.04077
-0.29494	-0.31084	0.46316	3.59648	0.46316	0.0417
-0.28994	-0.30828	0.46517	3.61366	0.46517	0.04263
-0.28494	-0.30571	0.46717	3.63084	0.46717	0.04357
-0.27994	-0.30377	0.46917	3.64802	0.46917	0.0445
-0.27494	-0.30138	0.47117	3.6652	0.47117	0.04543
-0.26994	-0.29891	0.47317	3.68238	0.47317	0.04637
-0.26494	-0.29687	0.47518	3.69956	0.47518	0.0473
-0.25994	-0.29449	0.47718	3.71674	0.47718	0.04824
-0.25494	-0.29245	0.47918	3.73392	0.47918	0.04917
-0.24994	-0.29006	0.48118	3.7511	0.48118	0.0501
-0.24494	-0.28777	0.48318	3.76828	0.48318	0.05104
-0.23994	-0.28555	0.48519	3.78546	0.48519	0.05197
-0.23494	-0.28334	0.48719	3.80264	0.48719	0.0529
-0.22994	-0.28096	0.48919	3.81982	0.48919	0.05384
-0.22494	-0.27901	0.49119	3.837	0.49119	0.05477
-0.21994	-0.2768	0.49319	3.85418	0.49319	0.0557
-0.21494	-0.27433	0.4952	3.87136	0.4952	0.05664
-0.20994	-0.27211	0.4972	3.88854	0.4972	0.05757
-0.20494	-0.27026	0.4992	3.90572	0.4992	0.0585
-0.19994	-0.26778	0.5012	3.9229	0.5012	0.05944
-0.19494	-0.26566	0.5032	3.94008	0.5032	0.06037
-0.18994	-0.26336	0.50521	3.95725	0.50521	0.06131
-0.18494	-0.26133	0.50721	3.97443	0.50721	0.06224
-0.17994	-0.25903	0.50921	3.99161	0.50921	0.06317
-0.17494	-0.25673	0.51121	4.00879	0.51121	0.06411
-0.16994	-0.25452	0.51321	4.02597	0.51321	0.06504
-0.16494	-0.25222	0.51522	4.04315	0.51522	0.06597
-0.15994	-0.25001	0.51722	4.06033	0.51722	0.06691
-0.15494	-0.24753	0.51922	4.07751	0.51922	0.06784
-0.14994	-0.24523	0.52122	4.09469	0.52122	0.06877
-0.14494	-0.24258	0.52322	4.11187	0.52322	0.06971
-0.13994	-0.24002	0.52523	4.12905	0.52523	0.07064
-0.13494	-0.23754	0.52723	4.14623	0.52723	0.07158
-0.12994	-0.23507	0.52923	4.16341	0.52923	0.07251
-0.12494	-0.23206	0.53123	4.18059	0.53123	0.07344
-0.11994	-0.22914	0.53323	4.19777	0.53323	0.07438
-0.11494	-0.2264	0.53524	4.21495	0.53524	0.07531
-0.10994	-0.22313	0.53724	4.23213	0.53724	0.07624
-0.10494	-0.22012	0.53924	4.24931	0.53924	0.07718
-0.09994	-0.21659	0.54124	4.26649	0.54124	0.07811
-0.09494	-0.21314	0.54324	4.28367	0.54324	0.07904
-0.08994	-0.20942	0.54525	4.30085	0.54525	0.07998
-0.08494	-0.20527	0.54725	4.31803	0.54725	0.08091
-0.07994	-0.20076	0.54925	4.33521	0.54925	0.08184
-0.07494	-0.19652	0.55125	4.35239	0.55125	0.08278
-0.06994	-0.19148	0.55325	4.36957	0.55325	0.08371
-0.06494	-0.18608	0.55526	4.38675	0.55526	0.08465
-0.05994	-0.18025	0.55726	4.40393	0.55726	0.08558
-0.05494	-0.1737	0.55926	4.42111	0.55926	0.08651
-0.04994	-0.16716	0.56126	4.43829	0.56126	0.08745
-0.04494	-0.15956	0.56326	4.45547	0.56326	0.08838
-0.03994	-0.15195	0.56527	4.47265	0.56527	0.08931
-0.03494	-0.14337	0.56727	4.48983	0.56727	0.09025
-0.02994	-0.13409	0.56927	4.50701	0.56927	0.09118
-0.02494	-0.12419	0.57127	4.52419	0.57127	0.09211
-0.01994	-0.11375	0.57327	4.54137	0.57327	0.09305
-0.01494	-0.10217	0.57528	4.55855	0.57528	0.09398
-0.00994	-0.08961	0.57728	4.57573	0.57728	0.09492
-0.00494	-0.07653	0.57928	4.59291	0.57928	0.09585
		0.58128	4.61009	0.58128	0.09678
		0.58328	4.62727	0.58328	0.09772
		0.58529	4.64445	0.58529	0.09865
		0.58729	4.66163	0.58729	0.09958
		0.58929	4.67881	0.58929	0.10052
		0.59129	4.69599	0.59129	0.10145
		0.59329	4.71317	0.59329	0.10238
		0.5953	4.73035	0.5953	0.10332
		0.5973	4.74753	0.5973	0.10425
		0.5993	4.76471	0.5993	0.10519
		0.6013	4.78189	0.6013	0.10612
		0.6033	4.79907	0.6033	0.10705
		0.60531	4.81625	0.60531	0.10799
		0.60731	4.83343	0.60731	0.10892
		0.60931	4.85061	0.60931	0.10985
		0.61131	4.86779	0.61131	0.11079
		0.61331	4.88497	0.61331	0.11172
		0.61532	4.90215	0.61532	0.11265
		0.61732	4.91933	0.61732	0.11359
		0.61932	4.93651	0.61932	0.11452
		0.62132	4.95369	0.62132	0.11545
		0.62332	4.97087	0.62332	0.11639
		0.62533	4.98805	0.62533	0.11732
		0.62733	5.00523	0.62733	0.11826
		0.62933	5.02241	0.62933	0.11919
		0.63133	5.03959	0.63133	0.12012
		0.63333	5.05677	0.63333	0.12106
		0.63534	5.07395	0.63534	0.12199
		0.63734	5.09113	0.63734	0.12292
		0.63934	5.10831	0.63934	0.12386
		0.64134	5.12549	0.64134	0.12479
		0.64334	5.14267	0.64334	0.12572
		0.64535	5.15985	0.64535	0.12666
		0.64735	5.17703	0.64735	0.12759
		0.64935	5.19421	0.64935	0.12853
		0.65135	5.21139	0.65135	0.12946
		0.65335	5.22857	0.65335	0.13039
		0.65536	5.24575	0.65536	0.13133
		0.65736	5.26293	0.65736	0.13226
		0.65936	5.28011	0.65936	0.13319
		0.66136	5.29729	0.66136	0.13413
		0.66336	5.31447	0.66336	0.13506
		0.66537	5.33165	0.66537	0.13599
		0.66737	5.34883	0.66737	0.13693
		0.66937	5.36601	0.66937	0.13786
		0.67137	5.38319	0.67137	0.13879
		0.67337	5.40036	0.67337	0.13973
		0.67538	5.41754	0.67538	0.14066
		0.67738	5.43472	0.67738	0.1416
		0.67938	5.4519	0.67938	0.14253
		0.68138	5.46908	0.68138	0.14346
		0.68338	5.48626	0.68338	0.1444
		0.68539	5.50344	0.68539	0.14533
		0.68739	5.52062	0.68739	0.14626
		0.68939	5.5378	0.68939	0.1472
		0.69139	5.55498	0.69139	0.14813
		0.69339	5.57216	0.69339	0.14906
		0.6954	5.58934	0.6954	0.15
		0.6974	5.60652	0.6974	0.15093
		0.6994	5.6237	0.6994	0.15187
		0.7014	5.64088	0.7014	0.1528
		0.7034	5.65806	0.7034	0.15373
		0.70541	5.67524	0.70541	0.15467
		0.70741	5.69242	0.70741	0.1556
		0.70941	5.7096	0.70941	0.15653
		0.71141	5.72678	0.71141	0.15747
		0.71341	5.74396	0.71341	0.1584
		0.71542	5.76114	0.71542	0.15933
		0.71742	5.77832	0.71742	0.16027
		0.71942	5.7955	0.71942	0.1612
		0.72142	5.81268	0.72142	0.16213
		0.72342	5.82986	0.72342	0.16307
		0.72543	5.84704	0.72543	0.164
		0.72743	5.86422	0.72743	0.16494
		0.72943	5.8814	0.72943	0.16587
		0.73143	5.89858	0.73143	0.1668
		0.73343	5.91576	0.73343	0.16774
		0.73544	5.93294	0.73544	0.16867
		0.73744	5.95012	0.73744	0.1696
		0.73944	5.9673	0.73944	0.17054
		0.74144	5.98448	0.74144	0.17147
		0.74344	6.00166	0.74344	0.1724
		0.74545	6.01884	0.74545	0.17334
		0.74745	6.03602	0.74745	0.17427
		0.74945	6.0532	0.74945	0.17521
		0.75145	6.07038	0.75145	0.17614
		0.75345	6.08756	0.75345	0.17707
		0.75546	6.10474	0.75546	0.17801
		0.75746	6.12192	0.75746	0.17894
		0.75946	6.1391	0.75946	0.17987
		0.76146	6.15628	0.76146	0.18081
		0.76346	6.17346	0.76346	0.18174
		0.76547	6.19064	0.76547	0.18267
		0.76747	6.20782	0.76747	0.18361
		0.76947	6.225	0.76947	0.18454
		0.77147	6.24218	0.77147	0.18547
		0.77347	6.25936	0.77347	0.18641
		0.77548	6.27654	0.77548	0.18734
		0.77748	6.29372	0.77748	0.18828
		0.77948	6.3109	0.77948	0.18921
		0.78148	6.32808	0.78148	0.19014
		0.78348	6.34526	0.78348	0.19108
		0.78549	6.36244	0.78549	0.19201
		0.78749	6.37962	0.78749	0.19294
		0.78949	6.3968	0.78949	0.19388
		0.79149	6.41398	0.79149	0.19481
		0.79349	6.43116	0.79349	0.19574
		0.7955	6.44834	0.7955	0.19668
		0.7975	6.46552	0.7975	0.19761
		0.7995	6.4827	0.7995	0.19855
		0.8015	6.49988	0.8015	0.19948
		0.8035	6.51706	0.8035	0.20041
		0.80551	6.53424	0.80551	0.20135
		0.80751	6.55142	0.80751	0.20228
		0.80951	6.5686	0.80951	0.20321
		0.81151	6.58578	0.81151	0.20415
		0.81351	6.60296	0.81351	0.20508
		0.81552	6.62014	0.81552	0.20601
		0.81752	6.63732	0.81752	0.20695
		0.81952	6.6545	0.81952	0.20788
		0.82152	6.67168	0.82152	0.20881
		0.82352	6.68886	0.82352	0.20975
		0.82553	6.70604	0.82553	0.21068
		0.82753	6.72322	0.82753	0.21162
		0.82953	6.7404	0.82953	0.21255
		0.83153	6.75758	0.83153	0.21348
		0.83353	6.77476	0.83353	0.21442
		0.83554	6.79194	0.83554	0.21535
		0.83754	6.80912	0.83754	0.21628
		0.83954	6.82629	0.83954	0.21722
		0.84154	6.84347	0.84154	0.21815
		0.84354	6.86065	0.84354	0.21908
		0.84555	6.87783	0.84555	0.22002
		0.84755	6.89501	0.84755	0.22095
		0.84955	6.91219	0.84955	0.22189
		0.85155	6.92937	0.85155	0.22282
		0.85355	6.94655	0.85355	0.22375
		0.85556	6.96373	0.85556	0.22469
		0.85756	6.98091	0.85756	0.22562
		0.85956	6.99809	0.85956	0.22655
		0.86156	7.01527	0.86156	0.22749
		0.86356	7.03245	0.86356	0.22842
		0.86557	7.04963	0.86557	0.22935
		0.86757	7.06681	0.86757	0.23029
		0.86957	7.08399	0.86957	0.23122
		0.87157	7.10117	0.87157	0.23215
		0.87357	7.11835	0.87357	0.23309
		0.87558	7.13553	0.87558	0.23402
		0.87758	7.15271	0.87758	0.23496
		0.87958	7.16989	0.87958	0.23589
		0.88158	7.18707	0.88158	0.23682
		0.88358	7.20425	0.88358	0.23776
		0.88559	7.22143	0.88559	0.23869
		0.88759	7.23861	0.88759	0.23962
		0.88959	7.25579	0.88959	0.24056
		0.89159	7.27297	0.89159	0.24149
		0.89359	7.29015	0.89359	0.24242
		0.8956	7.30733	0.8956	0.24336
		0.8976	7.32451	0.8976	0.24429
		0.8996	7.34169	0.8996	0.24523
		0.9016	7.35887	0.9016	0.24616
		0.9036	7.37605	0.9036	0.24709
		0.90561	7.39323	0.90561	0.24803
		0.90761	7.41041	0.90761	0.24896
		0.90961	7.42759	0.90961	0.24989
		0.91161	7.44477	0.91161	0.25083
		0.91361	7.46195	0.91361	0.25176
		0.91562	7.47913	0.91562	0.25269
		0.91762	7.49631	0.91762	0.25363
		0.91962	7.51349	0.91962	0.25456
		0.92162	7.53067	0.92162	0.25549
		0.92362	7.54785	0.92362	0.25643
		0.92563	7.56503	0.92563	0.25736
		0.92763	7.58221	0.92763	0.2583
		0.92963	7.59939	0.92963	0.25923
		0.93163	7.61657	0.93163	0.26016
		0.93363	7.63375	0.93363	0.2611
		0.93564	7.65093	0.93564	0.26203
		0.93764	7.66811	0.93764	0.26296
		0.93964	7.68529	0.93964	0.2639
		0.94164	7.70247	0.94164	0.26483
		0.94364	7.71965	0.94364	0.26576
		0.94565	7.73683	0.94565	0.2667
		0.94765	7.75401	0.94765	0.26763
		0.94965	7.77119	0.94965	0.26857
		0.95165	7.78837	0.95165	0.2695
		0.95365	7.80555	0.95365	0.27043
		0.95566	7.82273	0.95566	0.27137
		0.95766	7.83991	0.95766	0.2723
		0.95966	7.85709	0.95966	0.27323
		0.96166	7.87427	0.96166	0.27417
		0.96366	7.89145	0.96366	0.2751
		0.96567	7.90863	0.96567	0.27603
		0.96767	7.92581	0.96767	0.27697
		0.96967	7.94299	0.96967	0.2779
		0.97167	7.96017	0.97167	0.27883
		0.97367	7.97735	0.97367	0.27977
		0.97568	7.99453	0.97568	0.2807
		0.97768	8.01171	0.97768	0.28164
		0.97968	8.02889	0.97968	0.28257
		0.98168	8.04607	0.98168	0.2835
		0.98368	8.06325	0.98368	0.28444
		0.98569	8.08043	0.98569	0.28537
		0.98769	8.09761	0.98769	0.2863
		0.98969	8.11479	0.98969	0.28724
		0.99169	8.13197	0.99169	0.28817
		0.99369	8.14915	0.99369	0.2891
		0.9957	8.16633	0.9957	0.29004
		0.9977	8.18351	0.9977	0.29097
		0.9997	8.20069	0.9997	0.29191
		1.0017	8.21787	1.0017	0.29284
		1.0037	8.23505	1.0037	0.29377
		1.00571	8.25223	1.00571	0.29471
		1.00771	8.2694	1.00771	0.29564
		1.00971	8.28658	1.00971	0.29657
		1.01171	8.30376	1.01171	0.29751
		1.01371	8.32094	1.01371	0.29844
		1.01572	8.33812	1.01572	0.29937
		1.01772	8.3553	1.01772	0.30031
		1.01972	8.37248	1.01972	0.30124
		1.02172	8.38966	1.02172	0.30217
		1.02372	8.40684	1.02372	0.30311
		1.02573	8.42402	1.02573	0.30404
		1.02773	8.4412	1.02773	0.30498
		1.02973	8.45838	1.02973	0.30591
		1.03173	8.47556	1.03173	0.30684
		1.03373	8.49274	1.03373	0.30778
		1.03574	8.50992	1.03574	0.30871
		1.03774	8.5271	1.03774	0.30964
		1.03974	8.54428	1.03974	0.31058
		1.04174	8.56146	1.04174	0.31151
		1.04374	8.57864	1.04374	0.31244
		1.04575	8.59582	1.04575	0.31338
		1.04775	8.613	1.04775	0.31431
		1.04975	8.63018	1.04975	0.31525
		1.05175	8.64736	1.05175	0.31618
		1.05375	8.66454	1.05375	0.31711
		1.05576	8.68172	1.05576	0.31805
		1.05776	8.6989	1.05776	0.31898
		1.05976	8.71608	1.05976	0.31991
		1.06176	8.73326	1.06176	0.32085
		1.06376	8.75044	1.06376	0.32178
		1.06577	8.76762	1.06577	0.32271
		1.06777	8.7848	1.06777	0.32365
		1.06977	8.80198	1.06977	0.32458
		1.07177	8.81916	1.07177	0.32552
		1.07377	8.83634	1.07377	0.32645
		1.07578	8.85352	1.07578	0.32738
		1.07778	8.8707	1.07778	0.32832
		1.07978	8.88788	1.07978	0.32925
		1.08178	8.90506	1.08178	0.33018
		1.08378	8.92224	1.08378	0.33112
		1.08579	8.93942	1.08579	0.33205
		1.08779	8.9566	1.08779	0.33298
		1.08979	8.97378	1.08979	0.33392
		1.09179	8.99096	1.09179	0.33485
		1.09379	9.00814	1.09379	0.33578
		1.0958	9.02532	1.0958	0.33672
		1.0978	9.0425	1.0978	0.33765
		1.0998	9.05968	1.0998	0.33859
		1.1018	9.07686	1.1018	0.33952
		1.1038	9.09404	1.1038	0.34045
		1.10581	9.11122	1.10581	0.34139
		1.10781	9.1284	1.10781	0.34232
		1.10981	9.14558	1.10981	0.34325
		1.11181	9.16276	1.11181	0.34419
		1.11381	9.17994	1.11381	0.34512
		1.11582	9.19712	1.11582	0.34605
		1.11782	9.2143	1.11782	0.34699
		1.11982	9.23148	1.11982	0.34792
		1.12182	9.24866	1.12182	0.34886
		1.12382	9.26584	1.12382	0.34979
		1.12583	9.28302	1.12583	0.35072
		1.12783	9.3002	1.12783	0.35166
		1.12983	9.31738	1.12983	0.35259
		1.13183	9.33456	1.13183	0.35352
		1.13383	9.35174	1.13383	0.35446
		1.13584	9.36892	1.13584	0.35539
		1.13784	9.3861	1.13784	0.35632
		1.13984	9.40328	1.13984	0.35726
		1.14184	9.42046	1.14184	0.35819
		1.14384	9.43764	1.14384	0.35912
		1.14585	9.45482	1.14585	0.36006
		1.14785	9.472	1.14785	0.36099
		1.14985	9.48918	1.14985	0.36193
		1.15185	9.50636	1.15185	0.36286
		1.15385	9.52354	1.15385	0.36379
		1.15586	9.54072	1.15586	0.36473
		1.15786	9.5579	1.15786	0.36566
		1.15986	9.57508	1.15986	0.36659
		1.16186	9.59226	1.16186	0.36753
		1.16386	9.60944	1.16386	0.36846
		1.16587	9.62662	1.16587	0.36939
		1.16787	9.6438	1.16787	0.37033
		1.16987	9.66098	1.16987	0.37126
		1.17187	9.67816	1.17187	0.3722
		1.17387	9.69534	1.17387	0.37313
		1.17588	9.71251	1.17588	0.37406
		1.17788	9.72969	1.17788	0.375
		1.17988	9.74687	1.17988	0.37593
		1.18188	9.76405	1.18188	0.37686
		1.18388	9.78123	1.18388	0.3778
		1.18589	9.79841	1.18589	0.37873
		1.18789	9.81559	1.18789	0.37966
		1.18989	9.83277	1.18989	0.3806
		1.19189	9.84995	1.19189	0.38153
		1.19389	9.86713	1.19389	0.38246
		1.1959	9.88431	1.1959	0.3834
		1.1979	9.90149	1.1979	0.38433
		1.1999	9.91867	1.1999	0.38527
		1.2019	9.93585	1.2019	0.3862
		1.2039	9.95303	1.2039	0.38713
		1.20591	9.97021	1.20591	0.38807
		1.20791	9.98739	1.20791	0.389
		1.20991	10.0046	1.20991	0.38993
		1.21191	10.0218	1.21191	0.39087
		1.21391	10.0389	1.21391	0.3918
		1.21592	10.0561	1.21592	0.39273
		1.21792	10.0733	1.21792	0.39367
		1.21992	10.0905	1.21992	0.3946
		1.22192	10.1076	1.22192	0.39554
		1.22392	10.1248	1.22392	0.39647
		1.22593	10.142	1.22593	0.3974
		1.22793	10.1592	1.22793	0.39834
		1.22993	10.1764	1.22993	0.39927
		1.23193	10.1936	1.23193	0.4002
		1.23393	10.2107	1.23393	0.40114
		1.23594	10.2279	1.23594	0.40207
		1.23794	10.2451	1.23794	0.403
		1.23994	10.2623	1.23994	0.40394
		1.24194	10.2795	1.24194	0.40487
		1.24394	10.2966	1.24394	0.4058
		1.24595	10.3138	1.24595	0.40674
		1.24795	10.331	1.24795	0.40767
		1.24995	10.3482	1.24995	0.40861
		1.25195	10.3653	1.25195	0.40954
		1.25395	10.3825	1.25395	0.41047
		1.25596	10.3997	1.25596	0.41141
		1.25796	10.4169	1.25796	0.41234
		1.25996	10.4341	1.25996	0.41327
		1.26196	10.4512	1.26196	0.41421
		1.26396	10.4684	1.26396	0.41514
		1.26597	10.4856	1.26597	0.41607
		1.26797	10.5028	1.26797	0.41701
		1.26997	10.52	1.26997	0.41794
		1.27197	10.5372	1.27197	0.41888
		1.27397	10.5543	1.27397	0.41981
		1.27598	10.5715	1.27598	0.42074
		1.27798	10.5887	1.27798	0.42168
		1.27998	10.6059	1.27998	0.42261
		1.28198	10.623	1.28198	0.42354
		1.28398	10.6402	1.28398	0.42448
		1.28599	10.6574	1.28599	0.42541
		1.28799	10.6746	1.28799	0.42634
		1.28999	10.6918	1.28999	0.42728
		1.29199	10.7089	1.29199	0.42821
		1.29399	10.7261	1.29399	0.42914
		1.296	10.7433	1.296	0.43008
		1.298	10.7605	1.298	0.43101
		1.3	10.7777	1.3	0.43195

## Sheet: Supplementary Fig. 3d
Potential (V)	current density (mA m^(-2))	Potential (V)	line 1	potential (V)	line 2
6.24657e-05	-0.25429	-0.3	-2.31484	-0.3	-0.69284
0.00506	-0.25076	-0.2988	-2.30815	-0.2988	-0.69113
0.01006	-0.2466	-0.2976	-2.30147	-0.2976	-0.68941
0.01506	-0.24217	-0.2964	-2.29478	-0.2964	-0.6877
0.02006	-0.23704	-0.2952	-2.28809	-0.2952	-0.68598
0.02506	-0.232	-0.29399	-2.28141	-0.29399	-0.68427
0.03006	-0.22599	-0.29279	-2.27472	-0.29279	-0.68256
0.03506	-0.21962	-0.29159	-2.26803	-0.29159	-0.68084
0.04006	-0.21272	-0.29039	-2.26135	-0.29039	-0.67913
0.04506	-0.20467	-0.28919	-2.25466	-0.28919	-0.67741
0.05006	-0.19555	-0.28799	-2.24797	-0.28799	-0.6757
0.05506	-0.18573	-0.28679	-2.24129	-0.28679	-0.67399
0.06006	-0.17521	-0.28559	-2.2346	-0.28559	-0.67227
0.06506	-0.16353	-0.28438	-2.22791	-0.28438	-0.67056
0.07006	-0.15061	-0.28318	-2.22123	-0.28318	-0.66884
0.07506	-0.13725	-0.28198	-2.21454	-0.28198	-0.66713
0.08006	-0.12239	-0.28078	-2.20785	-0.28078	-0.66542
0.08506	-0.107	-0.27958	-2.20117	-0.27958	-0.6637
0.09006	-0.0901	-0.27838	-2.19448	-0.27838	-0.66199
0.09506	-0.07276	-0.27718	-2.18779	-0.27718	-0.66027
0.10006	-0.05374	-0.27598	-2.18111	-0.27598	-0.65856
0.10506	-0.03393	-0.27477	-2.17442	-0.27477	-0.65685
0.11006	-0.01331	-0.27357	-2.16773	-0.27357	-0.65513
0.11506	0.00863	-0.27237	-2.16105	-0.27237	-0.65342
0.12006	0.03163	-0.27117	-2.15436	-0.27117	-0.6517
0.12506	0.05651	-0.26997	-2.14767	-0.26997	-0.64999
0.13006	0.08138	-0.26877	-2.14099	-0.26877	-0.64828
0.13506	0.10724	-0.26757	-2.1343	-0.26757	-0.64656
0.14006	0.13376	-0.26637	-2.12761	-0.26637	-0.64485
0.14506	0.16084	-0.26517	-2.12093	-0.26517	-0.64313
0.15006	0.18903	-0.26396	-2.11424	-0.26396	-0.64142
0.15507	0.21702	-0.26276	-2.10755	-0.26276	-0.63971
0.16006	0.24544	-0.26156	-2.10087	-0.26156	-0.63799
0.16506	0.27455	-0.26036	-2.09418	-0.26036	-0.63628
0.17006	0.30277	-0.25916	-2.08749	-0.25916	-0.63456
0.17507	0.33099	-0.25796	-2.08081	-0.25796	-0.63285
0.18007	0.35904	-0.25676	-2.07412	-0.25676	-0.63114
0.18507	0.38682	-0.25556	-2.06743	-0.25556	-0.62942
0.19007	0.41424	-0.25435	-2.06075	-0.25435	-0.62771
0.19507	0.44166	-0.25315	-2.05406	-0.25315	-0.62599
0.20007	0.46909	-0.25195	-2.04737	-0.25195	-0.62428
0.20507	0.49581	-0.25075	-2.04069	-0.25075	-0.62257
0.21007	0.52217	-0.24955	-2.034	-0.24955	-0.62085
0.21507	0.5488	-0.24835	-2.02731	-0.24835	-0.61914
0.22007	0.57419	-0.24715	-2.02063	-0.24715	-0.61742
0.22507	0.59904	-0.24595	-2.01394	-0.24595	-0.61571
0.23007	0.62408	-0.24474	-2.00725	-0.24474	-0.614
0.23507	0.64735	-0.24354	-2.00056	-0.24354	-0.61228
0.24007	0.66938	-0.24234	-1.99388	-0.24234	-0.61057
0.24507	0.68928	-0.24114	-1.98719	-0.24114	-0.60885
0.25007	0.70839	-0.23994	-1.9805	-0.23994	-0.60714
0.25507	0.72582	-0.23874	-1.97382	-0.23874	-0.60543
0.26007	0.74271	-0.23754	-1.96713	-0.23754	-0.60371
0.26507	0.75731	-0.23634	-1.96044	-0.23634	-0.602
0.27007	0.77235	-0.23514	-1.95376	-0.23514	-0.60028
0.27507	0.78677	-0.23393	-1.94707	-0.23393	-0.59857
0.28007	0.80137	-0.23273	-1.94038	-0.23273	-0.59686
0.28507	0.81517	-0.23153	-1.9337	-0.23153	-0.59514
0.29007	0.82994	-0.23033	-1.92701	-0.23033	-0.59343
0.29507	0.84463	-0.22913	-1.92032	-0.22913	-0.59171
0.30007	0.85993	-0.22793	-1.91364	-0.22793	-0.59
0.30507	0.87603	-0.22673	-1.90695	-0.22673	-0.58829
0.31007	0.89284	-0.22553	-1.90026	-0.22553	-0.58657
0.31507	0.91018	-0.22432	-1.89358	-0.22432	-0.58486
0.32007	0.92725	-0.22312	-1.88689	-0.22312	-0.58314
0.32507	0.94433	-0.22192	-1.8802	-0.22192	-0.58143
0.33007	0.96105	-0.22072	-1.87352	-0.22072	-0.57972
0.33507	0.97865	-0.21952	-1.86683	-0.21952	-0.578
0.34007	0.99599	-0.21832	-1.86014	-0.21832	-0.57629
0.34507	1.01147	-0.21712	-1.85346	-0.21712	-0.57457
0.35007	1.02819	-0.21592	-1.84677	-0.21592	-0.57286
0.35507	1.0435	-0.21471	-1.84008	-0.21471	-0.57115
0.36007	1.06022	-0.21351	-1.8334	-0.21351	-0.56943
0.36507	1.07481	-0.21231	-1.82671	-0.21231	-0.56772
0.37007	1.08906	-0.21111	-1.82002	-0.21111	-0.566
0.37507	1.10427	-0.20991	-1.81334	-0.20991	-0.56429
0.38007	1.11896	-0.20871	-1.80665	-0.20871	-0.56258
0.38507	1.13329	-0.20751	-1.79996	-0.20751	-0.56086
0.39007	1.15001	-0.20631	-1.79328	-0.20631	-0.55915
0.39507	1.16699	-0.20511	-1.78659	-0.20511	-0.55743
0.40007	1.18548	-0.2039	-1.7799	-0.2039	-0.55572
0.40507	1.2045	-0.2027	-1.77322	-0.2027	-0.55401
0.41007	1.22485	-0.2015	-1.76653	-0.2015	-0.55229
0.41507	1.24759	-0.2003	-1.75984	-0.2003	-0.55058
0.42007	1.27138	-0.1991	-1.75316	-0.1991	-0.54886
0.42507	1.2973	-0.1979	-1.74647	-0.1979	-0.54715
0.43007	1.32517	-0.1967	-1.73978	-0.1967	-0.54544
0.43507	1.35613	-0.1955	-1.7331	-0.1955	-0.54372
0.44007	1.38922	-0.19429	-1.72641	-0.19429	-0.54201
0.44507	1.42222	-0.19309	-1.71972	-0.19309	-0.54029
0.45007	1.45946	-0.19189	-1.71304	-0.19189	-0.53858
0.45507	1.4998	-0.19069	-1.70635	-0.19069	-0.53687
0.46007	1.54076	-0.18949	-1.69966	-0.18949	-0.53515
0.46507	1.58446	-0.18829	-1.69297	-0.18829	-0.53344
0.47007	1.63179	-0.18709	-1.68629	-0.18709	-0.53172
0.47507	1.68027	-0.18589	-1.6796	-0.18589	-0.53001
0.48007	1.73202	-0.18468	-1.67291	-0.18468	-0.5283
0.48507	1.78386	-0.18348	-1.66623	-0.18348	-0.52658
0.49007	1.83924	-0.18228	-1.65954	-0.18228	-0.52487
0.49507	1.89622	-0.18108	-1.65285	-0.18108	-0.52315
0.50007	1.95425	-0.17988	-1.64617	-0.17988	-0.52144
0.50507	2.0137	-0.17868	-1.63948	-0.17868	-0.51973
0.51007	2.07571	-0.17748	-1.63279	-0.17748	-0.51801
0.51507	2.14029	-0.17628	-1.62611	-0.17628	-0.5163
0.52007	2.20708	-0.17508	-1.61942	-0.17508	-0.51458
0.52507	2.27759	-0.17387	-1.61273	-0.17387	-0.51287
0.53007	2.36247	-0.17267	-1.60605	-0.17267	-0.51116
0.53507	2.44386	-0.17147	-1.59936	-0.17147	-0.50944
0.54007	2.52702	-0.17027	-1.59267	-0.17027	-0.50773
0.54507	2.61372	-0.16907	-1.58599	-0.16907	-0.50601
0.55007	2.71014	-0.16787	-1.5793	-0.16787	-0.5043
0.55507	2.80657	-0.16667	-1.57261	-0.16667	-0.50259
0.56007	2.9145	-0.16547	-1.56593	-0.16547	-0.50087
0.56507	3.01977	-0.16426	-1.55924	-0.16426	-0.49916
0.57007	3.13301	-0.16306	-1.55255	-0.16306	-0.49744
0.57507	3.25155	-0.16186	-1.54587	-0.16186	-0.49573
0.58007	3.37363	-0.16066	-1.53918	-0.16066	-0.49402
0.58507	3.50103	-0.15946	-1.53249	-0.15946	-0.4923
0.59007	3.62842	-0.15826	-1.52581	-0.15826	-0.49059
0.59507	3.76288	-0.15706	-1.51912	-0.15706	-0.48887
0.60007	3.90531	-0.15586	-1.51243	-0.15586	-0.48716
0.60507	4.04509	-0.15465	-1.50575	-0.15465	-0.48545
0.61007	4.18841	-0.15345	-1.49906	-0.15345	-0.48373
0.61507	4.33968	-0.15225	-1.49237	-0.15225	-0.48202
0.62007	4.4945	-0.15105	-1.48569	-0.15105	-0.4803
0.62507	4.65196	-0.14985	-1.479	-0.14985	-0.47859
0.63007	4.80855	-0.14865	-1.47231	-0.14865	-0.47688
0.63507	4.96955	-0.14745	-1.46563	-0.14745	-0.47516
0.64007	5.13764	-0.14625	-1.45894	-0.14625	-0.47345
0.64507	5.30573	-0.14505	-1.45225	-0.14505	-0.47173
0.65007	5.47293	-0.14384	-1.44557	-0.14384	-0.47002
0.65507	5.6472	-0.14264	-1.43888	-0.14264	-0.46831
0.66007	5.8206	-0.14144	-1.43219	-0.14144	-0.46659
0.66507	5.99576	-0.14024	-1.42551	-0.14024	-0.46488
0.67007	6.16915	-0.13904	-1.41882	-0.13904	-0.46316
0.67507	6.34608	-0.13784	-1.41213	-0.13784	-0.46145
0.68007	6.52567	-0.13664	-1.40545	-0.13664	-0.45974
0.68507	6.69552	-0.13544	-1.39876	-0.13544	-0.45802
0.69007	6.87157	-0.13423	-1.39207	-0.13423	-0.45631
0.69507	7.04673	-0.13303	-1.38539	-0.13303	-0.45459
0.70007	7.21835	-0.13183	-1.3787	-0.13183	-0.45288
0.70507	7.38201	-0.13063	-1.37201	-0.13063	-0.45117
0.71007	7.54656	-0.12943	-1.36532	-0.12943	-0.44945
0.71507	7.70845	-0.12823	-1.35864	-0.12823	-0.44774
0.72007	7.86327	-0.12703	-1.35195	-0.12703	-0.44602
0.72507	8.01454	-0.12583	-1.34526	-0.12583	-0.44431
0.73007	8.16759	-0.12462	-1.33858	-0.12462	-0.4426
0.73507	8.31444	-0.12342	-1.33189	-0.12342	-0.44088
0.74007	8.44714	-0.12222	-1.3252	-0.12222	-0.43917
0.74507	8.57542	-0.12102	-1.31852	-0.12102	-0.43745
0.75007	8.70192	-0.11982	-1.31183	-0.11982	-0.43574
0.75507	8.81869	-0.11862	-1.30514	-0.11862	-0.43403
0.76007	8.92751	-0.11742	-1.29846	-0.11742	-0.43231
0.76507	9.03278	-0.11622	-1.29177	-0.11622	-0.4306
0.77007	9.12567	-0.11502	-1.28508	-0.11502	-0.42888
0.77507	9.21767	-0.11381	-1.2784	-0.11381	-0.42717
0.78007	9.30172	-0.11261	-1.27171	-0.11261	-0.42546
0.78507	9.3778	-0.11141	-1.26502	-0.11141	-0.42374
0.79007	9.45653	-0.11021	-1.25834	-0.11021	-0.42203
0.79507	9.52554	-0.10901	-1.25165	-0.10901	-0.42031
0.80007	9.59808	-0.10781	-1.24496	-0.10781	-0.4186
0.79507	8.75412	-0.10661	-1.23828	-0.10661	-0.41689
0.79007	7.9712	-0.10541	-1.23159	-0.10541	-0.41517
0.78507	7.24047	-0.1042	-1.2249	-0.1042	-0.41346
0.78007	6.54159	-0.103	-1.21822	-0.103	-0.41174
0.77507	5.87987	-0.1018	-1.21153	-0.1018	-0.41003
0.77007	5.25176	-0.1006	-1.20484	-0.1006	-0.40832
0.76507	4.65639	-0.0994	-1.19816	-0.0994	-0.4066
0.76007	4.09198	-0.0982	-1.19147	-0.0982	-0.40489
0.75507	3.55853	-0.097	-1.18478	-0.097	-0.40317
0.75007	3.05516	-0.0958	-1.1781	-0.0958	-0.40146
0.74507	2.56772	-0.09459	-1.17141	-0.09459	-0.39975
0.74007	2.10946	-0.09339	-1.16472	-0.09339	-0.39803
0.73507	1.67686	-0.09219	-1.15804	-0.09219	-0.39632
0.73007	1.26285	-0.09099	-1.15135	-0.09099	-0.3946
0.72507	0.87448	-0.08979	-1.14466	-0.08979	-0.39289
0.72007	0.50558	-0.08859	-1.13798	-0.08859	-0.39118
0.71507	0.15437	-0.08739	-1.13129	-0.08739	-0.38946
0.71007	-0.17383	-0.08619	-1.1246	-0.08619	-0.38775
0.70507	-0.49054	-0.08498	-1.11792	-0.08498	-0.38603
0.70007	-0.78513	-0.08378	-1.11123	-0.08378	-0.38432
0.69507	-1.06734	-0.08258	-1.10454	-0.08258	-0.38261
0.69007	-1.33185	-0.08138	-1.09786	-0.08138	-0.38089
0.68507	-1.58044	-0.08018	-1.09117	-0.08018	-0.37918
0.68007	-1.81576	-0.07898	-1.08448	-0.07898	-0.37746
0.67507	-2.03869	-0.07778	-1.0778	-0.07778	-0.37575
0.67007	-2.24481	-0.07658	-1.07111	-0.07658	-0.37404
0.66507	-2.44032	-0.07538	-1.06442	-0.07538	-0.37232
0.66007	-2.61991	-0.07417	-1.05774	-0.07417	-0.37061
0.65507	-2.79419	-0.07297	-1.05105	-0.07297	-0.36889
0.65007	-2.95077	-0.07177	-1.04436	-0.07177	-0.36718
0.64507	-3.09939	-0.07057	-1.03767	-0.07057	-0.36547
0.64007	-3.2374	-0.06937	-1.03099	-0.06937	-0.36375
0.63507	-3.36567	-0.06817	-1.0243	-0.06817	-0.36204
0.63007	-3.47891	-0.06697	-1.01761	-0.06697	-0.36032
0.62507	-3.59038	-0.06577	-1.01093	-0.06577	-0.35861
0.62007	-3.68857	-0.06456	-1.00424	-0.06456	-0.3569
0.61507	-3.77704	-0.06336	-0.99755	-0.06336	-0.35518
0.61007	-3.86285	-0.06216	-0.99087	-0.06216	-0.35347
0.60507	-3.93451	-0.06096	-0.98418	-0.06096	-0.35175
0.60007	-4.00351	-0.05976	-0.97749	-0.05976	-0.35004
0.59507	-4.06101	-0.05856	-0.97081	-0.05856	-0.34833
0.59007	-4.11763	-0.05736	-0.96412	-0.05736	-0.34661
0.58507	-4.16187	-0.05616	-0.95743	-0.05616	-0.3449
0.58007	-4.20433	-0.05495	-0.95075	-0.05495	-0.34318
0.57507	-4.2406	-0.05375	-0.94406	-0.05375	-0.34147
0.57007	-4.27156	-0.05255	-0.93737	-0.05255	-0.33976
0.56507	-4.29279	-0.05135	-0.93069	-0.05135	-0.33804
0.56007	-4.31049	-0.05015	-0.924	-0.05015	-0.33633
0.55507	-4.32641	-0.04895	-0.91731	-0.04895	-0.33461
0.55007	-4.33703	-0.04775	-0.91063	-0.04775	-0.3329
0.54507	-4.34233	-0.04655	-0.90394	-0.04655	-0.33119
0.54007	-4.34145	-0.04535	-0.89725	-0.04535	-0.32947
0.53507	-4.33791	-0.04414	-0.89057	-0.04414	-0.32776
0.53007	-4.3326	-0.04294	-0.88388	-0.04294	-0.32604
0.52507	-4.32641	-0.04174	-0.87719	-0.04174	-0.32433
0.52007	-4.31668	-0.04054	-0.87051	-0.04054	-0.32262
0.51507	-4.30253	-0.03934	-0.86382	-0.03934	-0.3209
0.51007	-4.28306	-0.03814	-0.85713	-0.03814	-0.31919
0.50507	-4.2636	-0.03694	-0.85045	-0.03694	-0.31747
0.50007	-4.23972	-0.03574	-0.84376	-0.03574	-0.31576
0.49507	-4.21406	-0.03453	-0.83707	-0.03453	-0.31405
0.49007	-4.18929	-0.03333	-0.83039	-0.03333	-0.31233
0.48507	-4.16275	-0.03213	-0.8237	-0.03213	-0.31062
0.48007	-4.12913	-0.03093	-0.81701	-0.03093	-0.3089
0.47507	-4.10082	-0.02973	-0.81033	-0.02973	-0.30719
0.47007	-4.06898	-0.02853	-0.80364	-0.02853	-0.30548
0.46507	-4.03359	-0.02733	-0.79695	-0.02733	-0.30376
0.46007	-3.99467	-0.02613	-0.79027	-0.02613	-0.30205
0.45507	-3.95928	-0.02492	-0.78358	-0.02492	-0.30033
0.45007	-3.92035	-0.02372	-0.77689	-0.02372	-0.29862
0.44507	-3.88497	-0.02252	-0.77021	-0.02252	-0.29691
0.44007	-3.84516	-0.02132	-0.76352	-0.02132	-0.29519
0.43507	-3.80712	-0.02012	-0.75683	-0.02012	-0.29348
0.43007	-3.76642	-0.01892	-0.75015	-0.01892	-0.29176
0.42507	-3.72927	-0.01772	-0.74346	-0.01772	-0.29005
0.42007	-3.68327	-0.01652	-0.73677	-0.01652	-0.28834
0.41507	-3.64434	-0.01532	-0.73008	-0.01532	-0.28662
0.41007	-3.60365	-0.01411	-0.7234	-0.01411	-0.28491
0.40507	-3.56384	-0.01291	-0.71671	-0.01291	-0.28319
0.40007	-3.52226	-0.01171	-0.71002	-0.01171	-0.28148
0.39507	-3.4851	-0.01051	-0.70334	-0.01051	-0.27977
0.39007	-3.44176	-0.00931	-0.69665	-0.00931	-0.27805
0.38507	-3.40371	-0.00811	-0.68996	-0.00811	-0.27634
0.38007	-3.36037	-0.00691	-0.68328	-0.00691	-0.27462
0.37507	-3.31967	-0.00571	-0.67659	-0.00571	-0.27291
0.37007	-3.28252	-0.0045	-0.6699	-0.0045	-0.2712
0.36507	-3.24094	-0.0033	-0.66322	-0.0033	-0.26948
0.36007	-3.20378	-0.0021	-0.65653	-0.0021	-0.26777
0.35507	-3.16751	-0.000900901	-0.64984	-0.000900901	-0.26605
0.35007	-3.1277	0.0003003	-0.64316	0.0003003	-0.26434
0.34507	-3.0932	0.0015	-0.63647	0.0015	-0.26263
0.34007	-3.05781	0.0027	-0.62978	0.0027	-0.26091
0.33507	-3.0242	0.0039	-0.6231	0.0039	-0.2592
0.33007	-2.9897	0.00511	-0.61641	0.00511	-0.25748
0.32507	-2.95873	0.00631	-0.60972	0.00631	-0.25577
0.32007	-2.926	0.00751	-0.60304	0.00751	-0.25406
0.31507	-2.89504	0.00871	-0.59635	0.00871	-0.25234
0.31007	-2.86319	0.00991	-0.58966	0.00991	-0.25063
0.30507	-2.834	0.01111	-0.58298	0.01111	-0.24891
0.30007	-2.80392	0.01231	-0.57629	0.01231	-0.2472
0.29507	-2.77118	0.01351	-0.5696	0.01351	-0.24549
0.29007	-2.74111	0.01471	-0.56292	0.01471	-0.24377
0.28507	-2.71368	0.01592	-0.55623	0.01592	-0.24206
0.28007	-2.68714	0.01712	-0.54954	0.01712	-0.24034
0.27507	-2.6553	0.01832	-0.54286	0.01832	-0.23863
0.27007	-2.63052	0.01952	-0.53617	0.01952	-0.23692
0.26507	-2.60222	0.02072	-0.52948	0.02072	-0.2352
0.26007	-2.57302	0.02192	-0.5228	0.02192	-0.23349
0.25507	-2.54737	0.02312	-0.51611	0.02312	-0.23177
0.25007	-2.51817	0.02432	-0.50942	0.02432	-0.23006
0.24507	-2.49075	0.02553	-0.50274	0.02553	-0.22835
0.24007	-2.46067	0.02673	-0.49605	0.02673	-0.22663
0.23507	-2.43059	0.02793	-0.48936	0.02793	-0.22492
0.23007	-2.40405	0.02913	-0.48268	0.02913	-0.2232
0.22507	-2.37309	0.03033	-0.47599	0.03033	-0.22149
0.22007	-2.34036	0.03153	-0.4693	0.03153	-0.21978
0.21507	-2.30763	0.03273	-0.46262	0.03273	-0.21806
0.21007	-2.27489	0.03393	-0.45593	0.03393	-0.21635
0.20507	-2.24039	0.03514	-0.44924	0.03514	-0.21463
0.20007	-2.20589	0.03634	-0.44256	0.03634	-0.21292
0.19507	-2.17227	0.03754	-0.43587	0.03754	-0.21121
0.19007	-2.13954	0.03874	-0.42918	0.03874	-0.20949
0.18507	-2.1015	0.03994	-0.4225	0.03994	-0.20778
0.18007	-2.067	0.04114	-0.41581	0.04114	-0.20606
0.17507	-2.03073	0.04234	-0.40912	0.04234	-0.20435
0.17006	-1.99623	0.04354	-0.40243	0.04354	-0.20264
0.16506	-1.95907	0.04474	-0.39575	0.04474	-0.20092
0.16006	-1.92369	0.04595	-0.38906	0.04595	-0.19921
0.15507	-1.88564	0.04715	-0.38237	0.04715	-0.19749
0.15006	-1.84849	0.04835	-0.37569	0.04835	-0.19578
0.14506	-1.80779	0.04955	-0.369	0.04955	-0.19407
0.14006	-1.76975	0.05075	-0.36231	0.05075	-0.19235
0.13506	-1.72995	0.05195	-0.35563	0.05195	-0.19064
0.13006	-1.69279	0.05315	-0.34894	0.05315	-0.18892
0.12506	-1.65033	0.05435	-0.34225	0.05435	-0.18721
0.12006	-1.6114	0.05556	-0.33557	0.05556	-0.1855
0.11506	-1.57248	0.05676	-0.32888	0.05676	-0.18378
0.11006	-1.53001	0.05796	-0.32219	0.05796	-0.18207
0.10506	-1.48667	0.05916	-0.31551	0.05916	-0.18035
0.10006	-1.44774	0.06036	-0.30882	0.06036	-0.17864
0.09506	-1.40616	0.06156	-0.30213	0.06156	-0.17693
0.09006	-1.36635	0.06276	-0.29545	0.06276	-0.17521
0.08506	-1.32389	0.06396	-0.28876	0.06396	-0.1735
0.08006	-1.28142	0.06517	-0.28207	0.06517	-0.17178
0.07506	-1.24162	0.06637	-0.27539	0.06637	-0.17007
0.07006	-1.20358	0.06757	-0.2687	0.06757	-0.16836
0.06506	-1.16819	0.06877	-0.26201	0.06877	-0.16664
0.06006	-1.13103	0.06997	-0.25533	0.06997	-0.16493
0.05506	-1.09388	0.07117	-0.24864	0.07117	-0.16321
0.05006	-1.05938	0.07237	-0.24195	0.07237	-0.1615
0.04506	-1.0293	0.07357	-0.23527	0.07357	-0.15979
0.04006	-0.99833	0.07477	-0.22858	0.07477	-0.15807
0.03506	-0.9656	0.07598	-0.22189	0.07598	-0.15636
0.03006	-0.93641	0.07718	-0.21521	0.07718	-0.15464
0.02506	-0.91341	0.07838	-0.20852	0.07838	-0.15293
0.02006	-0.88775	0.07958	-0.20183	0.07958	-0.15122
0.01506	-0.86564	0.08078	-0.19515	0.08078	-0.1495
0.01006	-0.84352	0.08198	-0.18846	0.08198	-0.14779
0.00506	-0.82406	0.08318	-0.18177	0.08318	-0.14607
6.24657e-05	-0.8099	0.08438	-0.17509	0.08438	-0.14436
-0.00494	-0.78867	0.08559	-0.1684	0.08559	-0.14265
-0.00994	-0.77805	0.08679	-0.16171	0.08679	-0.14093
-0.01494	-0.7639	0.08799	-0.15503	0.08799	-0.13922
-0.01994	-0.75152	0.08919	-0.14834	0.08919	-0.1375
-0.02494	-0.73736	0.09039	-0.14165	0.09039	-0.13579
-0.02994	-0.7294	0.09159	-0.13497	0.09159	-0.13408
-0.03494	-0.71701	0.09279	-0.12828	0.09279	-0.13236
-0.03994	-0.70728	0.09399	-0.12159	0.09399	-0.13065
-0.04494	-0.70286	0.0952	-0.11491	0.0952	-0.12893
-0.04994	-0.69313	0.0964	-0.10822	0.0964	-0.12722
-0.05494	-0.68605	0.0976	-0.10153	0.0976	-0.12551
-0.05994	-0.67632	0.0988	-0.09485	0.0988	-0.12379
-0.06494	-0.67013	0.1	-0.08816	0.1	-0.12208
-0.06994	-0.66433	0.1012	-0.08147	0.1012	-0.12036
-0.07494	-0.6577	0.1024	-0.07478	0.1024	-0.11865
-0.07994	-0.65124	0.1036	-0.0681	0.1036	-0.11694
-0.08494	-0.64522	0.1048	-0.06141	0.1048	-0.11522
-0.08994	-0.6393	0.10601	-0.05472	0.10601	-0.11351
-0.09494	-0.63328	0.10721	-0.04804	0.10721	-0.11179
-0.09994	-0.62753	0.10841	-0.04135	0.10841	-0.11008
-0.10494	-0.62222	0.10961	-0.03466	0.10961	-0.10837
-0.10994	-0.61656	0.11081	-0.02798	0.11081	-0.10665
-0.11494	-0.61152	0.11201	-0.02129	0.11201	-0.10494
-0.11994	-0.60612	0.11321	-0.0146	0.11321	-0.10322
-0.12494	-0.60161	0.11441	-0.00792	0.11441	-0.10151
-0.12994	-0.59648	0.11562	-0.00123	0.11562	-0.0998
-0.13494	-0.59179	0.11682	0.00546	0.11682	-0.09808
-0.13994	-0.58675	0.11802	0.01214	0.11802	-0.09637
-0.14494	-0.58215	0.11922	0.01883	0.11922	-0.09465
-0.14994	-0.57772	0.12042	0.02552	0.12042	-0.09294
-0.15494	-0.57321	0.12162	0.0322	0.12162	-0.09123
-0.15994	-0.56888	0.12282	0.03889	0.12282	-0.08951
-0.16494	-0.56463	0.12402	0.04558	0.12402	-0.0878
-0.16994	-0.56021	0.12523	0.05226	0.12523	-0.08608
-0.17494	-0.55614	0.12643	0.05895	0.12643	-0.08437
-0.17994	-0.55189	0.12763	0.06564	0.12763	-0.08266
-0.18494	-0.548	0.12883	0.07232	0.12883	-0.08094
-0.18994	-0.54375	0.13003	0.07901	0.13003	-0.07923
-0.19494	-0.53986	0.13123	0.0857	0.13123	-0.07751
-0.19994	-0.53623	0.13243	0.09238	0.13243	-0.0758
-0.19494	-0.52314	0.13363	0.09907	0.13363	-0.07409
-0.18994	-0.51182	0.13483	0.10576	0.13483	-0.07237
-0.18494	-0.502	0.13604	0.11244	0.13604	-0.07066
-0.17994	-0.49236	0.13724	0.11913	0.13724	-0.06894
-0.17494	-0.48377	0.13844	0.12582	0.13844	-0.06723
-0.16994	-0.47599	0.13964	0.1325	0.13964	-0.06552
-0.16494	-0.46891	0.14084	0.13919	0.14084	-0.0638
-0.15994	-0.46148	0.14204	0.14588	0.14204	-0.06209
-0.15494	-0.45467	0.14324	0.15256	0.14324	-0.06037
-0.14994	-0.44812	0.14444	0.15925	0.14444	-0.05866
-0.14494	-0.44193	0.14565	0.16594	0.14565	-0.05695
-0.13994	-0.43556	0.14685	0.17262	0.14685	-0.05523
-0.13494	-0.43025	0.14805	0.17931	0.14805	-0.05352
-0.12994	-0.42433	0.14925	0.186	0.14925	-0.0518
-0.12494	-0.41955	0.15045	0.19268	0.15045	-0.05009
-0.11994	-0.41406	0.15165	0.19937	0.15165	-0.04838
-0.11494	-0.4092	0.15285	0.20606	0.15285	-0.04666
-0.10994	-0.40416	0.15405	0.21274	0.15405	-0.04495
-0.10494	-0.39885	0.15526	0.21943	0.15526	-0.04323
-0.09994	-0.39442	0.15646	0.22612	0.15646	-0.04152
-0.09494	-0.38956	0.15766	0.2328	0.15766	-0.03981
-0.08994	-0.38487	0.15886	0.23949	0.15886	-0.03809
-0.08494	-0.38062	0.16006	0.24618	0.16006	-0.03638
-0.07994	-0.37611	0.16126	0.25287	0.16126	-0.03466
-0.07494	-0.3716	0.16246	0.25955	0.16246	-0.03295
-0.06994	-0.36744	0.16366	0.26624	0.16366	-0.03124
-0.06494	-0.36302	0.16486	0.27293	0.16486	-0.02952
-0.05994	-0.35877	0.16607	0.27961	0.16607	-0.02781
-0.05494	-0.35479	0.16727	0.2863	0.16727	-0.02609
-0.04994	-0.35054	0.16847	0.29299	0.16847	-0.02438
-0.04494	-0.3463	0.16967	0.29967	0.16967	-0.02267
-0.03994	-0.34241	0.17087	0.30636	0.17087	-0.02095
-0.03494	-0.33834	0.17207	0.31305	0.17207	-0.01924
-0.02994	-0.334	0.17327	0.31973	0.17327	-0.01752
-0.02494	-0.33037	0.17447	0.32642	0.17447	-0.01581
-0.01994	-0.32604	0.17568	0.33311	0.17568	-0.0141
-0.01494	-0.32206	0.17688	0.33979	0.17688	-0.01238
-0.00994	-0.31781	0.17808	0.34648	0.17808	-0.01067
-0.00494	-0.31374	0.17928	0.35317	0.17928	-0.00895
		0.18048	0.35985	0.18048	-0.00724
		0.18168	0.36654	0.18168	-0.00553
		0.18288	0.37323	0.18288	-0.00381
		0.18408	0.37991	0.18408	-0.0021
		0.18529	0.3866	0.18529	-0.000383877
		0.18649	0.39329	0.18649	0.00133
		0.18769	0.39997	0.18769	0.00304
		0.18889	0.40666	0.18889	0.00476
		0.19009	0.41335	0.19009	0.00647
		0.19129	0.42003	0.19129	0.00819
		0.19249	0.42672	0.19249	0.0099
		0.19369	0.43341	0.19369	0.01161
		0.19489	0.44009	0.19489	0.01333
		0.1961	0.44678	0.1961	0.01504
		0.1973	0.45347	0.1973	0.01676
		0.1985	0.46015	0.1985	0.01847
		0.1997	0.46684	0.1997	0.02018
		0.2009	0.47353	0.2009	0.0219
		0.2021	0.48021	0.2021	0.02361
		0.2033	0.4869	0.2033	0.02533
		0.2045	0.49359	0.2045	0.02704
		0.20571	0.50027	0.20571	0.02875
		0.20691	0.50696	0.20691	0.03047
		0.20811	0.51365	0.20811	0.03218
		0.20931	0.52033	0.20931	0.0339
		0.21051	0.52702	0.21051	0.03561
		0.21171	0.53371	0.21171	0.03732
		0.21291	0.54039	0.21291	0.03904
		0.21411	0.54708	0.21411	0.04075
		0.21532	0.55377	0.21532	0.04247
		0.21652	0.56046	0.21652	0.04418
		0.21772	0.56714	0.21772	0.04589
		0.21892	0.57383	0.21892	0.04761
		0.22012	0.58052	0.22012	0.04932
		0.22132	0.5872	0.22132	0.05104
		0.22252	0.59389	0.22252	0.05275
		0.22372	0.60058	0.22372	0.05446
		0.22492	0.60726	0.22492	0.05618
		0.22613	0.61395	0.22613	0.05789
		0.22733	0.62064	0.22733	0.05961
		0.22853	0.62732	0.22853	0.06132
		0.22973	0.63401	0.22973	0.06303
		0.23093	0.6407	0.23093	0.06475
		0.23213	0.64738	0.23213	0.06646
		0.23333	0.65407	0.23333	0.06818
		0.23453	0.66076	0.23453	0.06989
		0.23574	0.66744	0.23574	0.0716
		0.23694	0.67413	0.23694	0.07332
		0.23814	0.68082	0.23814	0.07503
		0.23934	0.6875	0.23934	0.07675
		0.24054	0.69419	0.24054	0.07846
		0.24174	0.70088	0.24174	0.08017
		0.24294	0.70756	0.24294	0.08189
		0.24414	0.71425	0.24414	0.0836
		0.24535	0.72094	0.24535	0.08532
		0.24655	0.72762	0.24655	0.08703
		0.24775	0.73431	0.24775	0.08874
		0.24895	0.741	0.24895	0.09046
		0.25015	0.74768	0.25015	0.09217
		0.25135	0.75437	0.25135	0.09389
		0.25255	0.76106	0.25255	0.0956
		0.25375	0.76774	0.25375	0.09731
		0.25495	0.77443	0.25495	0.09903
		0.25616	0.78112	0.25616	0.10074
		0.25736	0.7878	0.25736	0.10246
		0.25856	0.79449	0.25856	0.10417
		0.25976	0.80118	0.25976	0.10588
		0.26096	0.80786	0.26096	0.1076
		0.26216	0.81455	0.26216	0.10931
		0.26336	0.82124	0.26336	0.11103
		0.26456	0.82792	0.26456	0.11274
		0.26577	0.83461	0.26577	0.11445
		0.26697	0.8413	0.26697	0.11617
		0.26817	0.84798	0.26817	0.11788
		0.26937	0.85467	0.26937	0.1196
		0.27057	0.86136	0.27057	0.12131
		0.27177	0.86804	0.27177	0.12302
		0.27297	0.87473	0.27297	0.12474
		0.27417	0.88142	0.27417	0.12645
		0.27538	0.88811	0.27538	0.12817
		0.27658	0.89479	0.27658	0.12988
		0.27778	0.90148	0.27778	0.13159
		0.27898	0.90817	0.27898	0.13331
		0.28018	0.91485	0.28018	0.13502
		0.28138	0.92154	0.28138	0.13674
		0.28258	0.92823	0.28258	0.13845
		0.28378	0.93491	0.28378	0.14016
		0.28498	0.9416	0.28498	0.14188
		0.28619	0.94829	0.28619	0.14359
		0.28739	0.95497	0.28739	0.14531
		0.28859	0.96166	0.28859	0.14702
		0.28979	0.96835	0.28979	0.14873
		0.29099	0.97503	0.29099	0.15045
		0.29219	0.98172	0.29219	0.15216
		0.29339	0.98841	0.29339	0.15388
		0.29459	0.99509	0.29459	0.15559
		0.2958	1.00178	0.2958	0.1573
		0.297	1.00847	0.297	0.15902
		0.2982	1.01515	0.2982	0.16073
		0.2994	1.02184	0.2994	0.16245
		0.3006	1.02853	0.3006	0.16416
		0.3018	1.03521	0.3018	0.16587
		0.303	1.0419	0.303	0.16759
		0.3042	1.04859	0.3042	0.1693
		0.30541	1.05527	0.30541	0.17102
		0.30661	1.06196	0.30661	0.17273
		0.30781	1.06865	0.30781	0.17444
		0.30901	1.07533	0.30901	0.17616
		0.31021	1.08202	0.31021	0.17787
		0.31141	1.08871	0.31141	0.17959
		0.31261	1.09539	0.31261	0.1813
		0.31381	1.10208	0.31381	0.18301
		0.31502	1.10877	0.31502	0.18473
		0.31622	1.11545	0.31622	0.18644
		0.31742	1.12214	0.31742	0.18816
		0.31862	1.12883	0.31862	0.18987
		0.31982	1.13551	0.31982	0.19158
		0.32102	1.1422	0.32102	0.1933
		0.32222	1.14889	0.32222	0.19501
		0.32342	1.15557	0.32342	0.19673
		0.32462	1.16226	0.32462	0.19844
		0.32583	1.16895	0.32583	0.20015
		0.32703	1.17563	0.32703	0.20187
		0.32823	1.18232	0.32823	0.20358
		0.32943	1.18901	0.32943	0.2053
		0.33063	1.19569	0.33063	0.20701
		0.33183	1.20238	0.33183	0.20872
		0.33303	1.20907	0.33303	0.21044
		0.33423	1.21576	0.33423	0.21215
		0.33544	1.22244	0.33544	0.21387
		0.33664	1.22913	0.33664	0.21558
		0.33784	1.23582	0.33784	0.21729
		0.33904	1.2425	0.33904	0.21901
		0.34024	1.24919	0.34024	0.22072
		0.34144	1.25588	0.34144	0.22244
		0.34264	1.26256	0.34264	0.22415
		0.34384	1.26925	0.34384	0.22586
		0.34505	1.27594	0.34505	0.22758
		0.34625	1.28262	0.34625	0.22929
		0.34745	1.28931	0.34745	0.23101
		0.34865	1.296	0.34865	0.23272
		0.34985	1.30268	0.34985	0.23443
		0.35105	1.30937	0.35105	0.23615
		0.35225	1.31606	0.35225	0.23786
		0.35345	1.32274	0.35345	0.23958
		0.35465	1.32943	0.35465	0.24129
		0.35586	1.33612	0.35586	0.243
		0.35706	1.3428	0.35706	0.24472
		0.35826	1.34949	0.35826	0.24643
		0.35946	1.35618	0.35946	0.24815
		0.36066	1.36286	0.36066	0.24986
		0.36186	1.36955	0.36186	0.25157
		0.36306	1.37624	0.36306	0.25329
		0.36426	1.38292	0.36426	0.255
		0.36547	1.38961	0.36547	0.25672
		0.36667	1.3963	0.36667	0.25843
		0.36787	1.40298	0.36787	0.26014
		0.36907	1.40967	0.36907	0.26186
		0.37027	1.41636	0.37027	0.26357
		0.37147	1.42304	0.37147	0.26529
		0.37267	1.42973	0.37267	0.267
		0.37387	1.43642	0.37387	0.26871
		0.37508	1.4431	0.37508	0.27043
		0.37628	1.44979	0.37628	0.27214
		0.37748	1.45648	0.37748	0.27386
		0.37868	1.46316	0.37868	0.27557
		0.37988	1.46985	0.37988	0.27728
		0.38108	1.47654	0.38108	0.279
		0.38228	1.48322	0.38228	0.28071
		0.38348	1.48991	0.38348	0.28243
		0.38468	1.4966	0.38468	0.28414
		0.38589	1.50328	0.38589	0.28585
		0.38709	1.50997	0.38709	0.28757
		0.38829	1.51666	0.38829	0.28928
		0.38949	1.52334	0.38949	0.291
		0.39069	1.53003	0.39069	0.29271
		0.39189	1.53672	0.39189	0.29442
		0.39309	1.54341	0.39309	0.29614
		0.39429	1.55009	0.39429	0.29785
		0.3955	1.55678	0.3955	0.29957
		0.3967	1.56347	0.3967	0.30128
		0.3979	1.57015	0.3979	0.30299
		0.3991	1.57684	0.3991	0.30471
		0.4003	1.58353	0.4003	0.30642
		0.4015	1.59021	0.4015	0.30814
		0.4027	1.5969	0.4027	0.30985
		0.4039	1.60359	0.4039	0.31156
		0.40511	1.61027	0.40511	0.31328
		0.40631	1.61696	0.40631	0.31499
		0.40751	1.62365	0.40751	0.31671
		0.40871	1.63033	0.40871	0.31842
		0.40991	1.63702	0.40991	0.32013
		0.41111	1.64371	0.41111	0.32185
		0.41231	1.65039	0.41231	0.32356
		0.41351	1.65708	0.41351	0.32528
		0.41471	1.66377	0.41471	0.32699
		0.41592	1.67045	0.41592	0.3287
		0.41712	1.67714	0.41712	0.33042
		0.41832	1.68383	0.41832	0.33213
		0.41952	1.69051	0.41952	0.33385
		0.42072	1.6972	0.42072	0.33556
		0.42192	1.70389	0.42192	0.33727
		0.42312	1.71057	0.42312	0.33899
		0.42432	1.71726	0.42432	0.3407
		0.42553	1.72395	0.42553	0.34242
		0.42673	1.73063	0.42673	0.34413
		0.42793	1.73732	0.42793	0.34584
		0.42913	1.74401	0.42913	0.34756
		0.43033	1.75069	0.43033	0.34927
		0.43153	1.75738	0.43153	0.35099
		0.43273	1.76407	0.43273	0.3527
		0.43393	1.77075	0.43393	0.35441
		0.43514	1.77744	0.43514	0.35613
		0.43634	1.78413	0.43634	0.35784
		0.43754	1.79081	0.43754	0.35956
		0.43874	1.7975	0.43874	0.36127
		0.43994	1.80419	0.43994	0.36298
		0.44114	1.81087	0.44114	0.3647
		0.44234	1.81756	0.44234	0.36641
		0.44354	1.82425	0.44354	0.36813
		0.44474	1.83093	0.44474	0.36984
		0.44595	1.83762	0.44595	0.37155
		0.44715	1.84431	0.44715	0.37327
		0.44835	1.851	0.44835	0.37498
		0.44955	1.85768	0.44955	0.3767
		0.45075	1.86437	0.45075	0.37841
		0.45195	1.87106	0.45195	0.38012
		0.45315	1.87774	0.45315	0.38184
		0.45435	1.88443	0.45435	0.38355
		0.45556	1.89112	0.45556	0.38527
		0.45676	1.8978	0.45676	0.38698
		0.45796	1.90449	0.45796	0.38869
		0.45916	1.91118	0.45916	0.39041
		0.46036	1.91786	0.46036	0.39212
		0.46156	1.92455	0.46156	0.39384
		0.46276	1.93124	0.46276	0.39555
		0.46396	1.93792	0.46396	0.39726
		0.46517	1.94461	0.46517	0.39898
		0.46637	1.9513	0.46637	0.40069
		0.46757	1.95798	0.46757	0.40241
		0.46877	1.96467	0.46877	0.40412
		0.46997	1.97136	0.46997	0.40583
		0.47117	1.97804	0.47117	0.40755
		0.47237	1.98473	0.47237	0.40926
		0.47357	1.99142	0.47357	0.41098
		0.47477	1.9981	0.47477	0.41269
		0.47598	2.00479	0.47598	0.4144
		0.47718	2.01148	0.47718	0.41612
		0.47838	2.01816	0.47838	0.41783
		0.47958	2.02485	0.47958	0.41955
		0.48078	2.03154	0.48078	0.42126
		0.48198	2.03822	0.48198	0.42297
		0.48318	2.04491	0.48318	0.42469
		0.48438	2.0516	0.48438	0.4264
		0.48559	2.05828	0.48559	0.42812
		0.48679	2.06497	0.48679	0.42983
		0.48799	2.07166	0.48799	0.43154
		0.48919	2.07834	0.48919	0.43326
		0.49039	2.08503	0.49039	0.43497
		0.49159	2.09172	0.49159	0.43669
		0.49279	2.0984	0.49279	0.4384
		0.49399	2.10509	0.49399	0.44011
		0.4952	2.11178	0.4952	0.44183
		0.4964	2.11846	0.4964	0.44354
		0.4976	2.12515	0.4976	0.44526
		0.4988	2.13184	0.4988	0.44697
		0.5	2.13852	0.5	0.44868
		0.5012	2.14521	0.5012	0.4504
		0.5024	2.1519	0.5024	0.45211
		0.5036	2.15858	0.5036	0.45383
		0.5048	2.16527	0.5048	0.45554
		0.50601	2.17196	0.50601	0.45725
		0.50721	2.17865	0.50721	0.45897
		0.50841	2.18533	0.50841	0.46068
		0.50961	2.19202	0.50961	0.4624
		0.51081	2.19871	0.51081	0.46411
		0.51201	2.20539	0.51201	0.46582
		0.51321	2.21208	0.51321	0.46754
		0.51441	2.21877	0.51441	0.46925
		0.51562	2.22545	0.51562	0.47097
		0.51682	2.23214	0.51682	0.47268
		0.51802	2.23883	0.51802	0.47439
		0.51922	2.24551	0.51922	0.47611
		0.52042	2.2522	0.52042	0.47782
		0.52162	2.25889	0.52162	0.47954
		0.52282	2.26557	0.52282	0.48125
		0.52402	2.27226	0.52402	0.48296
		0.52523	2.27895	0.52523	0.48468
		0.52643	2.28563	0.52643	0.48639
		0.52763	2.29232	0.52763	0.48811
		0.52883	2.29901	0.52883	0.48982
		0.53003	2.30569	0.53003	0.49153
		0.53123	2.31238	0.53123	0.49325
		0.53243	2.31907	0.53243	0.49496
		0.53363	2.32575	0.53363	0.49668
		0.53483	2.33244	0.53483	0.49839
		0.53604	2.33913	0.53604	0.5001
		0.53724	2.34581	0.53724	0.50182
		0.53844	2.3525	0.53844	0.50353
		0.53964	2.35919	0.53964	0.50525
		0.54084	2.36587	0.54084	0.50696
		0.54204	2.37256	0.54204	0.50867
		0.54324	2.37925	0.54324	0.51039
		0.54444	2.38593	0.54444	0.5121
		0.54565	2.39262	0.54565	0.51382
		0.54685	2.39931	0.54685	0.51553
		0.54805	2.40599	0.54805	0.51724
		0.54925	2.41268	0.54925	0.51896
		0.55045	2.41937	0.55045	0.52067
		0.55165	2.42605	0.55165	0.52239
		0.55285	2.43274	0.55285	0.5241
		0.55405	2.43943	0.55405	0.52581
		0.55526	2.44611	0.55526	0.52753
		0.55646	2.4528	0.55646	0.52924
		0.55766	2.45949	0.55766	0.53096
		0.55886	2.46617	0.55886	0.53267
		0.56006	2.47286	0.56006	0.53438
		0.56126	2.47955	0.56126	0.5361
		0.56246	2.48623	0.56246	0.53781
		0.56366	2.49292	0.56366	0.53953
		0.56486	2.49961	0.56486	0.54124
		0.56607	2.5063	0.56607	0.54295
		0.56727	2.51298	0.56727	0.54467
		0.56847	2.51967	0.56847	0.54638
		0.56967	2.52636	0.56967	0.5481
		0.57087	2.53304	0.57087	0.54981
		0.57207	2.53973	0.57207	0.55152
		0.57327	2.54642	0.57327	0.55324
		0.57447	2.5531	0.57447	0.55495
		0.57568	2.55979	0.57568	0.55667
		0.57688	2.56648	0.57688	0.55838
		0.57808	2.57316	0.57808	0.56009
		0.57928	2.57985	0.57928	0.56181
		0.58048	2.58654	0.58048	0.56352
		0.58168	2.59322	0.58168	0.56524
		0.58288	2.59991	0.58288	0.56695
		0.58408	2.6066	0.58408	0.56866
		0.58529	2.61328	0.58529	0.57038
		0.58649	2.61997	0.58649	0.57209
		0.58769	2.62666	0.58769	0.57381
		0.58889	2.63334	0.58889	0.57552
		0.59009	2.64003	0.59009	0.57723
		0.59129	2.64672	0.59129	0.57895
		0.59249	2.6534	0.59249	0.58066
		0.59369	2.66009	0.59369	0.58238
		0.59489	2.66678	0.59489	0.58409
		0.5961	2.67346	0.5961	0.5858
		0.5973	2.68015	0.5973	0.58752
		0.5985	2.68684	0.5985	0.58923
		0.5997	2.69352	0.5997	0.59095
		0.6009	2.70021	0.6009	0.59266
		0.6021	2.7069	0.6021	0.59437
		0.6033	2.71358	0.6033	0.59609
		0.6045	2.72027	0.6045	0.5978
		0.60571	2.72696	0.60571	0.59952
		0.60691	2.73364	0.60691	0.60123
		0.60811	2.74033	0.60811	0.60294
		0.60931	2.74702	0.60931	0.60466
		0.61051	2.7537	0.61051	0.60637
		0.61171	2.76039	0.61171	0.60809
		0.61291	2.76708	0.61291	0.6098
		0.61411	2.77376	0.61411	0.61151
		0.61532	2.78045	0.61532	0.61323
		0.61652	2.78714	0.61652	0.61494
		0.61772	2.79382	0.61772	0.61666
		0.61892	2.80051	0.61892	0.61837
		0.62012	2.8072	0.62012	0.62008
		0.62132	2.81389	0.62132	0.6218
		0.62252	2.82057	0.62252	0.62351
		0.62372	2.82726	0.62372	0.62523
		0.62492	2.83395	0.62492	0.62694
		0.62613	2.84063	0.62613	0.62865
		0.62733	2.84732	0.62733	0.63037
		0.62853	2.85401	0.62853	0.63208
		0.62973	2.86069	0.62973	0.6338
		0.63093	2.86738	0.63093	0.63551
		0.63213	2.87407	0.63213	0.63722
		0.63333	2.88075	0.63333	0.63894
		0.63453	2.88744	0.63453	0.64065
		0.63574	2.89413	0.63574	0.64237
		0.63694	2.90081	0.63694	0.64408
		0.63814	2.9075	0.63814	0.64579
		0.63934	2.91419	0.63934	0.64751
		0.64054	2.92087	0.64054	0.64922
		0.64174	2.92756	0.64174	0.65094
		0.64294	2.93425	0.64294	0.65265
		0.64414	2.94093	0.64414	0.65436
		0.64535	2.94762	0.64535	0.65608
		0.64655	2.95431	0.64655	0.65779
		0.64775	2.96099	0.64775	0.65951
		0.64895	2.96768	0.64895	0.66122
		0.65015	2.97437	0.65015	0.66293
		0.65135	2.98105	0.65135	0.66465
		0.65255	2.98774	0.65255	0.66636
		0.65375	2.99443	0.65375	0.66808
		0.65495	3.00111	0.65495	0.66979
		0.65616	3.0078	0.65616	0.6715
		0.65736	3.01449	0.65736	0.67322
		0.65856	3.02117	0.65856	0.67493
		0.65976	3.02786	0.65976	0.67665
		0.66096	3.03455	0.66096	0.67836
		0.66216	3.04123	0.66216	0.68007
		0.66336	3.04792	0.66336	0.68179
		0.66456	3.05461	0.66456	0.6835
		0.66577	3.06129	0.66577	0.68522
		0.66697	3.06798	0.66697	0.68693
		0.66817	3.07467	0.66817	0.68864
		0.66937	3.08135	0.66937	0.69036
		0.67057	3.08804	0.67057	0.69207
		0.67177	3.09473	0.67177	0.69379
		0.67297	3.10141	0.67297	0.6955
		0.67417	3.1081	0.67417	0.69721
		0.67538	3.11479	0.67538	0.69893
		0.67658	3.12147	0.67658	0.70064
		0.67778	3.12816	0.67778	0.70236
		0.67898	3.13485	0.67898	0.70407
		0.68018	3.14154	0.68018	0.70578
		0.68138	3.14822	0.68138	0.7075
		0.68258	3.15491	0.68258	0.70921
		0.68378	3.1616	0.68378	0.71093
		0.68498	3.16828	0.68498	0.71264
		0.68619	3.17497	0.68619	0.71435
		0.68739	3.18166	0.68739	0.71607
		0.68859	3.18834	0.68859	0.71778
		0.68979	3.19503	0.68979	0.7195
		0.69099	3.20172	0.69099	0.72121
		0.69219	3.2084	0.69219	0.72292
		0.69339	3.21509	0.69339	0.72464
		0.69459	3.22178	0.69459	0.72635
		0.6958	3.22846	0.6958	0.72807
		0.697	3.23515	0.697	0.72978
		0.6982	3.24184	0.6982	0.73149
		0.6994	3.24852	0.6994	0.73321
		0.7006	3.25521	0.7006	0.73492
		0.7018	3.2619	0.7018	0.73664
		0.703	3.26858	0.703	0.73835
		0.7042	3.27527	0.7042	0.74006
		0.70541	3.28196	0.70541	0.74178
		0.70661	3.28864	0.70661	0.74349
		0.70781	3.29533	0.70781	0.74521
		0.70901	3.30202	0.70901	0.74692
		0.71021	3.3087	0.71021	0.74863
		0.71141	3.31539	0.71141	0.75035
		0.71261	3.32208	0.71261	0.75206
		0.71381	3.32876	0.71381	0.75378
		0.71502	3.33545	0.71502	0.75549
		0.71622	3.34214	0.71622	0.7572
		0.71742	3.34882	0.71742	0.75892
		0.71862	3.35551	0.71862	0.76063
		0.71982	3.3622	0.71982	0.76235
		0.72102	3.36888	0.72102	0.76406
		0.72222	3.37557	0.72222	0.76577
		0.72342	3.38226	0.72342	0.76749
		0.72462	3.38894	0.72462	0.7692
		0.72583	3.39563	0.72583	0.77092
		0.72703	3.40232	0.72703	0.77263
		0.72823	3.409	0.72823	0.77434
		0.72943	3.41569	0.72943	0.77606
		0.73063	3.42238	0.73063	0.77777
		0.73183	3.42906	0.73183	0.77949
		0.73303	3.43575	0.73303	0.7812
		0.73423	3.44244	0.73423	0.78291
		0.73544	3.44912	0.73544	0.78463
		0.73664	3.45581	0.73664	0.78634
		0.73784	3.4625	0.73784	0.78806
		0.73904	3.46919	0.73904	0.78977
		0.74024	3.47587	0.74024	0.79148
		0.74144	3.48256	0.74144	0.7932
		0.74264	3.48925	0.74264	0.79491
		0.74384	3.49593	0.74384	0.79663
		0.74505	3.50262	0.74505	0.79834
		0.74625	3.50931	0.74625	0.80005
		0.74745	3.51599	0.74745	0.80177
		0.74865	3.52268	0.74865	0.80348
		0.74985	3.52937	0.74985	0.8052
		0.75105	3.53605	0.75105	0.80691
		0.75225	3.54274	0.75225	0.80862
		0.75345	3.54943	0.75345	0.81034
		0.75465	3.55611	0.75465	0.81205
		0.75586	3.5628	0.75586	0.81377
		0.75706	3.56949	0.75706	0.81548
		0.75826	3.57617	0.75826	0.81719
		0.75946	3.58286	0.75946	0.81891
		0.76066	3.58955	0.76066	0.82062
		0.76186	3.59623	0.76186	0.82234
		0.76306	3.60292	0.76306	0.82405
		0.76426	3.60961	0.76426	0.82576
		0.76547	3.61629	0.76547	0.82748
		0.76667	3.62298	0.76667	0.82919
		0.76787	3.62967	0.76787	0.83091
		0.76907	3.63635	0.76907	0.83262
		0.77027	3.64304	0.77027	0.83433
		0.77147	3.64973	0.77147	0.83605
		0.77267	3.65641	0.77267	0.83776
		0.77387	3.6631	0.77387	0.83948
		0.77508	3.66979	0.77508	0.84119
		0.77628	3.67647	0.77628	0.8429
		0.77748	3.68316	0.77748	0.84462
		0.77868	3.68985	0.77868	0.84633
		0.77988	3.69653	0.77988	0.84805
		0.78108	3.70322	0.78108	0.84976
		0.78228	3.70991	0.78228	0.85147
		0.78348	3.71659	0.78348	0.85319
		0.78468	3.72328	0.78468	0.8549
		0.78589	3.72997	0.78589	0.85662
		0.78709	3.73665	0.78709	0.85833
		0.78829	3.74334	0.78829	0.86004
		0.78949	3.75003	0.78949	0.86176
		0.79069	3.75671	0.79069	0.86347
		0.79189	3.7634	0.79189	0.86519
		0.79309	3.77009	0.79309	0.8669
		0.79429	3.77677	0.79429	0.86861
		0.7955	3.78346	0.7955	0.87033
		0.7967	3.79015	0.7967	0.87204
		0.7979	3.79684	0.7979	0.87376
		0.7991	3.80352	0.7991	0.87547
		0.8003	3.81021	0.8003	0.87718
		0.8015	3.8169	0.8015	0.8789
		0.8027	3.82358	0.8027	0.88061
		0.8039	3.83027	0.8039	0.88233
		0.80511	3.83696	0.80511	0.88404
		0.80631	3.84364	0.80631	0.88575
		0.80751	3.85033	0.80751	0.88747
		0.80871	3.85702	0.80871	0.88918
		0.80991	3.8637	0.80991	0.8909
		0.81111	3.87039	0.81111	0.89261
		0.81231	3.87708	0.81231	0.89432
		0.81351	3.88376	0.81351	0.89604
		0.81471	3.89045	0.81471	0.89775
		0.81592	3.89714	0.81592	0.89947
		0.81712	3.90382	0.81712	0.90118
		0.81832	3.91051	0.81832	0.90289
		0.81952	3.9172	0.81952	0.90461
		0.82072	3.92388	0.82072	0.90632
		0.82192	3.93057	0.82192	0.90804
		0.82312	3.93726	0.82312	0.90975
		0.82432	3.94394	0.82432	0.91146
		0.82553	3.95063	0.82553	0.91318
		0.82673	3.95732	0.82673	0.91489
		0.82793	3.964	0.82793	0.91661
		0.82913	3.97069	0.82913	0.91832
		0.83033	3.97738	0.83033	0.92003
		0.83153	3.98406	0.83153	0.92175
		0.83273	3.99075	0.83273	0.92346
		0.83393	3.99744	0.83393	0.92518
		0.83514	4.00412	0.83514	0.92689
		0.83634	4.01081	0.83634	0.9286
		0.83754	4.0175	0.83754	0.93032
		0.83874	4.02418	0.83874	0.93203
		0.83994	4.03087	0.83994	0.93375
		0.84114	4.03756	0.84114	0.93546
		0.84234	4.04424	0.84234	0.93717
		0.84354	4.05093	0.84354	0.93889
		0.84474	4.05762	0.84474	0.9406
		0.84595	4.0643	0.84595	0.94232
		0.84715	4.07099	0.84715	0.94403
		0.84835	4.07768	0.84835	0.94574
		0.84955	4.08436	0.84955	0.94746
		0.85075	4.09105	0.85075	0.94917
		0.85195	4.09774	0.85195	0.95089
		0.85315	4.10443	0.85315	0.9526
		0.85435	4.11111	0.85435	0.95431
		0.85556	4.1178	0.85556	0.95603
		0.85676	4.12449	0.85676	0.95774
		0.85796	4.13117	0.85796	0.95946
		0.85916	4.13786	0.85916	0.96117
		0.86036	4.14455	0.86036	0.96288
		0.86156	4.15123	0.86156	0.9646
		0.86276	4.15792	0.86276	0.96631
		0.86396	4.16461	0.86396	0.96803
		0.86517	4.17129	0.86517	0.96974
		0.86637	4.17798	0.86637	0.97145
		0.86757	4.18467	0.86757	0.97317
		0.86877	4.19135	0.86877	0.97488
		0.86997	4.19804	0.86997	0.9766
		0.87117	4.20473	0.87117	0.97831
		0.87237	4.21141	0.87237	0.98002
		0.87357	4.2181	0.87357	0.98174
		0.87477	4.22479	0.87477	0.98345
		0.87598	4.23147	0.87598	0.98517
		0.87718	4.23816	0.87718	0.98688
		0.87838	4.24485	0.87838	0.98859
		0.87958	4.25153	0.87958	0.99031
		0.88078	4.25822	0.88078	0.99202
		0.88198	4.26491	0.88198	0.99374
		0.88318	4.27159	0.88318	0.99545
		0.88438	4.27828	0.88438	0.99716
		0.88559	4.28497	0.88559	0.99888
		0.88679	4.29165	0.88679	1.00059
		0.88799	4.29834	0.88799	1.00231
		0.88919	4.30503	0.88919	1.00402
		0.89039	4.31171	0.89039	1.00573
		0.89159	4.3184	0.89159	1.00745
		0.89279	4.32509	0.89279	1.00916
		0.89399	4.33177	0.89399	1.01088
		0.8952	4.33846	0.8952	1.01259
		0.8964	4.34515	0.8964	1.0143
		0.8976	4.35183	0.8976	1.01602
		0.8988	4.35852	0.8988	1.01773
		0.9	4.36521	0.9	1.01945

## Sheet: Supplementary Fig. 6
CYTOP patterning																																		Parylene patterning
output curve (DTP-2T)											output curve (DTP-P)										Tranfer curve						transconductance vs. [Wd/L][VTh-VG] (cm V)							output curve (DTP-2T)											output curve (DTP-P)
	gate voltage (V)											gate voltage (V)									gate voltage (V)	DTP-2T (ID)	DTP-2T (IG)	DTP-P (ID)	DTP-P (IG)		[Wd/L][VTh-VG]		transconductance		error bar				gate voltage (V)											gate voltage (V)
drain voltage (V)	-0.6	-0.5	-0.4	-0.3	-0.2	-0.1	0	0.1	0.2		drain voltage (V)	-0.6	-0.5	-0.4	-0.3	-0.2	-0.1	0	0.1		0	1.92584e-09	3.2344e-07	4.61903e-09	3.17795e-09		DTP-P	DTP-2T	DTP-P	DTP-2T	DTP-P	DTP-2T		drain voltage (V)	0.2	0.1	0	-0.1	-0.2	-0.3	-0.4	-0.5	-0.6		drain voltage (V)	0.2	0.1	0	-0.1
0	3.37374e-08	1.39978e-08	2.54195e-07	2.26078e-07	5.51901e-07	4.96073e-07	7.58492e-07	4.10208e-07	5.49446e-07		5.77548e-08	2.64076e-09	2.64076e-09	1.20118e-08	1.20118e-08	3.25265e-08	4.61154e-08	2.55346e-08	3.83277e-08		-0.02	2.73983e-09	5.7593e-08	4.00792e-09	4.38481e-09		1.38277e-06	1.51905e-06	6.7125e-05	0.0001275	8.16069e-06	1.22304e-05		0	9.23942e-08	7.66014e-09	1.74428e-08	5.05543e-08	2.42737e-07	7.70918e-07	1.82464e-06	2.49494e-06	3.5341e-06		0	3.04263e-08	2.03207e-09	1.77922e-09	7.09832e-09
-0.02	1.17395e-08	4.82901e-08	1.0248e-07	1.29586e-07	3.38021e-07	1.08079e-06	2.75614e-06	5.91854e-06	9.87631e-06		1.42457e-08	1.84562e-09	1.84562e-09	2.47602e-09	2.47602e-09	2.95027e-08	4.15357e-07	2.60136e-06	1.16978e-05		-0.04	1.06805e-09	3.64258e-08	4.15367e-09	1.50645e-09		1.97539e-06	2.15077e-06	0.0001328	0.0001535	2.7272e-05	7.08872e-06		-0.01	7.71737e-08	1.02439e-08	7.80728e-09	5.31113e-09	1.26476e-08	6.76555e-08	4.25302e-07	2.45674e-06	5.17643e-06		-0.01	1.89061e-08	3.30984e-09	1.77958e-09	1.40329e-09
-0.04	1.04076e-08	3.55306e-08	9.78016e-08	1.47478e-07	4.90694e-07	1.82085e-06	5.15066e-06	1.11899e-05	1.90735e-05		9.55837e-09	2.62333e-09	2.62333e-09	3.12389e-09	3.12389e-09	4.39285e-08	7.04974e-07	4.66458e-06	2.37775e-05		-0.06	1.36771e-09	2.8611e-08	4.02111e-09	1.34409e-09		2.6997e-06	3.47398e-06	0.0001774	0.000228833	1.28623e-05	4.06219e-05		-0.02	7.19114e-08	1.04743e-08	7.32166e-09	1.75733e-08	1.04295e-07	6.07735e-07	2.33738e-06	7.22652e-06	1.3606e-05		-0.02	1.63736e-08	3.58981e-09	2.41328e-09	2.19527e-09
-0.06	7.74258e-09	2.68401e-08	9.35525e-08	1.58457e-07	5.95298e-07	2.4247e-06	6.98626e-06	1.59151e-05	2.754e-05		8.54626e-09	2.48594e-09	2.48594e-09	3.07914e-09	3.07914e-09	4.96082e-08	9.14262e-07	6.13453e-06	3.552e-05		-0.08	2.27504e-09	2.30165e-08	3.56309e-09	4.29471e-10		5.49817e-06	6.61486e-06	0.000314	0.000505667	4.31335e-05	6.24357e-05		-0.03	6.74835e-08	9.88111e-09	9.2371e-09	2.32918e-08	1.90684e-07	9.65265e-07	4.08889e-06	1.17553e-05	2.19449e-05		-0.03	1.50168e-08	4.11799e-09	2.60066e-09	1.75817e-09
-0.08	6.31427e-09	1.80328e-08	7.75557e-08	1.8169e-07	6.92628e-07	2.79253e-06	8.43827e-06	1.97392e-05	3.50715e-05		7.5498e-09	2.60989e-09	2.60989e-09	3.25635e-09	3.25635e-09	5.39961e-08	1.02321e-06	7.25663e-06	4.67759e-05		-0.1	2.90593e-09	1.99351e-08	3.49648e-09	1.41585e-09									-0.04	6.39756e-08	9.66035e-09	7.2864e-09	2.18755e-08	2.54304e-07	1.63022e-06	5.64911e-06	1.62222e-05	3.01421e-05		-0.04	1.43822e-08	4.05274e-09	2.4752e-09	2.1631e-09
-0.1	5.99997e-09	1.24384e-08	7.25541e-08	1.47826e-07	7.25262e-07	3.14219e-06	9.58839e-06	2.29211e-05	4.17057e-05		6.87081e-09	2.1943e-09	2.1943e-09	3.31036e-09	3.31036e-09	5.46232e-08	1.09599e-06	8.05856e-06	5.67924e-05		-0.12	3.46648e-09	1.72987e-08	3.47529e-09	3.85097e-09									-0.05	6.08995e-08	1.00512e-08	8.49505e-09	2.76375e-08	3.08662e-07	2.00455e-06	7.07291e-06	2.04524e-05	3.793e-05		-0.05	1.36581e-08	3.91177e-09	2.62558e-09	2.02098e-09
-0.12	6.06697e-09	8.37319e-09	5.8664e-08	1.54713e-07	7.46369e-07	3.34881e-06	1.04484e-05	2.55838e-05	4.77862e-05		6.753e-09	2.37946e-09	2.37946e-09	3.56812e-09	3.56812e-09	5.58092e-08	1.17235e-06	8.67521e-06	6.55603e-05		-0.14	3.26419e-09	1.50778e-08	3.21295e-09	7.22631e-08									-0.06	5.74887e-08	9.97041e-09	9.17722e-09	2.53234e-08	3.46795e-07	2.34964e-06	8.3543e-06	2.44731e-05	4.54229e-05		-0.06	1.35306e-08	4.23172e-09	2.29537e-09	2.00693e-09
-0.14	6.36411e-09	7.92154e-09	4.8938e-08	1.59177e-07	7.49284e-07	3.52353e-06	1.10775e-05	2.77813e-05	5.33547e-05		6.29905e-09	2.40967e-09	2.40967e-09	3.98411e-09	3.98411e-09	5.4774e-08	1.20365e-06	9.11243e-06	7.2957e-05		-0.16	3.22079e-09	1.30076e-08	2.65742e-09	1.12283e-08									-0.07	5.57953e-08	1.0342e-08	8.48112e-09	3.12904e-08	3.93997e-07	2.59091e-06	9.45823e-06	2.83273e-05	5.25635e-05		-0.07	1.31019e-08	4.73155e-09	2.91497e-09	2.20635e-09
-0.16	6.31044e-09	7.00087e-09	3.95598e-08	1.58331e-07	7.65829e-07	3.577e-06	1.17724e-05	2.95499e-05	5.82463e-05		5.97423e-09	2.71566e-09	2.71566e-09	3.86978e-09	3.86978e-09	5.4493e-08	1.21767e-06	9.44208e-06	7.91883e-05		-0.18	4.06338e-09	1.19098e-08	2.77879e-09	5.36199e-09									-0.08	5.34431e-08	9.23959e-09	8.7751e-09	2.91287e-08	4.16119e-07	2.85346e-06	1.04545e-05	3.19168e-05	5.94083e-05		-0.08	1.32349e-08	4.61052e-09	2.7077e-09	2.18103e-09
-0.18	5.94172e-09	7.02679e-09	3.67209e-08	1.35803e-07	7.62574e-07	3.66521e-06	1.22036e-05	3.10461e-05	6.2517e-05		6.20621e-09	2.62866e-09	2.62866e-09	4.42296e-09	4.42296e-09	5.406e-08	1.22469e-06	9.69249e-06	8.4445e-05		-0.2	6.49463e-09	1.03755e-08	2.30048e-09	5.16798e-09									-0.09	5.13078e-08	9.80704e-09	8.3268e-09	2.98378e-08	4.25177e-07	3.0641e-06	1.13872e-05	3.53654e-05	6.58383e-05		-0.09	1.27328e-08	4.58223e-09	2.91975e-09	2.79846e-09
-0.2	6.54273e-09	4.77478e-09	3.73e-08	1.33577e-07	7.46076e-07	3.67507e-06	1.25319e-05	3.22505e-05	6.61918e-05		5.75578e-09	2.59896e-09	2.59896e-09	5.13582e-09	5.13582e-09	5.40714e-08	1.23074e-06	9.86336e-06	8.91715e-05		-0.22	7.73718e-09	9.30763e-09	2.47951e-09	6.35717e-09									-0.1	4.93319e-08	9.41742e-09	8.57541e-09	2.96495e-08	4.46801e-07	3.24965e-06	1.2173e-05	3.84557e-05	7.18129e-05		-0.1	1.27699e-08	4.96637e-09	3.09314e-09	2.33307e-09
-0.22	6.94756e-09	8.08818e-09	1.84814e-08	1.21564e-07	7.54507e-07	3.72294e-06	1.27558e-05	3.32564e-05	6.93604e-05		6.19132e-09	2.80377e-09	2.80377e-09	5.55378e-09	5.55378e-09	5.45284e-08	1.23668e-06	1.00136e-05	9.32748e-05		-0.24	9.28657e-09	8.33295e-09	2.44603e-09	7.8536e-09									-0.11	4.79616e-08	9.73191e-09	8.31979e-09	3.19886e-08	4.60783e-07	3.3835e-06	1.2865e-05	4.14541e-05	7.76041e-05		-0.11	1.24882e-08	4.76725e-09	3.02523e-09	2.48088e-09
-0.24	5.68687e-09	5.73765e-09	1.20977e-08	1.01148e-07	7.44395e-07	3.7285e-06	1.29305e-05	3.40276e-05	7.20368e-05		5.6411e-09	2.78126e-09	2.78126e-09	6.67569e-09	6.67569e-09	5.452e-08	1.23731e-06	1.01476e-05	9.66349e-05		-0.26	1.52422e-08	7.629e-09	1.89779e-09	7.40167e-09									-0.12	4.61958e-08	1.01149e-08	7.89567e-09	3.14194e-08	4.68259e-07	3.50403e-06	1.34683e-05	4.41101e-05	8.29142e-05		-0.12	1.24721e-08	4.99682e-09	3.23119e-09	2.93072e-09
-0.26	5.7595e-09	4.97058e-09	1.17796e-08	9.07341e-08	7.40747e-07	3.707e-06	1.3047e-05	3.46915e-05	7.4351e-05		5.69225e-09	2.76923e-09	2.76923e-09	9.05983e-09	9.05983e-09	5.49014e-08	1.23845e-06	1.02422e-05	9.95972e-05		-0.28	2.13326e-08	6.12451e-09	2.16909e-09	1.02838e-08									-0.13	4.50879e-08	1.00952e-08	8.04802e-09	3.15192e-08	4.74181e-07	3.58355e-06	1.4012e-05	4.65693e-05	8.79911e-05		-0.13	1.2151e-08	5.03514e-09	3.31361e-09	2.79866e-09
-0.28	6.45871e-09	7.83681e-09	9.65104e-09	9.28038e-08	7.36703e-07	3.73281e-06	1.31335e-05	3.52244e-05	7.63234e-05		5.80417e-09	3.0873e-09	3.0873e-09	1.89827e-08	1.89827e-08	5.48222e-08	1.24032e-06	1.03578e-05	0.000102101		-0.3	3.14282e-08	5.52925e-09	1.69204e-09	8.89266e-09									-0.14	4.30665e-08	1.02195e-08	8.17349e-09	3.17292e-08	4.78886e-07	3.68664e-06	1.44746e-05	4.87698e-05	9.26593e-05		-0.14	1.22236e-08	4.8984e-09	3.36063e-09	2.6366e-09
-0.3	6.56378e-09	6.38413e-09	1.13728e-08	7.93846e-08	7.22259e-07	3.73258e-06	1.31863e-05	3.5661e-05	7.80608e-05		5.39432e-09	2.79772e-09	2.79772e-09	3.18571e-08	3.18571e-08	5.48188e-08	1.24228e-06	1.04677e-05	0.000104288		-0.32	4.6418e-08	4.66585e-09	1.9948e-09	1.12818e-08									-0.15	4.16229e-08	9.69978e-09	8.57344e-09	3.08172e-08	4.8073e-07	3.74519e-06	1.49098e-05	5.08382e-05	9.70806e-05		-0.15	1.20781e-08	5.31365e-09	3.45921e-09	2.62034e-09
-0.32	4.89386e-09	6.3436e-09	8.00504e-09	7.19293e-08	7.08609e-07	3.74115e-06	1.32518e-05	3.59865e-05	7.95914e-05		5.3998e-09	3.07119e-09	3.07119e-09	4.73348e-09	4.73348e-09	5.54193e-08	1.24744e-06	1.05001e-05	0.000105433		-0.34	7.79222e-08	4.29931e-09	1.79086e-09	1.19742e-08									-0.16	4.13107e-08	9.78833e-09	1.04813e-08	3.16868e-08	4.8007e-07	3.79138e-06	1.52533e-05	5.27216e-05	0.0001011		-0.16	1.19009e-08	4.74661e-09	3.37206e-09	2.86819e-09
-0.34	5.30786e-09	4.90131e-09	9.25488e-09	6.47649e-08	6.96261e-07	3.72264e-06	1.33028e-05	3.62338e-05	8.09301e-05		4.68739e-09	2.98072e-09	2.98072e-09	2.98439e-09	2.98439e-09	5.54238e-08	1.25076e-06	1.05328e-05	0.000107774		-0.36	1.31751e-07	3.67903e-09	1.93379e-09	1.39924e-08									-0.17	3.99467e-08	9.93423e-09	1.11223e-08	3.17348e-08	4.83813e-07	3.83489e-06	1.55463e-05	5.43524e-05	0.000104792		-0.17	1.21352e-08	5.11554e-09	3.81958e-09	2.77696e-09
-0.36	6.12113e-09	7.59635e-09	1.08816e-08	6.24612e-08	6.76516e-07	3.73342e-06	1.33364e-05	3.64234e-05	8.20889e-05		4.40632e-09	2.57475e-09	2.57475e-09	2.73529e-09	2.73529e-09	5.56456e-08	1.25413e-06	1.06517e-05	0.000109278		-0.38	2.17478e-07	2.14588e-09	1.78326e-09	1.29769e-08									-0.18	3.82203e-08	1.00272e-08	1.03487e-08	3.24136e-08	4.88357e-07	3.87075e-06	1.58294e-05	5.58288e-05	0.000108433		-0.18	1.22074e-08	5.3726e-09	3.95637e-09	2.81498e-09
-0.38	7.6292e-09	6.67618e-09	1.05291e-08	6.20458e-08	6.69503e-07	3.72016e-06	1.3365e-05	3.66416e-05	8.31425e-05		4.78823e-09	3.3516e-09	3.3516e-09	3.052e-09	3.052e-09	5.61695e-08	1.25787e-06	1.07002e-05	0.000110599		-0.4	3.72007e-07	2.06649e-09	2.28755e-09	1.57432e-08									-0.19	3.82032e-08	1.04532e-08	9.92859e-09	3.20922e-08	4.89367e-07	3.89488e-06	1.60571e-05	5.71474e-05	0.000111674		-0.19	1.20011e-08	5.40714e-09	3.87974e-09	3.36218e-09
-0.4	5.24543e-09	8.02973e-09	1.02571e-08	6.24208e-08	6.52234e-07	3.7046e-06	1.33674e-05	3.67744e-05	8.40819e-05		4.38245e-09	3.32598e-09	3.32598e-09	2.98474e-09	2.98474e-09	5.66597e-08	1.26112e-06	1.0762e-05	0.000111676		-0.42	5.95434e-07	2.06183e-10	2.9266e-09	1.59401e-08									-0.2	3.63473e-08	1.05509e-08	9.28456e-09	3.17536e-08	4.91217e-07	3.91461e-06	1.6281e-05	5.83824e-05	0.000114733		-0.2	1.19289e-08	5.60274e-09	3.86932e-09	2.96531e-09
-0.42	7.07856e-09	5.45244e-09	8.96069e-09	6.33965e-08	6.48615e-07	3.68833e-06	1.33626e-05	3.69224e-05	8.49136e-05		4.6092e-09	3.27438e-09	3.27438e-09	2.53794e-09	2.53794e-09	5.7849e-08	1.26662e-06	1.08084e-05	0.000112583		-0.44	9.13962e-07	3.46997e-09	3.72701e-09	1.68535e-08									-0.21	3.61408e-08	1.05415e-08	9.37572e-09	3.16917e-08	4.93318e-07	3.92564e-06	1.6453e-05	5.93895e-05	0.000117566		-0.21	1.13437e-08	5.66184e-09	3.88523e-09	2.90902e-09
-0.44	7.15811e-09	7.04271e-09	8.75535e-09	6.23735e-08	6.3985e-07	3.64919e-06	1.33668e-05	3.7038e-05	8.56725e-05		4.59636e-09	3.2999e-09	3.2999e-09	2.95373e-09	2.95373e-09	5.83474e-08	1.27058e-06	1.0873e-05	0.000112938		-0.46	1.61431e-06	3.46997e-09	6.10295e-09	1.95278e-08									-0.22	3.57334e-08	1.02275e-08	8.44343e-09	3.22449e-08	4.94618e-07	3.94397e-06	1.661e-05	6.03554e-05	0.000120196		-0.22	1.1868e-08	5.4446e-09	4.14154e-09	3.4092e-09
-0.46	6.32005e-09	4.90105e-09	8.79682e-09	6.2777e-08	6.37838e-07	3.61046e-06	1.33729e-05	3.71021e-05	8.64075e-05		4.61308e-09	3.62165e-09	3.62165e-09	3.08548e-09	3.08548e-09	6.03824e-08	1.27451e-06	1.09281e-05	0.000112849		-0.48	1.95005e-06	4.05929e-10	9.70152e-09	1.92068e-08									-0.23	3.5057e-08	9.98866e-09	7.94445e-09	3.2461e-08	4.96094e-07	3.94982e-06	1.67599e-05	6.11512e-05	0.000122606		-0.23	1.18721e-08	5.75317e-09	4.06693e-09	3.47274e-09
-0.48	8.19996e-09	5.42802e-09	9.43899e-09	6.24327e-08	6.40423e-07	3.58228e-06	1.33471e-05	3.72013e-05	8.70521e-05		4.85171e-09	3.39425e-09	3.39425e-09	3.03438e-09	3.03438e-09	6.58005e-08	1.27841e-06	1.0992e-05	0.000112436		-0.5	2.72246e-06	1.15438e-09	1.75163e-08	2.2231e-08									-0.24	3.40271e-08	1.00583e-08	8.16783e-09	3.22695e-08	4.98589e-07	3.95408e-06	1.68744e-05	6.18395e-05	0.000124803		-0.24	1.18017e-08	5.81328e-09	4.42388e-09	3.27846e-09
-0.5	7.92835e-09	6.81987e-09	9.46275e-09	6.2988e-08	6.39445e-07	3.55325e-06	1.3337e-05	3.72709e-05	8.7671e-05		4.70017e-09	3.87312e-09	3.87312e-09	2.8984e-09	2.8984e-09	8.7265e-08	1.28325e-06	1.10534e-05	0.000112192		-0.52	3.7203e-06	9.53807e-10	3.24908e-08	1.83538e-08									-0.25	3.27935e-08	1.06029e-08	8.48424e-09	3.2037e-08	4.9819e-07	3.96943e-06	1.70015e-05	6.24975e-05	0.000126858		-0.25	1.18e-08	5.98521e-09	4.10871e-09	3.39395e-09
-0.52	7.40864e-09	7.22082e-09	1.03924e-08	6.17583e-08	6.39593e-07	3.53992e-06	1.32722e-05	3.73254e-05	8.8309e-05		5.0258e-09	3.49015e-09	3.49015e-09	3.06328e-09	3.06328e-09	6.43549e-08	1.28849e-06	1.1114e-05	0.000112011		-0.54	4.99729e-06	2.44233e-09	6.36904e-08	2.01654e-08									-0.26	3.2274e-08	1.00766e-08	7.69028e-09	3.36356e-08	4.99511e-07	3.97137e-06	1.70996e-05	6.30015e-05	0.000128765		-0.26	1.15084e-08	5.71566e-09	4.06209e-09	4.00172e-09
-0.54	7.81803e-09	6.07496e-09	9.88111e-09	6.10637e-08	6.40402e-07	3.52782e-06	1.3213e-05	3.73489e-05	8.89465e-05		4.98683e-09	3.80676e-09	3.80676e-09	3.25634e-09	3.25634e-09	5.83641e-08	1.29255e-06	1.11788e-05	0.000111851		-0.56	6.59497e-06	2.62822e-09	1.26101e-07	1.90068e-08									-0.27	3.15935e-08	9.781e-09	8.26372e-09	3.57026e-08	5.01444e-07	3.97879e-06	1.7194e-05	6.34774e-05	0.000130473		-0.27	1.17454e-08	5.89459e-09	4.41668e-09	3.61794e-09
-0.56	7.27793e-09	7.44712e-09	1.0927e-08	6.18916e-08	6.42906e-07	3.52328e-06	1.31412e-05	3.74104e-05	8.95079e-05		4.88363e-09	3.99414e-09	3.99414e-09	3.16995e-09	3.16995e-09	5.75227e-08	1.29835e-06	1.12406e-05	0.000111657		-0.58	8.58894e-06	3.37462e-09	2.49274e-07	2.14045e-08									-0.28	3.18647e-08	1.03549e-08	8.44535e-09	3.56635e-08	5.0274e-07	3.98489e-06	1.72805e-05	6.39198e-05	0.000132114		-0.28	1.17799e-08	5.93859e-09	4.45268e-09	3.88144e-09
-0.58	6.56937e-09	8.73597e-09	1.01388e-08	6.1695e-08	6.44895e-07	3.52282e-06	1.30943e-05	3.74239e-05	9.0108e-05		5.25209e-09	3.63343e-09	3.63343e-09	3.05749e-09	3.05749e-09	5.77495e-08	1.30569e-06	1.13036e-05	0.000111521		-0.6	1.13049e-05	4.76936e-09	4.73022e-07	2.09365e-08									-0.29	3.17127e-08	1.02457e-08	7.42875e-09	3.57392e-08	5.04239e-07	3.99248e-06	1.73658e-05	6.42426e-05	0.000133547		-0.29	1.19029e-08	5.8312e-09	4.23971e-09	3.42606e-09
-0.6	7.38114e-09	7.33048e-09	1.05505e-08	6.31051e-08	6.47898e-07	3.52415e-06	1.30468e-05	3.7418e-05	9.05657e-05		4.98719e-09	3.97058e-09	3.97058e-09	3.17891e-09	3.17891e-09	5.80241e-08	1.32226e-06	1.13641e-05	0.000111228		-0.62	1.40306e-05	2.62822e-09	8.6238e-07	2.24172e-08									-0.3	3.10768e-08	1.07051e-08	7.75309e-09	3.64995e-08	5.05339e-07	4.00071e-06	1.74484e-05	6.45692e-05	0.000134979		-0.3	1.17994e-08	6.18035e-09	4.89174e-09	3.77864e-09
-0.58	7.47998e-10	2.23838e-09	2.05894e-09	5.27994e-08	6.26232e-07	3.43326e-06	1.26166e-05	3.55466e-05	8.556e-05		3.33374e-09	2.7075e-09	2.7075e-09	1.91765e-09	1.91765e-09	5.66275e-08	1.30271e-06	1.13993e-05	0.000110406		-0.64	1.76081e-05	5.72098e-09	1.66516e-06	3.39116e-07									-0.31	3.01283e-08	1.05097e-08	7.6307e-09	3.58839e-08	5.0742e-07	4.00449e-06	1.75343e-05	6.48246e-05	0.00013623		-0.31	1.19252e-08	6.59278e-09	4.79945e-09	3.69089e-09
-0.56	1.0072e-09	1.1849e-09	7.48495e-10	5.34665e-08	6.25752e-07	3.42617e-06	1.25263e-05	3.49969e-05	8.45909e-05		2.65042e-09	2.01281e-09	2.01281e-09	1.53192e-09	1.53192e-09	5.59596e-08	1.30036e-06	1.14507e-05	0.000110022		-0.66	2.1926e-05	9.26624e-09	2.46842e-06	2.34894e-08									-0.32	2.97833e-08	1.06713e-08	8.34026e-09	3.52342e-08	5.09619e-07	4.00854e-06	1.76118e-05	6.50741e-05	0.000137378		-0.32	1.14702e-08	6.35757e-09	4.61896e-09	4.34925e-09
-0.54	2.14425e-09	8.31964e-10	1.54786e-10	5.27792e-08	6.2456e-07	3.42362e-06	1.24587e-05	3.46705e-05	8.43084e-05		2.31135e-09	1.51455e-09	1.51455e-09	1.11502e-09	1.11502e-09	5.57184e-08	1.30199e-06	1.1512e-05	0.000109935		-0.68	2.69804e-05	1.33204e-08	3.90107e-06	2.8509e-08									-0.33	2.96558e-08	1.05814e-08	8.39983e-09	3.40588e-08	5.10747e-07	4.01331e-06	1.76945e-05	6.52651e-05	0.000138498		-0.33	1.1768e-08	6.20255e-09	4.8488e-09	3.88195e-09
-0.52	2.21094e-09	1.16245e-09	2.24507e-10	5.33198e-08	6.25062e-07	3.41994e-06	1.24e-05	3.43239e-05	8.40808e-05		2.23211e-09	1.74659e-09	1.74659e-09	1.06181e-09	1.06181e-09	5.59673e-08	1.30275e-06	1.15735e-05	0.000109871		-0.7	3.29094e-05	1.92897e-08	6.02266e-06	3.07275e-08									-0.34	2.95714e-08	1.05559e-08	8.3106e-09	3.39027e-08	5.12437e-07	4.02263e-06	1.77691e-05	6.54157e-05	0.000139572		-0.34	1.16651e-08	6.65647e-09	4.75147e-09	3.50094e-09
-0.5	3.40467e-09	2.35637e-09	1.00888e-09	5.33283e-08	6.25206e-07	3.42177e-06	1.23349e-05	3.40558e-05	8.37456e-05		1.94027e-09	1.38225e-09	1.38225e-09	1.1257e-09	1.1257e-09	5.57993e-08	1.29859e-06	1.16343e-05	0.000109781		-0.72	3.96642e-05	3.00068e-08	8.98131e-06	5.05491e-08									-0.35	2.83274e-08	1.08233e-08	8.36266e-09	3.40766e-08	5.13092e-07	4.02863e-06	1.78467e-05	6.55823e-05	0.000140447		-0.35	1.20808e-08	6.18378e-09	4.54607e-09	3.71817e-09
-0.48	3.8758e-09	2.3308e-09	1.03876e-09	5.32232e-08	6.28162e-07	3.41576e-06	1.1967e-05	3.38378e-05	8.36634e-05		1.79875e-09	1.24773e-09	1.24773e-09	8.92603e-10	8.92603e-10	5.56559e-08	1.27013e-06	1.16948e-05	0.000109686		-0.74	4.74439e-05	3.17546e-08	1.45152e-05	1.87443e-07									-0.36	2.85695e-08	1.0833e-08	8.5752e-09	3.36862e-08	5.14773e-07	4.03111e-06	1.79311e-05	6.57085e-05	0.000141366		-0.36	1.16326e-08	6.51712e-09	4.9949e-09	4.23074e-09
-0.46	3.25038e-09	2.31811e-09	1.21797e-09	4.94782e-08	6.26312e-07	3.40594e-06	1.21914e-05	3.36412e-05	8.35878e-05		1.65899e-09	1.43556e-09	1.43556e-09	8.29372e-10	8.29372e-10	5.56324e-08	1.31382e-06	1.1754e-05	0.000109616		-0.76	5.59592e-05	3.07584e-08	1.93205e-05	2.95554e-08									-0.37	2.79311e-08	1.04586e-08	8.56162e-09	3.36351e-08	5.18954e-07	4.0376e-06	1.80067e-05	6.58177e-05	0.000142161		-0.37	1.16991e-08	6.64786e-09	4.64011e-09	4.08544e-09
-0.44	2.91319e-09	2.66138e-09	2.59086e-10	5.24578e-08	6.27124e-07	3.38794e-06	1.20859e-05	3.34475e-05	8.33907e-05		1.6604e-09	1.47327e-09	1.47327e-09	7.48016e-10	7.48016e-10	5.5142e-08	1.31779e-06	1.18187e-05	0.000109475		-0.78	6.54581e-05	3.23697e-08	2.7659e-05	3.18212e-08									-0.38	2.81051e-08	1.12311e-08	8.88e-09	3.32593e-08	5.21367e-07	4.04223e-06	1.80863e-05	6.59022e-05	0.000142945		-0.38	1.1739e-08	6.78732e-09	5.32436e-09	4.54666e-09
-0.42	3.80849e-09	2.86264e-09	1.68322e-09	5.4323e-08	6.26691e-07	3.38846e-06	1.20359e-05	3.32661e-05	8.31294e-05		1.45757e-09	1.258e-09	1.258e-09	6.76278e-10	6.76278e-10	5.40008e-08	1.32118e-06	1.18759e-05	0.000109139		-0.8	7.54386e-05	3.64543e-08	3.94125e-05	3.41933e-08									-0.39	2.79964e-08	1.10517e-08	8.43762e-09	3.32777e-08	5.23175e-07	4.04896e-06	1.81692e-05	6.59964e-05	0.000143668		-0.39	1.20668e-08	6.53297e-09	4.76124e-09	4.02659e-09
-0.4	3.29774e-09	3.1969e-09	1.37659e-09	5.24999e-08	6.25108e-07	3.36731e-06	1.18547e-05	3.30575e-05	8.28708e-05		1.4836e-09	9.70639e-10	9.70639e-10	5.82839e-10	5.82839e-10	5.14074e-08	1.32435e-06	1.19218e-05	0.000108713															-0.4	2.76168e-08	1.11344e-08	8.34186e-09	3.40518e-08	5.24576e-07	4.0542e-06	1.8251e-05	6.60839e-05	0.000144237		-0.4	1.1611e-08	6.36023e-09	5.12162e-09	4.54071e-09
-0.38	3.89332e-09	2.63219e-09	4.1429e-10	5.31572e-08	6.22321e-07	2.88064e-06	1.17374e-05	3.28361e-05	8.24718e-05		1.58051e-09	1.14855e-09	1.14855e-09	3.6188e-10	3.6188e-10	3.1025e-07	1.32709e-06	1.19725e-05	0.000108237															-0.41	2.76643e-08	1.0833e-08	8.64991e-09	3.38352e-08	5.25428e-07	4.05933e-06	1.83326e-05	6.61441e-05	0.000144861		-0.41	1.19806e-08	6.54733e-09	5.00753e-09	4.6904e-09
-0.36	3.506e-09	3.57194e-09	5.05558e-10	5.03263e-08	6.14636e-07	3.28829e-06	1.16336e-05	3.25791e-05	8.19537e-05		1.37687e-09	1.12238e-09	1.12238e-09	4.07089e-10	4.07089e-10	5.06547e-08	1.3279e-06	1.20094e-05	0.00010758															-0.42	2.65481e-08	1.06138e-08	8.59925e-09	3.35118e-08	5.27024e-07	4.06335e-06	1.84125e-05	6.62359e-05	0.000145408		-0.42	1.20476e-08	6.74648e-09	5.65945e-09	4.7417e-09
-0.34	2.24875e-09	2.64724e-09	6.6297e-10	5.03851e-08	6.04263e-07	3.26123e-06	1.15227e-05	3.23076e-05	8.12611e-05		1.16532e-09	1.1631e-09	1.1631e-09	2.27865e-10	2.27865e-10	5.31969e-08	1.33074e-06	1.20466e-05	0.000106743															-0.43	2.66633e-08	1.16154e-08	8.70241e-09	3.36052e-08	5.2708e-07	4.06776e-06	1.84918e-05	6.62862e-05	0.000145933		-0.43	1.19679e-08	6.87528e-09	5.19768e-09	4.71023e-09
-0.32	2.30639e-09	4.00275e-09	1.37267e-10	5.09603e-08	5.90196e-07	3.23007e-06	1.13917e-05	3.20129e-05	8.04708e-05		1.56178e-09	5.86767e-10	5.86767e-10	2.66076e-10	2.66076e-10	5.42665e-08	1.33082e-06	1.20785e-05	0.000105811															-0.44	2.7142e-08	1.15298e-08	8.99836e-09	3.44811e-08	5.26553e-07	4.07392e-06	1.85724e-05	6.63451e-05	0.000146407		-0.44	1.22824e-08	7.00828e-09	5.55157e-09	4.62876e-09
-0.3	2.57269e-09	3.3824e-09	1.27294e-09	4.98917e-08	5.70882e-07	3.20835e-06	1.12561e-05	3.16781e-05	7.94064e-05		9.32984e-10	6.35601e-10	6.35601e-10	1.94447e-10	1.94447e-10	5.43627e-08	1.33352e-06	1.20943e-05	0.000104704															-0.45	2.68377e-08	1.16344e-08	8.71402e-09	3.4453e-08	5.26872e-07	4.07801e-06	1.86487e-05	6.64017e-05	0.000146889		-0.45	1.22092e-08	6.5662e-09	5.45364e-09	5.31931e-09
-0.28	2.331e-09	3.37918e-09	8.04224e-10	4.6082e-08	3.31198e-07	3.19592e-06	1.1121e-05	3.12702e-05	7.80808e-05		9.82271e-10	7.61561e-10	7.61561e-10	3.15108e-10	3.15108e-10	5.41701e-08	1.3345e-06	1.20974e-05	0.000103485															-0.46	2.67467e-08	1.19592e-08	9.0593e-09	3.47395e-08	5.28006e-07	4.08339e-06	1.87315e-05	6.64684e-05	0.000147297		-0.46	1.23257e-08	7.11466e-09	5.62537e-09	4.76425e-09
-0.26	4.11044e-09	4.72478e-09	2.78843e-09	3.89681e-08	4.98367e-07	3.16662e-06	1.09584e-05	3.07716e-05	7.64379e-05		1.19815e-09	3.99438e-10	3.99438e-10	6.23582e-10	6.23582e-10	5.43591e-08	1.33311e-06	1.21039e-05	0.000102082															-0.47	2.70143e-08	1.18655e-08	8.67301e-09	3.46898e-08	5.29048e-07	4.0905e-06	1.88078e-05	6.64614e-05	0.000147708		-0.47	1.25568e-08	6.83968e-09	5.2353e-09	4.63909e-09
-0.24	2.90891e-09	4.26634e-09	1.56869e-09	3.0764e-08	5.07839e-07	3.13723e-06	1.07707e-05	3.01754e-05	7.45003e-05		9.26741e-10	6.46626e-10	6.46626e-10	1.30537e-09	1.30537e-09	5.43551e-08	1.33372e-06	1.20735e-05	0.000100353															-0.48	2.64899e-08	1.19388e-08	9.40568e-09	3.46397e-08	5.29881e-07	4.0984e-06	1.88818e-05	6.65676e-05	0.000148054		-0.48	1.25445e-08	7.12836e-09	5.65558e-09	5.12261e-09
-0.22	4.78273e-09	3.80879e-09	1.94866e-09	1.93954e-08	4.95352e-07	3.10286e-06	1.05542e-05	2.94416e-05	7.21243e-05		8.96836e-10	4.45905e-10	4.45905e-10	2.19283e-09	2.19283e-09	5.42723e-08	1.33149e-06	1.2033e-05	9.94387e-05															-0.49	2.65678e-08	1.18814e-08	8.87722e-09	3.52763e-08	5.29881e-07	4.10294e-06	1.8958e-05	6.65802e-05	0.000148449		-0.49	1.21873e-08	7.52296e-09	5.91149e-09	4.72684e-09
-0.2	4.75756e-09	4.29623e-09	5.03774e-09	2.88641e-09	4.59606e-07	3.05326e-06	1.02749e-05	2.85491e-05	6.9292e-05		6.81717e-10	2.01838e-10	2.01838e-10	4.17471e-09	4.17471e-09	5.33852e-08	1.32683e-06	1.19562e-05	9.58993e-05															-0.5	2.61933e-08	1.21882e-08	9.49718e-09	3.52791e-08	5.31876e-07	4.10736e-06	1.90302e-05	6.66653e-05	0.000148819		-0.5	1.26944e-08	7.04257e-09	5.65966e-09	4.94045e-09
-0.18	4.61998e-09	2.98693e-09	8.58445e-09	2.93092e-08	4.53051e-07	2.98708e-06	9.9858e-06	2.74768e-05	6.59127e-05		8.19206e-10	2.24492e-10	2.24492e-10	5.94965e-08	5.94965e-08	5.30339e-08	1.31863e-06	1.18437e-05	9.29162e-05															-0.51	2.64448e-08	1.21877e-08	9.6276e-09	3.55463e-08	5.32422e-07	4.11194e-06	1.91025e-05	6.67044e-05	0.00014919		-0.51	1.21596e-08	7.41049e-09	5.96631e-09	5.11767e-09
-0.16	4.49202e-09	4.57286e-09	1.22556e-08	1.13315e-07	4.43424e-07	2.89533e-06	9.5495e-06	2.61628e-05	6.19317e-05		5.46493e-10	5.1813e-11	5.1813e-11	1.97184e-08	1.97184e-08	5.26447e-08	1.3081e-06	1.16805e-05	8.92759e-05															-0.52	2.6034e-08	1.23694e-08	9.3136e-09	3.52262e-08	5.34212e-07	4.11532e-06	1.91738e-05	6.67384e-05	0.000149533		-0.52	1.25817e-08	7.60679e-09	5.86598e-09	4.73942e-09
-0.14	5.4726e-09	6.4446e-09	2.32801e-08	4.27673e-08	4.11908e-07	2.77537e-06	8.97732e-06	2.45828e-05	5.72278e-05		5.0068e-10	2.53692e-10	2.53692e-10	4.92747e-09	4.92747e-09	5.16708e-08	1.29551e-06	1.1392e-05	8.46081e-05															-0.53	2.60191e-08	1.22629e-08	9.75468e-09	3.49514e-08	5.35171e-07	4.11928e-06	1.91677e-05	6.68051e-05	0.000149934		-0.53	1.24512e-08	7.33518e-09	5.90274e-09	4.84419e-09
-0.12	3.99646e-09	6.70235e-09	3.58427e-08	5.44081e-08	4.0015e-07	2.62349e-06	8.34971e-06	2.26606e-05	5.17686e-05		4.09607e-10	3.35446e-10	3.35446e-10	3.65854e-09	3.65854e-09	5.00961e-08	1.2714e-06	1.10112e-05	7.88719e-05															-0.54	2.6319e-08	1.20337e-08	9.12976e-09	3.51099e-08	5.36495e-07	4.12041e-06	1.93038e-05	6.6859e-05	0.000150234		-0.54	1.23098e-08	7.39066e-09	6.17691e-09	4.66703e-09
-0.1	5.5391e-09	7.37058e-09	4.9679e-08	6.59353e-08	3.27367e-07	2.42034e-06	7.55284e-06	2.03457e-05	4.54302e-05		2.58173e-10	1.7104e-10	1.7104e-10	4.31208e-09	4.31208e-09	4.80374e-08	1.23177e-06	1.03933e-05	7.20523e-05															-0.55	2.61026e-08	1.27322e-08	1.04271e-08	3.56516e-08	5.37279e-07	4.12253e-06	1.93754e-05	6.68939e-05	0.000150545		-0.55	1.23762e-08	7.76785e-09	5.88858e-09	5.35475e-09
-0.08	5.27653e-09	1.19624e-08	6.51885e-08	8.63321e-08	3.10522e-07	2.11928e-06	6.58091e-06	1.75417e-05	3.8197e-05		2.91802e-10	6.59224e-10	6.59224e-10	3.86135e-09	3.86135e-09	4.43283e-08	1.1668e-06	9.74701e-06	6.35034e-05															-0.56	2.61845e-08	1.34868e-08	1.02712e-08	3.59982e-08	5.3831e-07	4.12366e-06	1.94249e-05	6.69211e-05	0.000150898		-0.56	1.27598e-08	7.92438e-09	6.05588e-09	4.96452e-09
-0.06	5.89772e-09	1.40467e-08	1.31256e-07	8.44838e-08	2.37453e-07	1.76806e-06	5.38405e-06	1.41843e-05	3.00357e-05		1.97055e-10	8.04753e-10	8.04753e-10	3.67566e-09	3.67566e-09	4.05308e-08	1.0587e-06	8.39724e-06	5.32211e-05															-0.57	2.59564e-08	1.31106e-08	1.05235e-08	3.62607e-08	5.3984e-07	4.1263e-06	1.95144e-05	6.69525e-05	0.000151228		-0.57	1.3009e-08	7.74464e-09	6.3005e-09	5.67409e-09
-0.04	6.35552e-09	2.78336e-08	9.49279e-08	1.14837e-07	1.26034e-07	1.2688e-06	3.91018e-06	1.01806e-05	2.08632e-05		5.69985e-11	1.49429e-09	1.49429e-09	3.86282e-09	3.86282e-09	3.35569e-08	9.27486e-07	6.81618e-06	4.10398e-05															-0.58	2.55448e-08	1.36504e-08	9.96061e-09	3.64653e-08	5.41029e-07	4.12919e-06	1.95995e-05	6.69823e-05	0.000151562		-0.58	1.3029e-08	8.1022e-09	6.32976e-09	5.56036e-09
-0.02	7.77722e-09	3.99959e-08	9.80757e-08	1.26981e-07	1.74654e-08	7.26264e-07	2.11602e-06	5.50277e-06	1.07463e-05		3.41487e-10	2.209e-09	2.209e-09	4.135e-09	4.135e-09	2.15433e-08	6.38178e-07	4.64252e-06	2.66487e-05															-0.59	2.55553e-08	1.35299e-08	1.08394e-08	3.58733e-08	5.42527e-07	4.13204e-06	1.96681e-05	6.70332e-05	0.000151893		-0.59	1.25996e-08	8.10269e-09	6.1038e-09	5.74518e-09
0	8.21816e-09	4.3825e-08	1.09007e-07	1.66086e-07	2.1604e-07	1.32423e-07	4.8721e-08	1.06461e-07	1.96072e-07		3.35899e-10	3.02383e-09	3.02383e-09	4.08083e-09	4.08083e-09	3.21788e-11	2.45269e-07	1.76809e-06	9.83773e-06															-0.6	2.62459e-08	1.36452e-08	1.03232e-08	3.5912e-08	5.43552e-07	4.13619e-06	1.97306e-05	6.70691e-05	0.000152234		-0.6	1.28828e-08	8.45845e-09	6.13245e-09	5.8142e-09
											5.0068e-10	4.09607e-10	2.91802e-10	1.97055e-10	5.69985e-11	3.41487e-10	3.35899e-10	6.81717e-10	1.19815e-09															-0.59	2.4832e-08	1.26216e-08	1.02264e-08	3.61832e-08	5.43778e-07	4.13901e-06	1.97837e-05	6.70806e-05	0.000152528		-0.59	1.1592e-08	6.84587e-09	5.22528e-09	4.67996e-09
																																		-0.58	2.51731e-08	1.31255e-08	9.62205e-09	3.61425e-08	5.44977e-07	4.14067e-06	1.98377e-05	6.71125e-05	0.000152789		-0.58	1.08996e-08	6.6473e-09	5.03049e-09	4.45563e-09
																																		-0.57	2.38631e-08	1.22006e-08	9.53416e-09	3.52954e-08	5.46376e-07	4.14299e-06	1.98951e-05	6.71502e-05	0.00015303		-0.57	1.07585e-08	6.73441e-09	5.13183e-09	4.51594e-09
																																		-0.56	2.39999e-08	1.16675e-08	9.8441e-09	3.595e-08	5.46303e-07	4.14777e-06	1.99521e-05	6.71799e-05	0.000153329		-0.56	1.06879e-08	6.54882e-09	5.22744e-09	4.79048e-09
																																		-0.55	2.36167e-08	1.17315e-08	9.12573e-09	3.60692e-08	5.47741e-07	4.1518e-06	2.00058e-05	6.72011e-05	0.00015357		-0.55	1.04216e-08	6.56867e-09	4.99061e-09	4.17072e-09
																																		-0.54	2.32298e-08	1.13558e-08	9.23066e-09	3.62051e-08	5.47924e-07	4.15455e-06	2.00643e-05	6.72296e-05	0.000153833		-0.54	1.01681e-08	6.29035e-09	5.11185e-09	3.96028e-09
																																		-0.53	2.32402e-08	1.1357e-08	8.87958e-09	3.60824e-08	5.48656e-07	4.15887e-06	2.01227e-05	6.72428e-05	0.000154039		-0.53	9.8036e-09	6.27011e-09	5.5355e-09	3.92494e-09
																																		-0.52	2.25469e-08	1.16279e-08	9.29917e-09	3.55801e-08	5.49954e-07	4.16191e-06	2.01865e-05	6.72711e-05	0.000154286		-0.52	9.78419e-09	6.03621e-09	4.55307e-09	3.84348e-09
																																		-0.51	2.18821e-08	1.132e-08	8.86374e-09	3.61592e-08	5.50956e-07	4.16572e-06	2.02398e-05	6.72914e-05	0.000154474		-0.51	9.54773e-09	5.96628e-09	4.23951e-09	4.00524e-09
																																		-0.5	2.13395e-08	1.05212e-08	8.70836e-09	3.61971e-08	5.52006e-07	4.17106e-06	2.02999e-05	6.73001e-05	0.000154656		-0.5	9.42358e-09	5.73756e-09	4.30365e-09	3.76298e-09
																																		-0.49	2.07294e-08	1.08188e-08	8.57755e-09	3.61211e-08	5.53286e-07	4.17389e-06	2.0355e-05	6.73158e-05	0.000154772		-0.49	9.20302e-09	5.8447e-09	4.78359e-09	3.64824e-09
																																		-0.48	2.09426e-08	1.05291e-08	8.8765e-09	3.60742e-08	5.53126e-07	4.1792e-06	2.0387e-05	6.73378e-05	0.000154907		-0.48	9.05305e-09	5.2862e-09	4.4139e-09	3.87489e-09
																																		-0.47	2.03647e-08	1.00298e-08	8.90224e-09	3.58064e-08	5.54776e-07	4.18351e-06	2.0386e-05	6.73414e-05	0.000155006		-0.47	8.77356e-09	5.53195e-09	4.3473e-09	3.24472e-09
																																		-0.46	2.01392e-08	1.02081e-08	8.45703e-09	3.58186e-08	5.54585e-07	4.18824e-06	2.04266e-05	6.7354e-05	0.000155047		-0.46	8.22052e-09	5.68051e-09	4.51868e-09	3.61254e-09
																																		-0.45	1.93519e-08	9.96875e-09	8.0446e-09	3.58019e-08	5.56472e-07	4.19438e-06	2.0464e-05	6.73609e-05	0.000155056		-0.45	8.15845e-09	5.70961e-09	3.99901e-09	2.7171e-09
																																		-0.44	1.95703e-08	9.91809e-09	8.72047e-09	3.51939e-08	5.57074e-07	4.20252e-06	2.05034e-05	6.73624e-05	0.00015512		-0.44	8.0938e-09	5.29834e-09	3.88507e-09	1.71081e-08
																																		-0.43	1.93274e-08	9.16051e-09	8.25266e-09	3.54571e-08	5.58135e-07	4.20655e-06	2.05456e-05	6.7378e-05	0.000155038		-0.43	7.91583e-09	5.36801e-09	3.96462e-09	3.37123e-09
																																		-0.42	1.88155e-08	9.56686e-09	8.22778e-09	3.58362e-08	5.59248e-07	4.21712e-06	2.05801e-05	6.73476e-05	0.000154925		-0.42	7.87912e-09	4.80072e-09	3.52596e-09	3.39938e-09
																																		-0.41	1.80587e-08	9.32092e-09	7.34352e-09	3.61113e-08	5.58897e-07	4.22704e-06	2.06148e-05	6.73473e-05	0.00015483		-0.41	7.84831e-09	4.52639e-09	3.76037e-09	3.15823e-09
																																		-0.4	1.75803e-08	8.82118e-09	7.7625e-09	3.5496e-08	5.60377e-07	4.23851e-06	2.06497e-05	6.73082e-05	0.000154679		-0.4	7.56769e-09	4.82947e-09	3.39824e-09	2.84845e-09
																																		-0.39	1.75696e-08	9.4412e-09	7.6668e-09	3.56301e-08	5.61098e-07	4.25445e-06	2.06786e-05	6.72712e-05	0.000154351		-0.39	7.46659e-09	4.88571e-09	4.01205e-09	2.81855e-09
																																		-0.38	1.65564e-08	8.8005e-09	7.5939e-09	3.55524e-08	5.62626e-07	4.25045e-06	2.07133e-05	6.72301e-05	0.000154019		-0.38	7.73881e-09	5.21502e-09	3.13543e-09	2.53389e-09
																																		-0.37	1.68137e-08	9.21901e-09	7.78772e-09	3.53083e-08	5.62325e-07	4.14909e-06	2.0742e-05	6.71675e-05	0.000153791		-0.37	7.56597e-09	4.51793e-09	3.46872e-09	2.754e-09
																																		-0.36	1.64116e-08	9.15379e-09	7.40845e-09	3.56956e-08	5.64236e-07	4.22778e-06	2.07795e-05	6.70983e-05	0.000153292		-0.36	7.12117e-09	4.75178e-09	3.27982e-09	2.74811e-09
																																		-0.35	1.60981e-08	8.85119e-09	7.32557e-09	3.52752e-08	5.64055e-07	4.23003e-06	2.08043e-05	6.70054e-05	0.000152699		-0.35	6.72142e-09	4.48918e-09	3.15839e-09	2.74313e-09
																																		-0.34	1.61856e-08	8.83212e-09	7.55757e-09	3.58274e-08	5.65888e-07	4.23362e-06	2.08211e-05	6.69017e-05	0.000151993		-0.34	6.70315e-09	4.60407e-09	2.92393e-09	2.2872e-09
																																		-0.33	1.52391e-08	8.21387e-09	7.0612e-09	3.51823e-08	5.66563e-07	4.23754e-06	2.08378e-05	6.67809e-05	0.000151281		-0.33	6.65422e-09	4.42137e-09	2.63283e-09	2.28212e-09
																																		-0.32	1.52316e-08	7.77653e-09	7.11378e-09	3.51119e-08	5.6864e-07	4.24037e-06	2.0859e-05	6.66084e-05	0.000150472		-0.32	6.57607e-09	4.26972e-09	5.46738e-09	2.06387e-09
																																		-0.31	1.479e-08	8.23702e-09	6.9703e-09	3.5028e-08	5.69154e-07	4.24111e-06	2.08668e-05	6.64183e-05	0.000149549		-0.31	6.61836e-09	4.15544e-09	2.47182e-09	2.12161e-09
																																		-0.3	1.4637e-08	8.47762e-09	6.74842e-09	3.55907e-08	5.70779e-07	4.24594e-06	2.08698e-05	6.62079e-05	0.000148527		-0.3	6.69781e-09	4.36775e-09	2.8477e-09	2.24783e-09
																																		-0.29	1.47018e-08	7.62427e-09	6.91394e-09	3.46737e-08	5.71502e-07	4.24794e-06	2.08725e-05	6.59241e-05	0.000147236		-0.29	6.21605e-09	4.06492e-09	3.27146e-09	2.11849e-09
																																		-0.28	1.45177e-08	7.81406e-09	6.92696e-09	3.5527e-08	5.40898e-07	4.24701e-06	2.08652e-05	6.56299e-05	0.000145859		-0.28	6.30854e-09	3.78515e-09	3.10145e-09	2.0108e-09
																																		-0.27	1.36754e-08	7.35573e-09	7.00217e-09	3.51219e-08	5.32464e-07	4.24769e-06	2.08281e-05	6.52424e-05	0.000144347		-0.27	5.983e-09	3.9675e-09	2.54498e-09	2.14447e-09
																																		-0.26	1.40525e-08	7.39059e-09	6.46419e-09	3.45212e-08	5.671e-07	4.25234e-06	2.08008e-05	6.48563e-05	0.00014259		-0.26	5.99539e-09	3.88956e-09	2.88551e-09	1.82317e-09
																																		-0.25	1.38754e-08	7.63708e-09	6.77264e-09	3.49118e-08	5.68163e-07	4.25187e-06	2.07461e-05	6.4362e-05	0.000140695		-0.25	5.46071e-09	3.46092e-09	2.30231e-09	1.72786e-09
																																		-0.24	1.32016e-08	7.1505e-09	6.30573e-09	3.4856e-08	5.70102e-07	4.24657e-06	2.0687e-05	6.38256e-05	0.00013874		-0.24	5.98309e-09	3.74104e-09	2.59955e-09	1.58589e-09
																																		-0.23	1.35897e-08	7.67023e-09	5.73325e-09	3.46493e-08	5.71847e-07	4.24294e-06	2.06146e-05	6.31481e-05	0.000136314		-0.23	5.25072e-09	3.72383e-09	2.38931e-09	1.74684e-09
																																		-0.22	1.34748e-08	7.54193e-09	5.99522e-09	3.45484e-08	5.72057e-07	4.23579e-06	2.04894e-05	6.24645e-05	0.000133763		-0.22	5.78952e-09	3.6616e-09	2.58284e-09	1.67837e-09
																																		-0.21	1.27502e-08	6.94603e-09	6.10723e-09	3.39947e-08	5.70235e-07	4.22132e-06	2.03589e-05	6.16222e-05	0.000130992		-0.21	5.36299e-09	3.58507e-09	2.26349e-09	1.05429e-09
																																		-0.2	1.28981e-08	7.05183e-09	5.98831e-09	3.3331e-08	5.67703e-07	4.20626e-06	2.01963e-05	6.06639e-05	0.000127999		-0.2	5.21769e-09	3.49052e-09	2.28368e-09	1.7197e-09
																																		-0.19	1.26716e-08	7.22077e-09	6.33893e-09	3.28056e-08	5.68416e-07	4.19373e-06	1.99729e-05	5.96688e-05	0.000124688		-0.19	5.40699e-09	2.90233e-09	2.4107e-09	1.07639e-09
																																		-0.18	1.1977e-08	6.98679e-09	5.93378e-09	1.56857e-08	5.65697e-07	4.16093e-06	1.97259e-05	5.8478e-05	0.000121058		-0.18	5.32972e-09	2.66249e-09	2.12268e-09	9.62259e-10
																																		-0.17	1.22873e-08	6.11135e-09	4.77845e-09	2.76605e-08	5.63297e-07	4.12841e-06	1.94524e-05	5.71637e-05	0.000117034		-0.17	5.30671e-09	3.00353e-09	1.52422e-09	6.28017e-10
																																		-0.16	1.21105e-08	6.95148e-09	5.56459e-09	2.97219e-08	5.60429e-07	4.08582e-06	1.91019e-05	5.56799e-05	0.000112808		-0.16	5.08125e-09	2.6352e-09	2.02606e-09	8.44954e-10
																																		-0.15	1.19753e-08	6.95027e-09	4.80837e-09	3.10344e-08	5.58135e-07	4.04102e-06	1.86986e-05	5.40108e-05	0.000108259		-0.15	4.53164e-09	2.9256e-09	1.92276e-09	3.7478e-10
																																		-0.14	1.19003e-08	6.07013e-09	5.19289e-09	3.07842e-08	5.51896e-07	3.98045e-06	1.82392e-05	5.21478e-05	0.000103252		-0.14	4.94543e-09	2.98541e-09	1.499e-09	6.70206e-10
																																		-0.13	1.13169e-08	5.82071e-09	4.69012e-09	3.05386e-08	5.53716e-07	3.89755e-06	1.77172e-05	5.00388e-05	9.81218e-05		-0.13	4.39117e-09	2.74803e-09	1.7699e-09	5.2924e-10
																																		-0.12	1.12726e-08	6.63007e-09	4.22533e-09	2.92761e-08	5.39986e-07	3.79087e-06	1.71148e-05	4.80103e-05	9.23388e-05		-0.12	4.45687e-09	2.40895e-09	1.38688e-09	7.53176e-10
																																		-0.11	1.07211e-08	6.56469e-09	3.48581e-09	2.93344e-08	5.35221e-07	3.67034e-06	1.63691e-05	4.5518e-05	8.63119e-05		-0.11	4.50304e-09	2.21648e-09	1.42972e-09	4.5946e-10
																																		-0.1	1.08357e-08	6.18465e-09	4.22715e-09	2.81432e-08	5.22258e-07	3.51563e-06	1.56088e-05	4.27797e-05	8.00056e-05		-0.1	4.43189e-09	2.25957e-09	1.15997e-09	2.98607e-10
																																		-0.09	1.10689e-08	5.86026e-09	2.42255e-09	2.75206e-08	4.96409e-07	3.35717e-06	1.46938e-05	3.9862e-05	7.32403e-05		-0.09	4.41261e-09	2.40255e-09	1.18459e-09	3.53634e-10
																																		-0.08	1.09826e-08	5.49294e-09	6.31882e-09	2.62751e-08	4.74827e-07	3.14134e-06	1.36098e-05	3.66011e-05	6.61867e-05		-0.08	3.83278e-09	2.52252e-09	9.94232e-10	2.27368e-10
																																		-0.07	1.00636e-08	5.84598e-09	2.50601e-08	2.23248e-08	4.50855e-07	2.91595e-06	1.24921e-05	3.29972e-05	5.87016e-05		-0.07	4.20147e-09	2.17967e-09	9.63018e-10	1.67773e-10
																																		-0.06	1.00635e-08	5.68561e-09	1.30262e-09	2.12443e-08	4.09582e-07	2.61469e-06	1.11868e-05	2.92034e-05	5.10071e-05		-0.06	3.76028e-09	2.43387e-09	1.2659e-09	2.23097e-10
																																		-0.05	1.06559e-08	5.41803e-09	1.43957e-09	1.75569e-08	3.58465e-07	2.2752e-06	9.72469e-06	2.50494e-05	4.28608e-05		-0.05	4.12449e-09	2.24985e-09	5.3055e-10	1.74908e-10
																																		-0.04	9.88384e-09	4.98881e-09	8.38646e-11	1.15453e-08	3.01003e-07	1.87699e-06	8.04762e-06	2.0539e-05	3.44763e-05		-0.04	3.72061e-09	2.06076e-09	9.94433e-10	7.12604e-10
																																		-0.03	1.05062e-08	5.0781e-09	1.3644e-09	5.04766e-09	2.23932e-07	1.42714e-06	6.20595e-06	1.56766e-05	2.57873e-05		-0.03	3.90246e-09	1.79055e-09	8.14045e-10	4.24004e-10
																																		-0.02	9.96915e-09	4.54789e-09	5.17357e-11	3.10213e-09	1.43974e-07	9.56043e-07	4.21566e-06	1.0533e-05	1.6805e-05		-0.02	3.39855e-09	1.40933e-09	4.82117e-10	1.24822e-09
																																		-0.01	9.78208e-09	4.27233e-09	3.69224e-10	5.17565e-09	2.24812e-08	3.39094e-07	2.00707e-06	5.0497e-06	7.62609e-06		-0.01	3.62022e-09	1.46884e-09	4.71083e-11	1.19149e-09
																																		0	9.43549e-09	3.48316e-09	3.03418e-09	1.97935e-08	9.64389e-08	3.24063e-07	4.25406e-07	7.53106e-07	1.91157e-06		0	2.99256e-09	1.92316e-09	3.59022e-10	9.06314e-10
[truncated: 17 more columns]

## Sheet: Supplementary Fig. 8a
DTP-2T											DTP-P
	gate voltage (V)											gate voltage (V)
drain voltage (V)	0.2	0.1	0	-0.1	-0.2	-0.3	-0.4	-0.5	-0.6		drain voltage (V)	0.2	0.1	0	-0.1	-0.2	-0.3	-0.4	-0.5	-0.6
0	3.37374e-08	1.39978e-08	2.54195e-07	2.26078e-07	5.51901e-07	4.96073e-07	7.58492e-07	4.10208e-07	5.49446e-07		0	5.77548e-08	2.64076e-09	2.64076e-09	1.20118e-08	1.20118e-08	3.25265e-08	4.61154e-08	2.55346e-08	3.83277e-08
-0.02	1.17395e-08	4.82901e-08	1.0248e-07	1.29586e-07	3.38021e-07	1.08079e-06	2.75614e-06	5.91854e-06	9.87631e-06		-0.02	1.42457e-08	1.84562e-09	1.84562e-09	2.47602e-09	2.47602e-09	2.95027e-08	4.15357e-07	2.60136e-06	1.16978e-05
-0.04	1.04076e-08	3.55306e-08	9.78016e-08	1.47478e-07	4.90694e-07	1.82085e-06	5.15066e-06	1.11899e-05	1.90735e-05		-0.04	9.55837e-09	2.62333e-09	2.62333e-09	3.12389e-09	3.12389e-09	4.39285e-08	7.04974e-07	4.66458e-06	2.37775e-05
-0.06	7.74258e-09	2.68401e-08	9.35525e-08	1.58457e-07	5.95298e-07	2.4247e-06	6.98626e-06	1.59151e-05	2.754e-05		-0.06	8.54626e-09	2.48594e-09	2.48594e-09	3.07914e-09	3.07914e-09	4.96082e-08	9.14262e-07	6.13453e-06	3.552e-05
-0.08	6.31427e-09	1.80328e-08	7.75557e-08	1.8169e-07	6.92628e-07	2.79253e-06	8.43827e-06	1.97392e-05	3.50715e-05		-0.08	7.5498e-09	2.60989e-09	2.60989e-09	3.25635e-09	3.25635e-09	5.39961e-08	1.02321e-06	7.25663e-06	4.67759e-05
-0.1	5.99997e-09	1.24384e-08	7.25541e-08	1.47826e-07	7.25262e-07	3.14219e-06	9.58839e-06	2.29211e-05	4.17057e-05		-0.1	6.87081e-09	2.1943e-09	2.1943e-09	3.31036e-09	3.31036e-09	5.46232e-08	1.09599e-06	8.05856e-06	5.67924e-05
-0.12	6.06697e-09	8.37319e-09	5.8664e-08	1.54713e-07	7.46369e-07	3.34881e-06	1.04484e-05	2.55838e-05	4.77862e-05		-0.12	6.753e-09	2.37946e-09	2.37946e-09	3.56812e-09	3.56812e-09	5.58092e-08	1.17235e-06	8.67521e-06	6.55603e-05
-0.14	6.36411e-09	7.92154e-09	4.8938e-08	1.59177e-07	7.49284e-07	3.52353e-06	1.10775e-05	2.77813e-05	5.33547e-05		-0.14	6.29905e-09	2.40967e-09	2.40967e-09	3.98411e-09	3.98411e-09	5.4774e-08	1.20365e-06	9.11243e-06	7.2957e-05
-0.16	6.31044e-09	7.00087e-09	3.95598e-08	1.58331e-07	7.65829e-07	3.577e-06	1.17724e-05	2.95499e-05	5.82463e-05		-0.16	5.97423e-09	2.71566e-09	2.71566e-09	3.86978e-09	3.86978e-09	5.4493e-08	1.21767e-06	9.44208e-06	7.91883e-05
-0.18	5.94172e-09	7.02679e-09	3.67209e-08	1.35803e-07	7.62574e-07	3.66521e-06	1.22036e-05	3.10461e-05	6.2517e-05		-0.18	6.20621e-09	2.62866e-09	2.62866e-09	4.42296e-09	4.42296e-09	5.406e-08	1.22469e-06	9.69249e-06	8.4445e-05
-0.2	6.54273e-09	4.77478e-09	3.73e-08	1.33577e-07	7.46076e-07	3.67507e-06	1.25319e-05	3.22505e-05	6.61918e-05		-0.2	5.75578e-09	2.59896e-09	2.59896e-09	5.13582e-09	5.13582e-09	5.40714e-08	1.23074e-06	9.86336e-06	8.91715e-05
-0.22	6.94756e-09	8.08818e-09	1.84814e-08	1.21564e-07	7.54507e-07	3.72294e-06	1.27558e-05	3.32564e-05	6.93604e-05		-0.22	6.19132e-09	2.80377e-09	2.80377e-09	5.55378e-09	5.55378e-09	5.45284e-08	1.23668e-06	1.00136e-05	9.32748e-05
-0.24	5.68687e-09	5.73765e-09	1.20977e-08	1.01148e-07	7.44395e-07	3.7285e-06	1.29305e-05	3.40276e-05	7.20368e-05		-0.24	5.6411e-09	2.78126e-09	2.78126e-09	6.67569e-09	6.67569e-09	5.452e-08	1.23731e-06	1.01476e-05	9.66349e-05
-0.26	5.7595e-09	4.97058e-09	1.17796e-08	9.07341e-08	7.40747e-07	3.707e-06	1.3047e-05	3.46915e-05	7.4351e-05		-0.26	5.69225e-09	2.76923e-09	2.76923e-09	9.05983e-09	9.05983e-09	5.49014e-08	1.23845e-06	1.02422e-05	9.95972e-05
-0.28	6.45871e-09	7.83681e-09	9.65104e-09	9.28038e-08	7.36703e-07	3.73281e-06	1.31335e-05	3.52244e-05	7.63234e-05		-0.28	5.80417e-09	3.0873e-09	3.0873e-09	1.89827e-08	1.89827e-08	5.48222e-08	1.24032e-06	1.03578e-05	0.000102101
-0.3	6.56378e-09	6.38413e-09	1.13728e-08	7.93846e-08	7.22259e-07	3.73258e-06	1.31863e-05	3.5661e-05	7.80608e-05		-0.3	5.39432e-09	2.79772e-09	2.79772e-09	3.18571e-08	3.18571e-08	5.48188e-08	1.24228e-06	1.04677e-05	0.000104288
-0.32	4.89386e-09	6.3436e-09	8.00504e-09	7.19293e-08	7.08609e-07	3.74115e-06	1.32518e-05	3.59865e-05	7.95914e-05		-0.32	5.3998e-09	3.07119e-09	3.07119e-09	4.73348e-09	4.73348e-09	5.54193e-08	1.24744e-06	1.05001e-05	0.000105433
-0.34	5.30786e-09	4.90131e-09	9.25488e-09	6.47649e-08	6.96261e-07	3.72264e-06	1.33028e-05	3.62338e-05	8.09301e-05		-0.34	4.68739e-09	2.98072e-09	2.98072e-09	2.98439e-09	2.98439e-09	5.54238e-08	1.25076e-06	1.05328e-05	0.000107774
-0.36	6.12113e-09	7.59635e-09	1.08816e-08	6.24612e-08	6.76516e-07	3.73342e-06	1.33364e-05	3.64234e-05	8.20889e-05		-0.36	4.40632e-09	2.57475e-09	2.57475e-09	2.73529e-09	2.73529e-09	5.56456e-08	1.25413e-06	1.06517e-05	0.000109278
-0.38	7.6292e-09	6.67618e-09	1.05291e-08	6.20458e-08	6.69503e-07	3.72016e-06	1.3365e-05	3.66416e-05	8.31425e-05		-0.38	4.78823e-09	3.3516e-09	3.3516e-09	3.052e-09	3.052e-09	5.61695e-08	1.25787e-06	1.07002e-05	0.000110599
-0.4	5.24543e-09	8.02973e-09	1.02571e-08	6.24208e-08	6.52234e-07	3.7046e-06	1.33674e-05	3.67744e-05	8.40819e-05		-0.4	4.38245e-09	3.32598e-09	3.32598e-09	2.98474e-09	2.98474e-09	5.66597e-08	1.26112e-06	1.0762e-05	0.000111676
-0.42	7.07856e-09	5.45244e-09	8.96069e-09	6.33965e-08	6.48615e-07	3.68833e-06	1.33626e-05	3.69224e-05	8.49136e-05		-0.42	4.6092e-09	3.27438e-09	3.27438e-09	2.53794e-09	2.53794e-09	5.7849e-08	1.26662e-06	1.08084e-05	0.000112583
-0.44	7.15811e-09	7.04271e-09	8.75535e-09	6.23735e-08	6.3985e-07	3.64919e-06	1.33668e-05	3.7038e-05	8.56725e-05		-0.44	4.59636e-09	3.2999e-09	3.2999e-09	2.95373e-09	2.95373e-09	5.83474e-08	1.27058e-06	1.0873e-05	0.000112938
-0.46	6.32005e-09	4.90105e-09	8.79682e-09	6.2777e-08	6.37838e-07	3.61046e-06	1.33729e-05	3.71021e-05	8.64075e-05		-0.46	4.61308e-09	3.62165e-09	3.62165e-09	3.08548e-09	3.08548e-09	6.03824e-08	1.27451e-06	1.09281e-05	0.000112849
-0.48	8.19996e-09	5.42802e-09	9.43899e-09	6.24327e-08	6.40423e-07	3.58228e-06	1.33471e-05	3.72013e-05	8.70521e-05		-0.48	4.85171e-09	3.39425e-09	3.39425e-09	3.03438e-09	3.03438e-09	6.58005e-08	1.27841e-06	1.0992e-05	0.000112436
-0.5	7.92835e-09	6.81987e-09	9.46275e-09	6.2988e-08	6.39445e-07	3.55325e-06	1.3337e-05	3.72709e-05	8.7671e-05		-0.5	4.70017e-09	3.87312e-09	3.87312e-09	2.8984e-09	2.8984e-09	8.7265e-08	1.28325e-06	1.10534e-05	0.000112192
-0.52	7.40864e-09	7.22082e-09	1.03924e-08	6.17583e-08	6.39593e-07	3.53992e-06	1.32722e-05	3.73254e-05	8.8309e-05		-0.52	5.0258e-09	3.49015e-09	3.49015e-09	3.06328e-09	3.06328e-09	6.43549e-08	1.28849e-06	1.1114e-05	0.000112011
-0.54	7.81803e-09	6.07496e-09	9.88111e-09	6.10637e-08	6.40402e-07	3.52782e-06	1.3213e-05	3.73489e-05	8.89465e-05		-0.54	4.98683e-09	3.80676e-09	3.80676e-09	3.25634e-09	3.25634e-09	5.83641e-08	1.29255e-06	1.11788e-05	0.000111851
-0.56	7.27793e-09	7.44712e-09	1.0927e-08	6.18916e-08	6.42906e-07	3.52328e-06	1.31412e-05	3.74104e-05	8.95079e-05		-0.56	4.88363e-09	3.99414e-09	3.99414e-09	3.16995e-09	3.16995e-09	5.75227e-08	1.29835e-06	1.12406e-05	0.000111657
-0.58	6.56937e-09	8.73597e-09	1.01388e-08	6.1695e-08	6.44895e-07	3.52282e-06	1.30943e-05	3.74239e-05	9.0108e-05		-0.58	5.25209e-09	3.63343e-09	3.63343e-09	3.05749e-09	3.05749e-09	5.77495e-08	1.30569e-06	1.13036e-05	0.000111521
-0.6	7.38114e-09	7.33048e-09	1.05505e-08	6.31051e-08	6.47898e-07	3.52415e-06	1.30468e-05	3.7418e-05	9.05657e-05		-0.6	4.98719e-09	3.97058e-09	3.97058e-09	3.17891e-09	3.17891e-09	5.80241e-08	1.32226e-06	1.13641e-05	0.000111228
-0.58	7.47998e-10	2.23838e-09	2.05894e-09	5.27994e-08	6.26232e-07	3.43326e-06	1.26166e-05	3.55466e-05	8.556e-05		-0.59	3.33374e-09	2.7075e-09	2.7075e-09	1.91765e-09	1.91765e-09	5.66275e-08	1.30271e-06	1.13993e-05	0.000110406
-0.56	1.0072e-09	1.1849e-09	7.48495e-10	5.34665e-08	6.25752e-07	3.42617e-06	1.25263e-05	3.49969e-05	8.45909e-05		-0.57	2.65042e-09	2.01281e-09	2.01281e-09	1.53192e-09	1.53192e-09	5.59596e-08	1.30036e-06	1.14507e-05	0.000110022
-0.54	2.14425e-09	8.31964e-10	1.54786e-10	5.27792e-08	6.2456e-07	3.42362e-06	1.24587e-05	3.46705e-05	8.43084e-05		-0.55	2.31135e-09	1.51455e-09	1.51455e-09	1.11502e-09	1.11502e-09	5.57184e-08	1.30199e-06	1.1512e-05	0.000109935
-0.52	2.21094e-09	1.16245e-09	2.24507e-10	5.33198e-08	6.25062e-07	3.41994e-06	1.24e-05	3.43239e-05	8.40808e-05		-0.53	2.23211e-09	1.74659e-09	1.74659e-09	1.06181e-09	1.06181e-09	5.59673e-08	1.30275e-06	1.15735e-05	0.000109871
-0.5	3.40467e-09	2.35637e-09	1.00888e-09	5.33283e-08	6.25206e-07	3.42177e-06	1.23349e-05	3.40558e-05	8.37456e-05		-0.51	1.94027e-09	1.38225e-09	1.38225e-09	1.1257e-09	1.1257e-09	5.57993e-08	1.29859e-06	1.16343e-05	0.000109781
-0.48	3.8758e-09	2.3308e-09	1.03876e-09	5.32232e-08	6.28162e-07	3.41576e-06	1.1967e-05	3.38378e-05	8.36634e-05		-0.49	1.79875e-09	1.24773e-09	1.24773e-09	8.92603e-10	8.92603e-10	5.56559e-08	1.27013e-06	1.16948e-05	0.000109686
-0.46	3.25038e-09	2.31811e-09	1.21797e-09	4.94782e-08	6.26312e-07	3.40594e-06	1.21914e-05	3.36412e-05	8.35878e-05		-0.47	1.65899e-09	1.43556e-09	1.43556e-09	8.29372e-10	8.29372e-10	5.56324e-08	1.31382e-06	1.1754e-05	0.000109616
-0.44	2.91319e-09	2.66138e-09	2.59086e-10	5.24578e-08	6.27124e-07	3.38794e-06	1.20859e-05	3.34475e-05	8.33907e-05		-0.45	1.6604e-09	1.47327e-09	1.47327e-09	7.48016e-10	7.48016e-10	5.5142e-08	1.31779e-06	1.18187e-05	0.000109475
-0.42	3.80849e-09	2.86264e-09	1.68322e-09	5.4323e-08	6.26691e-07	3.38846e-06	1.20359e-05	3.32661e-05	8.31294e-05		-0.43	1.45757e-09	1.258e-09	1.258e-09	6.76278e-10	6.76278e-10	5.40008e-08	1.32118e-06	1.18759e-05	0.000109139
-0.4	3.29774e-09	3.1969e-09	1.37659e-09	5.24999e-08	6.25108e-07	3.36731e-06	1.18547e-05	3.30575e-05	8.28708e-05		-0.41	1.4836e-09	9.70639e-10	9.70639e-10	5.82839e-10	5.82839e-10	5.14074e-08	1.32435e-06	1.19218e-05	0.000108713
-0.38	3.89332e-09	2.63219e-09	4.1429e-10	5.31572e-08	6.22321e-07	2.88064e-06	1.17374e-05	3.28361e-05	8.24718e-05		-0.39	1.58051e-09	1.14855e-09	1.14855e-09	3.6188e-10	3.6188e-10	3.1025e-07	1.32709e-06	1.19725e-05	0.000108237
-0.36	3.506e-09	3.57194e-09	5.05558e-10	5.03263e-08	6.14636e-07	3.28829e-06	1.16336e-05	3.25791e-05	8.19537e-05		-0.37	1.37687e-09	1.12238e-09	1.12238e-09	4.07089e-10	4.07089e-10	5.06547e-08	1.3279e-06	1.20094e-05	0.00010758
-0.34	2.24875e-09	2.64724e-09	6.6297e-10	5.03851e-08	6.04263e-07	3.26123e-06	1.15227e-05	3.23076e-05	8.12611e-05		-0.35	1.16532e-09	1.1631e-09	1.1631e-09	2.27865e-10	2.27865e-10	5.31969e-08	1.33074e-06	1.20466e-05	0.000106743
-0.32	2.30639e-09	4.00275e-09	1.37267e-10	5.09603e-08	5.90196e-07	3.23007e-06	1.13917e-05	3.20129e-05	8.04708e-05		-0.33	1.56178e-09	5.86767e-10	5.86767e-10	2.66076e-10	2.66076e-10	5.42665e-08	1.33082e-06	1.20785e-05	0.000105811
-0.3	2.57269e-09	3.3824e-09	1.27294e-09	4.98917e-08	5.70882e-07	3.20835e-06	1.12561e-05	3.16781e-05	7.94064e-05		-0.31	9.32984e-10	6.35601e-10	6.35601e-10	1.94447e-10	1.94447e-10	5.43627e-08	1.33352e-06	1.20943e-05	0.000104704
-0.28	2.331e-09	3.37918e-09	8.04224e-10	4.6082e-08	3.31198e-07	3.19592e-06	1.1121e-05	3.12702e-05	7.80808e-05		-0.29	9.82271e-10	7.61561e-10	7.61561e-10	3.15108e-10	3.15108e-10	5.41701e-08	1.3345e-06	1.20974e-05	0.000103485
-0.26	4.11044e-09	4.72478e-09	2.78843e-09	3.89681e-08	4.98367e-07	3.16662e-06	1.09584e-05	3.07716e-05	7.64379e-05		-0.27	1.19815e-09	3.99438e-10	3.99438e-10	6.23582e-10	6.23582e-10	5.43591e-08	1.33311e-06	1.21039e-05	0.000102082
-0.24	2.90891e-09	4.26634e-09	1.56869e-09	3.0764e-08	5.07839e-07	3.13723e-06	1.07707e-05	3.01754e-05	7.45003e-05		-0.25	9.26741e-10	6.46626e-10	6.46626e-10	1.30537e-09	1.30537e-09	5.43551e-08	1.33372e-06	1.20735e-05	0.000100353
-0.22	4.78273e-09	3.80879e-09	1.94866e-09	1.93954e-08	4.95352e-07	3.10286e-06	1.05542e-05	2.94416e-05	7.21243e-05		-0.23	8.96836e-10	4.45905e-10	4.45905e-10	2.19283e-09	2.19283e-09	5.42723e-08	1.33149e-06	1.2033e-05	9.94387e-05
-0.2	4.75756e-09	4.29623e-09	5.03774e-09	2.88641e-09	4.59606e-07	3.05326e-06	1.02749e-05	2.85491e-05	6.9292e-05		-0.21	6.81717e-10	2.01838e-10	2.01838e-10	4.17471e-09	4.17471e-09	5.33852e-08	1.32683e-06	1.19562e-05	9.58993e-05
-0.18	4.61998e-09	2.98693e-09	8.58445e-09	2.93092e-08	4.53051e-07	2.98708e-06	9.9858e-06	2.74768e-05	6.59127e-05		-0.19	8.19206e-10	2.24492e-10	2.24492e-10	5.94965e-08	5.94965e-08	5.30339e-08	1.31863e-06	1.18437e-05	9.29162e-05
-0.16	4.49202e-09	4.57286e-09	1.22556e-08	1.13315e-07	4.43424e-07	2.89533e-06	9.5495e-06	2.61628e-05	6.19317e-05		-0.17	5.46493e-10	5.1813e-11	5.1813e-11	1.97184e-08	1.97184e-08	5.26447e-08	1.3081e-06	1.16805e-05	8.92759e-05
-0.14	5.4726e-09	6.4446e-09	2.32801e-08	4.27673e-08	4.11908e-07	2.77537e-06	8.97732e-06	2.45828e-05	5.72278e-05		-0.15	5.0068e-10	2.53692e-10	2.53692e-10	4.92747e-09	4.92747e-09	5.16708e-08	1.29551e-06	1.1392e-05	8.46081e-05
-0.12	3.99646e-09	6.70235e-09	3.58427e-08	5.44081e-08	4.0015e-07	2.62349e-06	8.34971e-06	2.26606e-05	5.17686e-05		-0.13	4.09607e-10	3.35446e-10	3.35446e-10	3.65854e-09	3.65854e-09	5.00961e-08	1.2714e-06	1.10112e-05	7.88719e-05
-0.1	5.5391e-09	7.37058e-09	4.9679e-08	6.59353e-08	3.27367e-07	2.42034e-06	7.55284e-06	2.03457e-05	4.54302e-05		-0.11	2.58173e-10	1.7104e-10	1.7104e-10	4.31208e-09	4.31208e-09	4.80374e-08	1.23177e-06	1.03933e-05	7.20523e-05
-0.08	5.27653e-09	1.19624e-08	6.51885e-08	8.63321e-08	3.10522e-07	2.11928e-06	6.58091e-06	1.75417e-05	3.8197e-05		-0.09	2.91802e-10	6.59224e-10	6.59224e-10	3.86135e-09	3.86135e-09	4.43283e-08	1.1668e-06	9.74701e-06	6.35034e-05
-0.06	5.89772e-09	1.40467e-08	1.31256e-07	8.44838e-08	2.37453e-07	1.76806e-06	5.38405e-06	1.41843e-05	3.00357e-05		-0.07	1.97055e-10	8.04753e-10	8.04753e-10	3.67566e-09	3.67566e-09	4.05308e-08	1.0587e-06	8.39724e-06	5.32211e-05
-0.04	6.35552e-09	2.78336e-08	9.49279e-08	1.14837e-07	1.26034e-07	1.2688e-06	3.91018e-06	1.01806e-05	2.08632e-05		-0.05	5.69985e-11	1.49429e-09	1.49429e-09	3.86282e-09	3.86282e-09	3.35569e-08	9.27486e-07	6.81618e-06	4.10398e-05
-0.02	7.77722e-09	3.99959e-08	9.80757e-08	1.26981e-07	1.74654e-08	7.26264e-07	2.11602e-06	5.50277e-06	1.07463e-05		-0.03	3.41487e-10	2.209e-09	2.209e-09	4.135e-09	4.135e-09	2.15433e-08	6.38178e-07	4.64252e-06	2.66487e-05
0	8.21816e-09	4.3825e-08	1.09007e-07	1.66086e-07	2.1604e-07	1.32423e-07	4.8721e-08	1.06461e-07	1.96072e-07		-0.01	3.35899e-10	3.02383e-09	3.02383e-09	4.08083e-09	4.08083e-09	3.21788e-11	2.45269e-07	1.76809e-06	9.83773e-06
											0	5.0068e-10	4.09607e-10	2.91802e-10	1.97055e-10	5.69985e-11	3.41487e-10	3.35899e-10	6.81717e-10	1.19815e-09

## Sheet: Supplementary Fig. 8b
gate voltage (V)	DTP-2T (ID)	DTP-2T (IG)	DTP-P (ID)	DTP-P (IG)
0	1.92584e-09	3.2344e-07	4.61903e-09	3.17795e-09
-0.02	2.73983e-09	5.7593e-08	4.00792e-09	4.38481e-09
-0.04	1.06805e-09	3.64258e-08	4.15367e-09	1.50645e-09
-0.06	1.36771e-09	2.8611e-08	4.02111e-09	1.34409e-09
-0.08	2.27504e-09	2.30165e-08	3.56309e-09	4.29471e-10
-0.1	2.90593e-09	1.99351e-08	3.49648e-09	1.41585e-09
-0.12	3.46648e-09	1.72987e-08	3.47529e-09	3.85097e-09
-0.14	3.26419e-09	1.50778e-08	3.21295e-09	7.22631e-08
-0.16	3.22079e-09	1.30076e-08	2.65742e-09	1.12283e-08
-0.18	4.06338e-09	1.19098e-08	2.77879e-09	5.36199e-09
-0.2	6.49463e-09	1.03755e-08	2.30048e-09	5.16798e-09
-0.22	7.73718e-09	9.30763e-09	2.47951e-09	6.35717e-09
-0.24	9.28657e-09	8.33295e-09	2.44603e-09	7.8536e-09
-0.26	1.52422e-08	7.629e-09	1.89779e-09	7.40167e-09
-0.28	2.13326e-08	6.12451e-09	2.16909e-09	1.02838e-08
-0.3	3.14282e-08	5.52925e-09	1.69204e-09	8.89266e-09
-0.32	4.6418e-08	4.66585e-09	1.9948e-09	1.12818e-08
-0.34	7.79222e-08	4.29931e-09	1.79086e-09	1.19742e-08
-0.36	1.31751e-07	3.67903e-09	1.93379e-09	1.39924e-08
-0.38	2.17478e-07	2.14588e-09	1.78326e-09	1.29769e-08
-0.4	3.72007e-07	2.06649e-09	2.28755e-09	1.57432e-08
-0.42	5.95434e-07	2.06183e-10	2.9266e-09	1.59401e-08
-0.44	9.13962e-07	3.46997e-09	3.72701e-09	1.68535e-08
-0.46	1.61431e-06	3.67903e-09	6.10295e-09	1.95278e-08
-0.48	1.95005e-06	4.05929e-10	9.70152e-09	1.92068e-08
-0.5	2.72246e-06	1.15438e-09	1.75163e-08	2.2231e-08
-0.52	3.7203e-06	9.53807e-10	3.24908e-08	1.83538e-08
-0.54	4.99729e-06	2.44233e-09	6.36904e-08	2.01654e-08
-0.56	6.59497e-06	2.62822e-09	1.26101e-07	1.90068e-08
-0.58	8.58894e-06	3.37462e-09	2.49274e-07	2.14045e-08
-0.6	1.13049e-05	4.76936e-09	4.73022e-07	2.09365e-08
-0.62	1.40306e-05	2.44233e-09	8.6238e-07	2.24172e-08
-0.64	1.76081e-05	5.72098e-09	1.66516e-06	3.39116e-07
-0.66	2.1926e-05	9.26624e-09	2.46842e-06	2.34894e-08
-0.68	2.69804e-05	1.33204e-08	3.90107e-06	2.8509e-08
-0.7	3.29094e-05	1.92897e-08	6.02266e-06	3.07275e-08
-0.72	3.96642e-05	3.00068e-08	8.98131e-06	5.05491e-08
-0.74	4.74439e-05	3.17546e-08	1.45152e-05	1.87443e-07
-0.76	5.59592e-05	3.07584e-08	1.93205e-05	2.95554e-08
-0.78	6.54581e-05	3.23697e-08	2.7659e-05	3.18212e-08
-0.8	7.54386e-05	3.64543e-08	3.94125e-05	3.41933e-08

## Sheet: Supplementary Fig. 8c
	transconductance (mS)
gate voltage (V)	DTP-2T	DTP-P
0	7.1165e-08	1.19199e-08
-0.02	3.9845e-08	7.44203e-09
-0.04	4.33975e-08	2.0666e-09
-0.06	6.08525e-08	3.386e-10
-0.08	3.1865e-08	5.64088e-09
-0.1	1.74675e-08	4.86055e-09
-0.12	1.193e-07	7.31478e-09
-0.14	9.6795e-08	3.16545e-09
-0.16	1.38535e-07	3.3617e-09
-0.18	1.53905e-07	1.07868e-09
-0.2	9.9075e-09	8.31925e-10
-0.22	2.66465e-07	1.23529e-08
-0.24	4.59195e-07	1.07118e-08
-0.26	5.4488e-07	1.32491e-08
-0.28	9.13045e-07	5.33517e-09
-0.3	1.74576e-06	2.5083e-09
-0.32	2.78871e-06	1.47622e-09
-0.34	4.8294e-06	4.75488e-09
-0.36	7.27465e-06	3.36295e-09
-0.38	9.3858e-06	1.98616e-08
-0.4	1.37738e-05	1.69794e-08
-0.42	1.88974e-05	4.14775e-08
-0.44	2.38515e-05	9.32263e-08
-0.46	3.08852e-05	1.59999e-07
-0.48	3.99493e-05	3.1783e-07
-0.5	5.14889e-05	6.24553e-07
-0.52	6.54272e-05	1.23972e-06
-0.54	7.93827e-05	2.45336e-06
-0.56	0.00011073	4.65072e-06
-0.58	0.000131602	8.34461e-06
-0.6	0.000150271	1.43068e-05
-0.62	0.000192499	2.41813e-05
-0.64	0.000233087	3.47924e-05
-0.66	0.000278023	4.81214e-05
-0.68	0.000326832	7.49181e-05
-0.7	0.000375803	0.000109968
-0.72	0.000429859	0.00015915
-0.74	0.000480772	0.00020961
-0.76	0.000522895	0.000274506
-0.78	0.00056258	0.000369996
-0.8	0.000602424	0.000474164

[truncated: 7 more sheets: Supplementary Fig. 8d, Supplementary Fig. 8e, Supplementary Fig. 8f, Supplementary Fig. 9, Supplementary Fig. 11, Supplementary Fig. 13, Supplementary Fig. 14]
