# Supplementary material for: Peculiar transient behaviors of organic electrochemical transistors governed by ion injection directionality
Source: Nat Commun. 2023 Nov 28;14:7577. doi: 10.1038/s41467-023-42840-z (PMC10684893; doi:10.1038/s41467-023-42840-z)
Supplement: Supplementary file 7 — Source Data [file 41467_2023_42840_MOESM7_ESM.zip › Source_data_Fig2.xlsx]

## Sheet: Fig. 2a
	Intensity (arb. units)
qz (angstrom^(-1))	DTP-2T	DTP-P
0.14384	10	-40
0.14526	-13	-2
0.14668	38	35
0.14811	58	35
0.14953	42	-32
0.15096	-32	-4
0.15238	-17	27
0.1538	2	34
0.15523	86	63
0.15665	27	47
0.15807	-5	42
0.1595	-3	9
0.16092	57	75
0.16235	36	86
0.16377	100	135
0.16519	73	147
0.16662	16	80
0.16804	67	65
0.16947	82	69
0.17089	88	156
0.17231	113	106
0.17374	104	81
0.17516	101	102
0.17659	85	91
0.17801	162	92
0.17943	159	106
0.18086	135	96
0.18228	111	47
0.1837	124	36
0.18513	89	57
0.18655	124	58
0.18798	179	117
0.1894	88	26
0.19082	101	86
0.19225	85	75
0.19367	129	107
0.19509	62	22
0.19652	58	89
0.19794	43	20
0.19937	66	26
0.20079	64	50
0.20221	62	65
0.20364	120	59
0.20506	83	71
0.20648	68	89
0.20791	80	4
0.20933	99	43
0.21076	105	69
0.21218	51	-27
0.2136	65	44
0.21503	103	39
0.21645	28	10
0.21787	102	30
0.2193	98	65
0.22072	73	14
0.22215	18	-6
0.22357	26	21
0.22499	56	77
0.22642	-4	30
0.22784	41	58
0.22926	41	8
0.23069	56	65
0.23211	72	26
0.23353	33	32
0.23496	55	49
0.23638	48	82
0.23781	79	35
0.23923	67	41
0.24065	60	45
0.24208	46	22
0.2435	12	8
0.24492	80	14
0.24635	69	41
0.24777	44	40
0.24919	82	8
0.25062	56	18
0.25204	46	-26
0.25346	54	34
0.25489	49	25
0.25631	19	47
0.25773	82	60
0.25916	49	49
0.26058	56	25
0.26201	58	45
0.26343	76	30
0.26485	46	47
0.26628	36	32
0.2677	17	2
0.26912	15	-9
0.27055	20	10
0.27197	60	56
0.27339	43	56
0.27482	10	10
0.27624	53	1
0.27766	57	43
0.27909	24	34
0.28051	68	65
0.28193	60	55
0.28336	35	29
0.28478	27	6
0.2862	37	32
0.28763	39	22
0.28905	46	40
0.29047	45	45
0.2919	-32	2
0.29332	-10	24
0.29474	71	25
0.29617	67	36
0.29759	56	54
0.29901	52	63
0.30044	25	34
0.30186	9	32
0.30328	46	0
0.3047	58	37
0.30613	84	70
0.30755	72	61
0.30897	72	86
0.3104	30	62
0.31182	67	86
0.31324	71	52
0.31467	70	81
0.31609	64	42
0.31751	72	57
0.31894	47	19
0.32036	61	17
0.32178	91	84
0.32321	33	42
0.32463	37	38
0.32605	-11	46
0.32747	34	44
0.3289	50	61
0.33032	52	61
0.33174	71	68
0.33317	35	37
0.33459	36	69
0.33601	77	133
0.33744	33	73
0.33886	5	60
0.34028	43	79
0.3417	9	121
0.34313	49	73
0.34455	73	75
0.34597	94	98
0.3474	28	65
0.34882	50	119
0.35024	62	127
0.35166	72	157
0.35309	71	86
0.35451	37	150
0.35593	23	112
0.35736	24	109
0.35878	-4	77
0.3602	55	142
0.36162	30	161
0.36305	44	127
0.36447	77	203
0.36589	51	188
0.36732	89	215
0.36874	58	211
0.37016	84	200
0.37158	69	190
0.37301	14	140
0.37443	87	222
0.37585	79	227
0.37727	76	196
0.3787	6	142
0.38012	63	175
0.38154	90	241
0.38297	42	227
0.38439	83	194
0.38581	32	172
0.38723	115	184
0.38866	61	215
0.39008	58	216
0.3915	103	227
0.39292	59	183
0.39435	58	179
0.39577	48	208
0.39719	63	203
0.39861	79	215
0.40004	114	243
0.40146	90	266
0.40288	115	237
0.4043	115	178
0.40573	101	157
0.40715	130	164
0.40857	139	203
0.40999	32	164
0.41142	85	122
0.41284	147	149
0.41426	94	133
0.41568	108	194
0.4171	69	142
0.41853	79	99
0.41995	51	120
0.42137	67	155
0.42279	81	135
0.42422	83	86
0.42564	89	108
0.42706	74	67
0.42848	69	103
0.4299	-9	77
0.43133	52	108
0.43275	30	95
0.43417	37	79
0.43559	25	67
0.43702	28	60
0.43844	24	65
0.43986	72	125
0.44128	51	97
0.4427	18	30
0.44413	23	53
0.44555	41	60
0.44697	13	53
0.44839	22	52
0.44981	36	55
0.45124	34	28
0.45266	28	47
0.45408	57	70
0.4555	17	69
0.45692	26	23
0.45835	18	54
0.45977	7	35
0.46119	12	59
0.46261	42	57
0.46403	31	31
0.46546	6	30
0.46688	9	-1
0.4683	23	33
0.46972	43	44
0.47114	25	19
0.47256	51	47
0.47399	27	16
0.47541	6	50
0.47683	-7	29
0.47825	55	33
0.47967	43	45
0.4811	-5	36
0.48252	11	46
0.48394	25	76
0.48536	-11	-23
0.48678	28	7
0.4882	37	-8
0.48963	21	32
0.49105	5	26
0.49247	14	41
0.49389	20	3
0.49531	36	1
0.49673	21	2
0.49815	19	21
0.49958	21	3
0.501	15	0
0.50242	33	27
0.50384	7	-29
0.50526	27	9
0.50668	21	30
0.50811	8	6
0.50953	44	5
0.51095	20	19
0.51237	10	27
0.51379	25	20
0.51521	9	36
0.51663	33	11
0.51805	35	23
0.51948	34	30
0.5209	23	22
0.52232	31	39
0.52374	-2	19
0.52516	48	20
0.52658	26	33
0.528	55	59
0.52942	0	26
0.53085	36	21
0.53227	-29	-12
0.53369	23	-4
0.53511	-5	4
0.53653	-2	-5
0.53795	23	1
0.53937	17	0
0.54079	11	-4
0.54221	8	-21
0.54364	-3	20
0.54506	-6	-14
0.54648	16	13
0.5479	0	26
0.54932	-33	-4
0.55074	21	24
0.55216	16	37
0.55358	5	11
0.555	49	34
0.55642	8	31
0.55785	35	36
0.55927	-11	-23
0.56069	28	22
0.56211	27	8
0.56353	23	-10
0.56495	51	-3
0.56637	10	23
0.56779	23	18
0.56921	30	8
0.57063	14	16
0.57205	11	-8
0.57347	13	14
0.57489	30	-1
0.57631	42	10
0.57774	0	15
0.57916	18	12
0.58058	10	-6
0.582	0	-8
0.58342	-42	-7
0.58484	11	5
0.58626	35	16
0.58768	22	27
0.5891	1	-13
0.59052	6	-6
0.59194	33	4
0.59336	26	63
0.59478	9	-14
0.5962	-17	1
0.59762	23	-12
0.59904	16	4
0.60046	-4	-6
0.60188	33	34
0.6033	-8	-5
0.60472	35	16
0.60614	17	2
0.60756	9	-17
0.60898	17	-8
0.6104	56	41
0.61182	-1	10
0.61325	10	7
0.61467	49	38
0.61609	11	8
0.61751	2	18
0.61893	16	12
0.62035	43	32
0.62177	0	26
0.62319	17	34
0.62461	-1	9
0.62603	-9	-20
0.62745	9	14
0.62887	-13	-8
0.63029	14	21
0.63171	12	6
0.63313	8	18
0.63455	48	17
0.63597	16	-2
0.63739	-26	-20
0.6388	17	6
0.64022	28	23
0.64164	15	-3
0.64306	37	0
0.64448	9	-19
0.6459	18	-20
0.64732	-10	-13
0.64874	-3	31
0.65016	-12	-18
0.65158	-12	-8
0.653	22	13
0.65442	2	1
0.65584	19	9
0.65726	-14	-11
0.65868	-9	2
0.6601	-14	-3
0.66152	10	39
0.66294	20	37
0.66436	-5	-25
0.66578	0	19
0.6672	16	25
0.66862	30	43
0.67004	-15	12
0.67146	-13	-28
0.67287	-11	-11
0.67429	47	35
0.67571	28	22
0.67713	36	40
0.67855	36	19
0.67997	6	0
0.68139	5	-5
0.68281	15	-8
0.68423	36	38
0.68565	17	-3
0.68707	-4	7
0.68849	-2	-7
0.68991	4	28
0.69132	29	32
0.69274	0	6
0.69416	8	-4
0.69558	37	32
0.697	11	4
0.69842	3	19
0.69984	12	-8
0.70126	22	24
0.70268	26	40
0.7041	4	31
0.70551	6	-4
0.70693	32	10
0.70835	31	17
0.70977	50	57
0.71119	11	10
0.71261	22	9
0.71403	21	12
0.71545	34	16
0.71686	13	5
0.71828	30	41
0.7197	4	3
0.72112	-9	10
0.72254	12	1
0.72396	18	12
0.72538	16	35
0.72679	-6	26
0.72821	-9	-6
0.72963	2	15
0.73105	23	29
0.73247	25	25
0.73389	1	3
0.73531	33	39
0.73672	19	20
0.73814	-9	6
0.73956	19	1
0.74098	16	18
0.7424	15	7
0.74381	-19	-23
0.74523	-9	27
0.74665	41	38
0.74807	29	31
0.74949	15	31
0.75091	-26	-4
0.75232	-20	-37
0.75374	5	27
0.75516	10	-8
0.75658	42	32
0.758	30	19
0.75941	-4	-6
0.76083	20	27
0.76225	24	24
0.76367	39	34
0.76509	23	21
0.7665	5	6
0.76792	-7	-6
0.76934	46	30
0.77076	32	25
0.77218	10	31
0.77359	-2	-16
0.77501	9	26
0.77643	-3	0
0.77785	28	28
0.77926	20	21
0.78068	2	7
0.7821	6	17
0.78352	11	20
0.78493	40	19
0.78635	24	2
0.78777	21	2
0.78919	16	26
0.7906	14	26
0.79202	18	2
0.79344	-4	-8
0.79486	14	13
0.79627	9	5
0.79769	14	36
0.79911	25	33
0.80053	26	20
0.80194	15	37
0.80336	34	29
0.80478	49	32
0.8062	28	46
0.80761	18	7
0.80903	31	13
0.81045	19	1
0.81186	40	11
0.81328	9	-3
0.8147	35	8
0.81612	23	8
0.81753	4	5
0.81895	25	19
0.82037	11	10
0.82178	23	10
0.8232	52	0
0.82462	14	-7
0.82603	44	23
0.82745	23	2
0.82887	-9	-4
0.83028	5	-11
0.8317	-5	19
0.83312	47	0
0.83454	23	36
0.83595	25	17
0.83737	25	1
0.83879	17	10
0.8402	8	-8
0.84162	25	9
0.84303	19	12
0.84445	15	12
0.84587	4	3
0.84728	5	13
0.8487	20	-4
0.85012	16	2
0.85153	24	3
0.85295	7	15
0.85437	10	6
0.85578	-1	-5
0.8572	10	-3
0.85862	20	14
0.86003	2	10
0.86145	20	55
0.86286	19	12
0.86428	16	13
0.8657	20	29
0.86711	31	59
0.86853	35	16
0.86994	38	16
0.87136	9	-1
0.87278	4	-17
0.87419	8	-2
0.87561	35	13
0.87702	11	-3
0.87844	38	6
0.87986	31	3
0.88127	15	5
0.88269	10	14
0.8841	54	31
0.88552	14	-11
0.88694	8	4
0.88835	21	8
0.88977	28	34
0.89118	1	27
0.8926	29	48
0.89401	20	18
0.89543	13	6
0.89685	18	4
0.89826	13	20
0.89968	7	-5
0.90109	20	13
0.90251	1	0
0.90392	-2	8
0.90534	22	20
0.90675	9	-23
0.90817	23	-3
0.90958	-3	19
0.911	0	-3
0.91241	33	16
0.91383	11	6
0.91525	16	12
0.91666	11	28
0.91808	-6	27
0.91949	38	21
0.92091	16	10
0.92232	5	-14
0.92374	21	9
0.92515	3	-12
0.92657	25	5
0.92798	12	13
0.9294	33	12
0.93081	6	-18
0.93223	1	-38
0.93364	29	4
0.93506	24	23
0.93647	-1	16
0.93788	24	19
0.9393	14	7
0.94071	30	-15
0.94213	19	-2
0.94354	24	16
0.94496	26	0
0.94637	14	-8
0.94779	28	12
0.9492	6	-5
0.95062	-3	13
0.95203	24	15
0.95345	12	10
0.95486	49	52
0.95627	-7	7
0.95769	34	14
0.9591	43	24
0.96052	14	-9
0.96193	42	19
0.96335	7	1
0.96476	28	20
0.96617	23	13
0.96759	10	4
0.969	13	-11
0.97042	48	24
0.97183	49	28
0.97324	40	4
0.97466	16	8
0.97607	33	24
0.97749	17	-4
0.9789	12	2
0.98031	27	20
0.98173	3	0
0.98314	39	20
0.98456	18	19
0.98597	40	21
0.98738	27	10
0.9888	12	14
0.99021	47	34
0.99162	18	47
0.99304	28	3
0.99445	37	17
0.99587	-9	-9
0.99728	22	23
0.99869	16	11
1.00011	25	15
1.00152	17	23
1.00293	16	13
1.00435	4	-3
1.00576	23	12
1.00717	3	-7
1.00859	72	27
1.01	39	13
1.01141	11	31
1.01283	23	-8
1.01424	38	14
1.01565	17	20
1.01706	6	0
1.01848	18	-8
1.01989	14	9
1.0213	26	17
1.02272	10	0
1.02413	42	-1
1.02554	9	5
1.02696	36	24
1.02837	11	12
1.02978	19	20
1.03119	6	7
1.03261	26	13
1.03402	-17	-13
1.03543	32	20
1.03684	11	-11
1.03826	-2	3
1.03967	34	11
1.04108	9	-10
1.0425	9	4
1.04391	4	-2
1.04532	15	22
1.04673	17	21
1.04814	17	1
1.04956	12	5
1.05097	7	-12
1.05238	19	18
1.05379	34	31
1.05521	18	9
1.05662	10	15
1.05803	40	26
1.05944	2	-2
1.06086	41	18
1.06227	19	11
1.06368	6	4
1.06509	43	32
1.0665	4	-14
1.06792	17	13
1.06933	31	1
1.07074	48	3
1.07215	24	41
1.07356	3	4
1.07497	22	-4
1.07639	28	10
1.0778	33	22
1.07921	42	32
1.08062	3	8
1.08203	44	21
1.08344	14	25
1.08486	26	-4
1.08627	26	37
1.08768	30	7
1.08909	26	33
1.0905	64	18
1.09191	54	19
1.09332	39	29
1.09474	27	39
1.09615	36	16
1.09756	19	-1
1.09897	13	0
1.10038	22	17
1.10179	3	-9
1.1032	29	9
1.10461	23	-5
1.10603	29	3
1.10744	31	13
1.10885	48	28
1.11026	24	11
1.11167	24	11
1.11308	12	-3
1.11449	27	19
1.1159	40	24
1.11731	34	15
1.11872	24	18
1.12013	34	8
1.12154	18	12
1.12296	29	1
1.12437	54	14
1.12578	34	2
1.12719	45	2
1.1286	42	32
1.13001	20	23
1.13142	5	9
1.13283	32	-6
1.13424	33	29
1.13565	24	21
1.13706	47	31
1.13847	9	-11
1.13988	29	2
1.14129	19	25
1.1427	19	4
1.14411	6	-7
1.14552	11	11
1.14693	16	15
1.14834	32	-9
1.14975	39	27
1.15116	42	23
1.15257	17	-2
1.15398	25	37
1.15539	37	23
1.1568	52	1
1.15821	41	16
1.15962	47	18
1.16103	28	6
1.16244	48	11
1.16385	12	27
1.16526	25	33
1.16667	36	9
1.16808	22	9
1.16949	43	24
1.1709	26	14
1.17231	36	28
1.17372	51	10
1.17513	37	28
1.17653	29	8
1.17794	23	13
1.17935	17	5
1.18076	40	22
1.18217	51	15
1.18358	41	35
1.18499	26	3
1.1864	44	18
1.18781	51	10
1.18922	26	2
1.19063	32	19
1.19203	56	24
1.19344	16	2
1.19485	39	18
1.19626	45	16
1.19767	39	28
1.19908	16	1
1.20049	43	33
1.2019	32	3
1.2033	15	8
1.20471	24	-14
1.20612	28	20
1.20753	34	7
1.20894	47	15
1.21035	36	18
1.21176	33	14
1.21316	32	6
1.21457	43	26
1.21598	27	9
1.21739	37	7
1.2188	37	6
1.22021	44	7
1.22161	53	23
1.22302	49	22
1.22443	20	0
1.22584	47	19
1.22725	59	15
1.22865	27	-6
1.23006	58	29
1.23147	49	13
1.23288	27	-5
1.23429	36	10
1.23569	38	12
1.2371	39	13
1.23851	22	-4
1.23992	27	-2
1.24132	40	5
1.24273	37	3
1.24414	37	6
1.24555	43	3
1.24695	52	12
1.24836	39	21
1.24977	57	-6
1.25118	44	15
1.25258	43	5
1.25399	30	6
1.2554	40	20
1.25681	30	-3
1.25821	51	16
1.25962	41	20
1.26103	46	21
1.26243	58	13
1.26384	46	8
1.26525	41	27
1.26665	37	30
1.26806	39	37
1.26947	58	14
1.27088	45	32
1.27228	58	21
1.27369	47	17
1.2751	47	27
1.2765	45	-7
1.27791	29	8
1.27932	31	27
1.28072	39	23
1.28213	61	11
1.28354	40	11
1.28494	33	26
1.28635	36	7
1.28775	46	12
1.28916	37	17
1.29057	21	17
1.29197	53	22
1.29338	42	8
1.29479	40	9
1.29619	49	19
1.2976	31	32
1.299	48	12
1.30041	43	13
1.30182	49	23
1.30322	45	20
1.30463	37	20
1.30603	46	5
1.30744	40	5
1.30884	66	18
1.31025	32	5
1.31166	49	15
1.31306	44	29
1.31447	33	19
1.31587	78	16
1.31728	41	15
1.31868	46	30
1.32009	58	21
1.32149	56	25
1.3229	69	32
1.32431	45	12
1.32571	44	10
1.32712	38	35
1.32852	52	3
1.32993	54	9
1.33133	57	25
1.33274	29	14
1.33414	60	31
1.33555	65	6
1.33695	51	4
1.33836	38	4
1.33976	53	24
1.34117	72	25
1.34257	47	24
1.34398	49	2
1.34538	35	29
1.34679	56	25
1.34819	65	26
1.34959	44	20
1.351	42	17
1.3524	32	2
1.35381	40	20
1.35521	51	18
1.35662	62	22
1.35802	66	14
1.35943	36	14
1.36083	54	16
1.36223	45	7
1.36364	53	5
1.36504	54	22
1.36645	50	26
1.36785	62	27
1.36925	55	15
1.37066	68	15
1.37206	31	32
1.37347	75	38
1.37487	53	7
1.37627	55	7
1.37768	52	20
1.37908	58	14
1.38049	42	25
1.38189	77	24
1.38329	64	25
1.3847	52	10
1.3861	49	30
1.3875	61	46
1.38891	73	28
1.39031	57	28
1.39171	57	19
1.39312	54	35
1.39452	61	-4
1.39592	62	24
1.39733	58	29
1.39873	56	35
1.40013	75	33
1.40154	73	20
1.40294	59	33
1.40434	57	12
1.40574	50	32
1.40715	71	39
1.40855	64	19
1.40995	59	33
1.41136	59	14
1.41276	73	29
1.41416	43	17
1.41556	65	23
1.41697	71	24
1.41837	56	13
1.41977	59	19
1.42117	67	10
1.42258	58	20
1.42398	54	31
1.42538	71	34
1.42678	82	14
1.42818	70	34
1.42959	66	22
1.43099	81	24
1.43239	70	12
1.43379	90	32
1.4352	84	15
1.4366	63	20
1.438	67	37
1.4394	59	18
1.4408	58	25
1.4422	75	2
1.44361	76	27
1.44501	69	17
1.44641	77	40
1.44781	93	35
1.44921	70	18
1.45061	67	27
1.45202	72	12
1.45342	61	36
1.45482	69	28
1.45622	78	28
1.45762	69	18
1.45902	67	9
1.46042	60	23
1.46183	63	18
1.46323	83	27
1.46463	79	9
1.46603	78	39
1.46743	70	26
1.46883	82	34
1.47023	80	29
1.47163	88	21
1.47303	76	18
1.47443	72	38
1.47583	61	16
1.47723	81	38
1.47864	79	38
1.48004	107	35
1.48144	86	35
1.48284	84	32
1.48424	82	29
1.48564	74	11
1.48704	79	12
1.48844	81	21
1.48984	77	30
1.49124	84	19
1.49264	75	26
1.49404	58	24
1.49544	80	14
1.49684	76	24
1.49824	82	29
1.49964	111	32
1.50104	91	23
1.50244	66	22
1.50384	98	26
1.50524	76	40
1.50664	94	23
1.50804	104	31
1.50944	66	15
1.51084	95	35
1.51224	77	24
1.51364	97	27
1.51504	82	21
1.51644	75	29
1.51783	91	28
1.51923	100	33
1.52063	79	11
1.52203	83	21
1.52343	81	28
1.52483	92	47
1.52623	109	35
1.52763	75	33
1.52903	103	28
1.53043	112	24
1.53183	102	30
1.53322	92	28
1.53462	101	19
1.53602	77	15
1.53742	104	38
1.53882	95	20
1.54022	106	16
1.54162	105	22
1.54302	93	6
1.54441	94	25
1.54581	110	30
1.54721	101	27
1.54861	97	22
1.55001	105	20
1.55141	81	32
1.5528	106	36
1.5542	107	25
1.5556	98	29
1.557	106	30
1.5584	120	36
1.55979	120	32
1.56119	86	9
1.56259	95	11
1.56399	105	29
1.56539	98	21
1.56678	100	29
1.56818	90	15
1.56958	89	21
1.57098	114	44
1.57237	103	20
1.57377	107	20
1.57517	113	32
1.57657	108	38
1.57796	109	31
1.57936	91	16
1.58076	111	28
1.58215	89	20
1.58355	98	32
1.58495	85	9
1.58635	119	23
1.58774	114	15
1.58914	110	19
1.59054	109	29
1.59193	109	17
1.59333	121	12
1.59473	110	27
1.59612	118	37
1.59752	136	38
1.59892	117	20
1.60031	116	14
1.60171	119	36
1.60311	107	30
1.6045	117	38
1.6059	94	17
1.6073	99	10
1.60869	97	8
1.61009	136	31
1.61148	118	12
1.61288	141	16
1.61428	131	22
1.61567	98	22
1.61707	93	23
1.61846	113	19
1.61986	127	33
1.62126	112	14
1.62265	154	26
1.62405	120	33
1.62544	124	17
1.62684	135	29
1.62823	127	40
1.62963	118	22
1.63103	108	27
1.63242	165	40
1.63382	131	22
1.63521	108	10
1.63661	144	28
1.638	153	14
1.6394	141	0
1.64079	121	29
1.64219	139	29
1.64358	119	17
1.64498	144	17
1.64637	127	15
1.64777	144	17
1.64916	138	28
1.65056	142	25
1.65195	124	3
1.65335	133	5
1.65474	132	32
1.65614	139	17
1.65753	146	35
1.65892	118	13
1.66032	120	14
1.66171	146	25
1.66311	134	38
1.6645	126	16
1.6659	134	27
1.66729	123	29
1.66868	172	26
1.67008	146	32
1.67147	150	7
1.67287	132	8
1.67426	122	15
1.67565	143	29
1.67705	159	27
1.67844	167	18
1.67983	139	16
1.68123	131	3
1.68262	142	21
1.68402	153	26
1.68541	121	9
1.6868	139	16
1.6882	142	24
1.68959	138	17
1.69098	127	10
1.69238	163	15
1.69377	140	23
1.69516	145	18
1.69656	163	33
1.69795	148	15
1.69934	141	11
1.70073	144	2
1.70213	131	22
1.70352	175	26
1.70491	154	25
1.70631	139	10
1.7077	98	20
1.70909	148	21
1.71048	136	8
1.71188	116	15
1.71327	114	25
1.71466	123	12
1.71605	126	11
1.71745	138	8
1.71884	133	20
1.72023	115	10
1.72162	115	8
1.72301	152	7
1.72441	150	21
1.7258	145	8
1.72719	121	11
1.72858	158	16
1.72997	158	19
1.73137	131	11
1.73276	121	22
1.73415	146	25
1.73554	141	13
1.73693	134	12
1.73832	119	9
1.73972	128	20
1.74111	127	17
1.7425	147	13
1.74389	122	3
1.74528	117	18
1.74667	129	26
1.74806	109	5
1.74945	145	21
1.75085	137	20
1.75224	113	18
1.75363	111	17
1.75502	143	18
1.75641	141	19
1.7578	111	6
1.75919	91	12
1.76058	123	15
1.76197	104	16
1.76336	127	3
1.76475	114	10
1.76614	94	5
1.76753	126	21
1.76892	87	5
1.77031	94	8
1.7717	116	3
1.77309	150	6
1.77448	126	17
1.77587	127	9
1.77726	119	13
1.77865	106	9
1.78004	121	15
1.78143	120	14
1.78282	111	10
1.78421	103	9
1.7856	98	13
1.78699	97	7
1.78838	105	8
1.78977	87	10
1.79116	91	7
1.79255	85	11
1.79394	104	13
1.79533	103	-5
1.79672	102	-1
1.79811	96	3
1.7995	85	26
1.80089	87	7
1.80228	85	-1
1.80366	81	15
1.80505	87	9
1.80644	90	26
1.80783	114	7
1.80922	92	3
1.81061	99	7
1.812	91	9
1.81339	85	11
1.81477	67	-3
1.81616	93	19
1.81755	79	11
1.81894	68	8
1.82033	90	15
1.82172	86	0
1.8231	73	-5
1.82449	74	16
1.82588	67	8
1.82727	79	4
1.82866	59	15
1.83005	74	0
1.83143	67	7
1.83282	46	11
1.83421	63	13
1.8356	60	7
1.83698	69	14
1.83837	64	10
1.83976	75	2
1.84115	75	21
1.84253	56	-8
1.84392	63	-2
1.84531	64	0
1.8467	78	20
1.84808	52	2
1.84947	61	10
1.85086	63	7
1.85224	58	7
1.85363	60	0
1.85502	53	6
1.85641	47	-6
1.85779	40	6
1.85918	82	7
1.86057	71	-3
1.86195	50	7
1.86334	60	4
1.86473	82	23
1.86611	75	2
1.8675	54	9
1.86888	58	1
1.87027	47	13
1.87166	49	13
1.87304	44	10
1.87443	42	3
1.87582	55	5
1.8772	45	-11
1.87859	66	17
1.87997	53	11
1.88136	58	3
1.88274	51	4
1.88413	41	18
1.88552	35	3
1.8869	56	-2
1.88829	44	1
1.88967	49	0
1.89106	48	11
1.89244	60	10
1.89383	44	7
1.89521	50	-6
1.8966	39	4
1.89798	47	7
1.89937	36	6
1.90075	49	10
1.90214	69	14
1.90352	39	8
1.90491	48	6
1.90629	54	13
1.90768	45	10
1.90906	44	3
1.91045	50	1
1.91183	35	-7
1.91322	54	13
1.9146	41	5
1.91599	20	2
1.91737	33	0
1.91876	50	-1
1.92014	48	-1
1.92152	54	13
1.92291	34	0
1.92429	33	11
1.92568	37	-2
1.92706	33	-4
1.92844	28	5
1.92983	32	-1
1.93121	33	13
1.93259	37	17
1.93398	23	-2
1.93536	26	8
1.93675	36	7
1.93813	34	-8
1.93951	42	-1
1.9409	44	0
1.94228	41	1
1.94366	36	15
1.94505	40	-3
1.94643	33	7
1.94781	33	-1
1.94919	28	-2
1.95058	37	4
1.95196	27	4
1.95334	32	-5
1.95473	37	2
1.95611	24	10
1.95749	16	12
1.95887	34	-5
1.96026	3	-3
1.96164	20	7
1.96302	27	2
1.9644	23	-5
1.96579	21	14
1.96717	19	-2
1.96855	18	7
1.96993	16	0
1.97131	19	18
1.9727	22	-11
1.97408	-4	-32
1.97546	2	-19
1.97684	1	-31
1.97822	-35	-30
1.97961	-66	-193
1.98099	-233	-322
1.98237	-204	-242
1.98375	-315	-148
1.98513	-667	-663
1.98651	-842	-987
1.98789	-486	-586
1.98928	-671	-589
1.99066	-757	-304
1.99204	-826	-1063
1.99342	-1523	-1515
1.9948	-813	-710
1.99618	-749	-636
1.99756	-698	-399
1.99894	-645	-738
2.00032	-1016	-990
2.0017	-330	-273
2.00308	-308	-168
2.00446	-277	-266
2.00585	-331	-345
2.00723	-99	-94
2.00861	-88	-68
2.00999	-35	-48
2.01137	-46	-55
2.01275	-48	-65
2.01413	-16	-28
2.01551	-5	-15
2.01689	9	2
2.01827	-30	-36
2.01965	-13	-30
2.02103	6	-13
2.02241	-5	-9
2.02379	1	-15
2.02517	-4	-27
2.02655	11	-4
2.02793	22	-14
2.0293	16	5
2.03068	16	-7
2.03206	6	-15
2.03344	11	-6
2.03482	0	3
2.0362	13	12
2.03758	15	-4
2.03896	10	-14
2.04034	21	2
2.04172	9	-15
2.0431	24	-1
2.04447	6	-6
2.04585	17	14
2.04723	6	-13
2.04861	24	-3
2.04999	7	-7
2.05137	16	-14
2.05275	19	-1
2.05412	0	-1
2.0555	27	2
2.05688	28	0
2.05826	23	1
2.05964	7	0
2.06102	15	-5
2.06239	23	5
2.06377	9	-6
2.06515	17	-2
2.06653	15	1
2.0679	10	14
2.06928	15	2
2.07066	22	5
2.07204	18	7
2.07341	17	-4
2.07479	1	-11
2.07617	12	2
2.07755	20	1
2.07892	23	3
2.0803	17	-1
2.08168	27	0
2.08306	22	-1
2.08443	11	-9
2.08581	22	1
2.08719	24	14
2.08856	20	3
2.08994	-2	-8
2.09132	24	4
2.09269	14	5
2.09407	16	2
2.09545	12	-2
2.09682	21	-2
2.0982	23	-1
2.09957	27	5
2.10095	27	8
2.10233	24	-8
2.1037	13	2
2.10508	21	1
2.10646	25	6
2.10783	6	-3
2.10921	17	3

## Sheet: Fig. 2d
	Intensity (arb. units)
qz (angstrom^(-1))	DTP-P	DTP-2T
0.00243	27.2	77.4
0.00469	26.2	68.4
0.00695	23.8	72
0.0092	25.6	68.4
0.01146	26.2	76.2
0.01372	25.6	70.8
0.01597	23.2	76.8
0.01823	22.8	70.8
0.02049	25.2	66.6
0.02274	26.6	74.4
0.025	25.8	76.2
0.02726	26.8	76.2
0.02951	26.2	67.2
0.03177	25.2	67.2
0.03403	26.8	68.4
0.03628	28.6	72
0.03854	26.8	74.4
0.0408	27.6	64.8
0.04305	29.2	73.8
0.04531	28.6	75.6
0.04757	28.2	75
0.04982	28.2	69.6
0.05208	27.2	71.4
0.05434	31.2	72
0.05659	30	73.2
0.05885	29.8	75
0.0611	30.4	76.8
0.06336	29.4	73.8
0.06562	28.8	70.8
0.06787	28.2	72
0.07013	28.8	68.4
0.07238	29.8	70.2
0.07464	32.4	69
0.0769	30.2	69.6
0.07915	30.6	73.2
0.08141	30.6	75.6
0.08366	29.8	75
0.08592	29.4	73.2
0.08818	29	77.4
0.09043	28.8	82.2
0.09269	32.8	72.6
0.09494	28.8	72.6
0.0972	31.6	70.8
0.09945	33.8	75
0.10171	32.4	76.8
0.10396	30.8	75
0.10622	32.6	78
0.10847	35	73.8
0.11073	33.4	76.2
0.11298	36.6	86.4
0.11524	38.2	79.8
0.11749	35.8	81.6
0.11975	35	75.6
0.122	36.6	74.4
0.12426	37	76.2
0.12651	38.4	81.6
0.12877	41.6	81.6
0.13102	43.2	79.2
0.13328	44.6	79.8
0.13553	45.4	81.6
0.13779	49.2	84.6
0.14004	50.2	84
0.14229	55.6	84.6
0.14455	58.4	78.6
0.1468	62	80.4
0.14906	71.4	89.4
0.15131	82.6	84
0.15356	97.6	80.4
0.15582	122	93.6
0.15807	160.6	87.6
0.16032	199	79.8
0.16258	289.8	88.2
0.16483	399	90
0.16708	565	91.8
0.16934	820	91.2
0.17159	1192.6	82.2
0.17384	1856.4	81
0.1761	3314.8	87
0.17835	7682.8	85.2
0.1806	24183.8	88.8
0.18285	35681.2	109.2
0.18511	36454.6	110.4
0.18736	34912.8	102.6
0.18961	32891.2	100.8
0.19186	30912	106.2
0.19412	28893.6	114
0.19637	26896.4	121.8
0.19862	25364.6	114
0.20087	23667	129.6
0.20312	22054.8	135
0.20537	20893.2	139.2
0.20763	19849	156
0.20988	18877.8	187.2
0.21213	18072	229.2
0.21438	17349.8	281.4
0.21663	16622.2	346.8
0.21888	15965	470.4
0.22113	15316.2	648
0.22338	14712.4	901.8
0.22563	14386	1426.2
0.22788	13907	2048.4
0.23013	13391.6	3237
0.23238	12953.6	6262.2
0.23463	12490.4	17013.6
0.23688	11988	33655.2
0.23913	11570.2	40312.8
0.24138	11175.4	40841.4
0.24363	10763.2	40254.6
0.24588	10279.4	39373.2
0.24813	9889	38107.2
0.25038	9444.2	36688.2
0.25263	9048	35323.8
0.25488	8665	34140
0.25713	8269.6	33069
0.25938	7859.6	31242
0.26162	7476.8	29879.4
0.26387	7157.6	28977.6
0.26612	6891.6	28087.2
0.26837	6617	27274.8
0.27062	6372.8	26640.6
0.27286	6276	27123
0.27511	6006.4	25306.2
0.27736	5799.8	24611.4
0.27961	5635.4	24316.8
0.28185	5526	23781
0.2841	5441.4	23400.6
0.28635	5306.2	22393.2
0.28859	5281	22114.8
0.29084	5237	22004.4
0.29309	5198.2	21862.2
0.29533	5189.6	21840.6
0.29758	5232	21708.6
0.29983	5248.2	21648.6
0.30207	5333.8	21298.8
0.30432	5394.8	21232.8
0.30656	5465.2	21244.2
0.30881	5536	21156
0.31105	5622.8	21034.8
0.3133	5706	20933.4
0.31554	5753.4	20806.8
0.31779	5884.6	20735.4
0.32003	5957.4	20647.8
0.32228	6098	20530.2
0.32452	6160.4	20017.8
0.32677	6280.8	19902.6
0.32901	6409.6	19788.6
0.33125	6546.2	19708.8
0.3335	6707	19523.4
0.33574	6779.2	18801
0.33798	6888.2	18556.2
0.34023	7133	19294.2
0.34247	7306.4	19281.6
0.34471	7490.2	19318.8
0.34696	7665.8	19084.2
0.3492	7828.2	18928.8
0.35144	7948.8	18723.6
0.35368	8075.4	18512.4
0.35592	8230	18344.4
0.35817	8373.4	18154.8
0.36041	8441	17789.4
0.36265	8557.2	17510.4
0.36489	8650.4	17322
0.36713	8687.2	16965.6
0.36937	8653.4	16635.6
0.37161	8628	16354.8
0.37385	8623.6	16177.2
0.37609	8523.4	15825
0.37833	8425.8	15535.8
0.38057	8309	15211.2
0.38281	8090.2	14781.6
0.38505	7899.6	14427.6
0.38729	7738	14089.2
0.38953	7554.8	13770.6
0.39177	7311.8	13425.6
0.39401	7047.8	13202.4
0.39625	6800	12813.6
0.39848	6537.4	12520.2
0.40072	6296.6	12196.2
0.40296	5995.6	11897.4
0.4052	5737.6	11556
0.40744	5469	11185.8
0.40967	5234.4	10660.2
0.41191	4974.4	10389
0.41415	4732.6	10136.4
0.41638	4511.2	9843.6
0.41862	4286	9577.8
0.42086	4084.8	9274.8
0.42309	3892.8	8895
0.42533	3702	8720.4
0.42756	3518.6	8595.6
0.4298	3346.2	8195.4
0.43203	3182.4	7956.6
0.43427	3051.4	7754.4
0.4365	2907.8	7549.8
0.43874	2750.6	7342.8
0.44097	2621.4	7179.6
0.44321	2471.4	6924
0.44544	2376.6	6775.2
0.44767	2293.8	6642.6
0.44991	2193	6379.2
0.45214	2110.8	6195.6
0.45437	2062.2	6096.6
0.45661	1973.4	5929.8
0.45884	1877.4	5767.2
0.46107	1827.2	5761.8
0.4633	1745.8	5422.8
0.46553	1599	5094
0.46777	1521.6	4843.8
0.47	1502.4	4710
0.47223	1472.4	4630.2
0.47446	1440.4	4554
0.47669	1398.8	4398.6
0.47892	1326.8	4311
0.48115	1279.2	4186.8
0.48338	1241.6	4095.6
0.48561	1209.2	4002.6
0.48784	1182	3910.8
0.49007	1154.4	3805.2
0.4923	1123.2	3682.2
0.49453	1102.2	3622.2
0.49675	1074	3539.4
0.49898	1059.4	3451.8
0.50121	1023	3406.8
0.50344	969.6	3316.2
0.50567	937.6	3219
0.50789	913.4	3114
0.51012	869.8	3095.4
0.51235	851.2	2971.2
0.51457	843.6	2894.4
0.5168	812.8	2807.4
0.51903	794.4	2723.4
0.52125	769.8	2655.6
0.52348	738.2	2608.8
0.5257	720	2559
0.52793	722	2500.8
0.53015	680.8	2419.2
0.53238	666.4	2367.6
0.5346	652.8	2287.2
0.53682	638.6	2230.2
0.53905	625.2	2185.8
0.54127	612.8	2124
0.54349	606	2085
0.54572	588.8	2067.6
0.54794	578.4	1998
0.55016	557	1943.4
0.55238	547	1904.4
0.55461	536.2	1885.8
0.55683	523.4	1862.4
0.55905	512.6	1796.4
0.56127	505.4	1771.8
0.56349	501.2	1761
0.56571	494.6	1693.2
0.56793	492	1665
0.57015	480.2	1632.6
0.57237	478	1613.4
0.57459	478.6	1584.6
0.57681	468.6	1515.6
0.57903	461.2	1496.4
0.58124	454.8	1470.6
0.58346	446.8	1446.6
0.58568	446	1417.2
0.5879	449.2	1435.8
0.59012	438.4	1407.6
0.59233	428.6	1362.6
0.59455	422.4	1347.6
0.59677	420.8	1336.8
0.59898	412.8	1302.6
0.6012	422.6	1276.8
0.60341	415.6	1265.4
0.60563	412	1255.2
0.60784	411.4	1239.6
0.61006	407.4	1224.6
0.61227	409.6	1206.6
0.61449	412.8	1186.2
0.6167	405.4	1165.8
0.61891	399.4	1146.6
0.62113	406.4	1129.2
0.62334	408	1122.6
0.62555	415	1147.2
0.62776	417.2	1105.8
0.62998	419.2	1081.8
0.63219	415	1071
0.6344	413	1068
0.63661	413.6	1092
0.63882	426.6	1074
0.64103	425.2	1046.4
0.64324	423.4	1021.2
0.64545	412.8	1032
0.64766	416.8	1038
0.64987	411.4	1043.4
0.65208	413	1047.6
0.65429	420.6	1044.6
0.65649	427	1021.8
0.6587	429	982.8
0.66091	418.8	970.2
0.66312	419	960
0.66532	432	971.4
0.66753	444.6	974.4
0.66974	441	982.2
0.67194	444.6	966
0.67415	445.2	951.6
0.67635	455.6	965.4
0.67856	463.8	968.4
0.68076	461.2	946.2
0.68297	466.4	931.2
0.68517	474.6	930.6
0.68737	479.2	925.2
0.68958	479.8	924
0.69178	500.6	947.4
0.69398	505.4	934.2
0.69619	513.8	921.6
0.69839	516.6	912
0.70059	517.4	897
0.70279	529.4	881.4
0.70499	528.4	902.4
0.70719	526.6	903.6
0.70939	546.8	883.2
0.71159	556.4	866.4
0.71379	553.4	871.8
0.71599	561	881.4
0.71819	574.4	887.4
0.72039	584	883.8
0.72259	586.8	870
0.72478	587.4	867.6
0.72698	593.6	872.4
0.72918	607.2	869.4
0.73138	607.2	843.6
0.73357	604	881.4
0.73577	621	866.4
0.73796	626.4	879
0.74016	619	865.2
0.74236	619.8	876
0.74455	630.2	895.8
0.74674	631.2	892.8
0.74894	626	875.4
0.75113	627.8	871.8
0.75333	630	887.4
0.75552	621.4	894.6
0.75771	628.6	878.4
0.7599	628.2	879.6
0.76209	620.2	865.8
0.76429	610.4	898.2
0.76648	598.8	898.8
0.76867	598.8	891.6
0.77086	588.2	886.2
0.77305	585.8	888.6
0.77524	589.6	887.4
0.77743	587	895.2
0.77962	580.8	908.4
0.7818	578	932.4
0.78399	558.8	919.2
0.78618	549.6	884.4
0.78837	535.6	880.8
0.79055	537.4	894.6
0.79274	537.2	892.2
0.79493	521	863.4
0.79711	507.2	909
0.7993	504.2	931.2
0.80148	500.6	924.6
0.80367	497.2	927
0.80585	498	939.6
0.80804	495	945
0.81022	482.2	953.4
0.8124	469	945
0.81459	455.8	936
0.81677	466	935.4
0.81895	454.4	939
0.82113	456.2	950.4
0.82331	437.8	961.2
0.82549	433.8	972.6
0.82768	423.8	970.2
0.82986	422.4	989.4
0.83203	419.8	997.8
0.83421	420	979.8
0.83639	414.4	977.4
0.83857	409.6	991.2
0.84075	414.2	1005
0.84293	406.2	1026
0.8451	398.8	1023.6
0.84728	394.2	1019.4
0.84946	385.2	1020
0.85163	382.8	1021.2
0.85381	391.2	1012.8
0.85599	370	1004.4
0.85816	371	1041
0.86033	372.4	1040.4
0.86251	363.8	1008.6
0.86468	369.8	1017
0.86686	375.2	1011
0.86903	374.6	1015.8
0.8712	371	1021.8
0.87337	364.4	1007.4
0.87554	359.4	992.4
0.87772	364.2	989.4
0.87989	362.4	985.8
0.88206	356	1004.4
0.88423	365	997.2
0.8864	361.4	990
0.88857	351.8	1022.4
0.89073	349.6	993.6
0.8929	349	962.4
0.89507	346	943.8
0.89724	351	1016.4
0.89941	353.6	1015.8
0.90157	350.2	1009.8
0.90374	354	982.8
0.9059	353.8	985.8
0.90807	345.8	995.4
0.91023	345.8	1003.2
0.9124	347.6	1015.8
0.91456	347.4	1006.8
0.91673	354.8	978.6
0.91889	344.2	986.4
0.92105	339.4	990.6
0.92322	348.8	974.4
0.92538	349	974.4
0.92754	353.8	980.4
0.9297	362.8	991.2
0.93186	350.2	982.2
0.93402	354.6	1001.4
0.93618	352	996
0.93834	353	988.2
0.9405	352.6	979.8
0.94266	344.2	1003.8
0.94482	356.6	997.2
0.94697	352.4	1014.6
0.94913	351.4	990.6
0.95129	349	970.8
0.95344	354.4	979.8
0.9556	351.2	1004.4
0.95775	345	1015.8
0.95991	346.4	1008.6
0.96206	339.4	1006.2
0.96422	342.8	991.8
0.96637	352	970.2
0.96852	360.8	987
0.97068	351.2	990.6
0.97283	357	1006.8
0.97498	363	1018.8
0.97713	357.8	1030.2
0.97928	356	1028.4
0.98143	353	1032
0.98358	360.4	997.2
0.98573	367	999.6
0.98788	362.2	1020
0.99003	372.6	1048.8
0.99218	367.2	1052.4
0.99433	368.8	1042.8
0.99647	374.2	1029
0.99862	368	1018.8
1.00077	370.8	1025.4
1.00291	374.4	1026
1.00506	380	1048.2
1.0072	381.2	1053
1.00935	385.8	1053.6
1.01149	381.8	1066.8
1.01363	379.4	1064.4
1.01578	386.4	1055.4
1.01792	390.4	1076.4
1.02006	389	1098
1.0222	389.8	1115.4
1.02434	397.4	1135.8
1.02649	397.4	1087.2
1.02863	394.6	1095.6
1.03077	396	1078.8
1.0329	391.6	1113.6
1.03504	398	1121.4
1.03718	398	1086
1.03932	402.2	1090.2
1.04146	408	1106.4
1.04359	400.2	1108.2
1.04573	416.2	1149
1.04787	411.8	1141.2
1.05	406.6	1110.6
1.05214	420.6	1128
1.05427	423.4	1177.2
1.05641	419.2	1177.2
1.05854	429.6	1183.2
1.06067	435	1150.8
1.0628	440.6	1151.4
1.06494	431.8	1173.6
1.06707	434.4	1167.6
1.0692	439	1135.2
1.07133	435.4	1159.8
1.07346	437.2	1158
1.07559	436.2	1173
1.07772	438.2	1189.8
1.07985	449.2	1201.2
1.08198	459.8	1204.2
1.0841	459.2	1214.4
1.08623	454.6	1220.4
1.08836	461.8	1199.4
1.09048	473	1213.2
1.09261	477.4	1236.6
1.09473	464.8	1237.8
1.09686	459.8	1237.2
1.09898	454.4	1211.4
1.10111	465.6	1209.6
1.10323	469	1222.8
1.10535	469.6	1211.4
1.10747	479.6	1246.8
1.1096	485.8	1255.8
1.11172	480.6	1266.6
1.11384	483.8	1270.8
1.11596	499.2	1254
1.11808	493.4	1272.6
1.1202	499.2	1299.6
1.12232	492	1285.8
1.12443	483.2	1331.4
1.12655	498.6	1303.8
1.12867	508	1288.2
1.13079	505.8	1284
1.1329	504	1295.4
1.13502	508.6	1297.2
1.13713	505.2	1294.8
1.13925	513.2	1332
1.14136	516.4	1344.6
1.14347	513.4	1352.4
1.14559	510.6	1373.4
1.1477	516.6	1355.4
1.14981	510.4	1329.6
1.15192	511.4	1365.6
1.15403	508.6	1347.6
1.15614	517.6	1333.2
1.15825	520.2	1383
1.16036	515	1389.6
1.16247	509.4	1363.8
1.16458	513.4	1358.4
1.16669	525.8	1359
1.1688	526.6	1372.2
1.1709	524	1405.2
1.17301	516.6	1431.6
1.17511	501.8	1416
1.17722	511.2	1388.4
1.17932	524.8	1399.2
1.18143	522.8	1422
1.18353	523.2	1444.8
1.18564	520.2	1450.8
1.18774	528.4	1444.2
1.18984	531.8	1450.8
1.19194	528.8	1485.6
1.19404	518.2	1470
1.19614	514.6	1482
1.19824	516.6	1466.4
1.20034	532.2	1476.6
1.20244	526.8	1522.2
1.20454	530.6	1509.6
1.20664	537.8	1515.6
1.20873	540.8	1508.4
1.21083	540.4	1473
1.21293	533	1539
1.21502	538.2	1550.4
1.21712	531.6	1531.8
1.21921	537.8	1536.6
1.22131	538.2	1558.8
1.2234	550.6	1521.6
1.22549	530.2	1546.8
1.22758	541.2	1596
1.22968	561.6	1596.6
1.23177	563.2	1629.6
1.23386	552.4	1603.2
1.23595	538	1587
1.23804	539.4	1587
1.24013	554.2	1598.4
1.24221	557.6	1636.8
1.2443	566.2	1650
1.24639	573.4	1640.4
1.24848	571.8	1646.4
1.25056	570.8	1660.2
1.25265	572.4	1657.2
1.25473	569	1645.2
1.25682	566	1641.6
1.2589	570.4	1628.4
1.26099	570	1635
1.26307	567.2	1695
1.26515	568.8	1711.8
1.26723	577.2	1713
1.26931	586.4	1717.2
1.2714	590	1716
1.27348	590.8	1728.6
1.27555	597.8	1723.8
1.27763	606	1724.4
1.27971	604.4	1755
1.28179	599	1778.4
1.28387	606.6	1773
1.28594	603.4	1759.2
1.28802	601.2	1776.6
1.2901	606.4	1771.8
1.29217	613.2	1776.6
1.29425	620.2	1790.4
1.29632	623.4	1783.2
1.29839	631.6	1803.6
1.30047	637.4	1842.6
1.30254	642	1834.8
1.30461	633.8	1860.6
1.30668	631.8	1916.4
1.30875	631	1914.6
1.31082	631.8	1823.4
1.31289	636.2	1825.2
1.31496	641.2	1907.4
1.31703	656	1894.2
1.31909	658.6	1931.4
1.32116	653	1928.4
1.32323	650.4	1956
1.32529	656.2	1954.2
1.32736	655.2	2002.8
1.32942	676.6	2021.4
1.33149	656.2	1990.8
1.33355	670	1990.2
1.33561	681.2	2068.8
1.33768	662.6	2027.4
1.33974	671.4	2011.8
1.3418	675.8	2037.6
1.34386	691.2	2016.6
1.34592	696.2	2020.8
1.34798	692.6	2062.8
1.35004	707.4	2067
1.3521	703.6	2013
1.35415	691.4	2062.8
1.35621	712	2094
1.35827	714.8	2079.6
1.36032	698	2100
1.36238	711.2	2117.4
1.36443	726	2127.6
1.36649	723.8	2142
1.36854	713.8	2182.2
1.3706	712.6	2161.2
1.37265	718.8	2174.4
1.3747	726.8	2216.4
1.37675	734.6	2209.8
1.3788	739.4	2171.4
1.38085	741.2	2169
1.3829	739	2208
1.38495	741	2212.2
1.387	749.4	2193.6
1.38905	751.4	2179.8
1.39109	752.6	2188.2
1.39314	743.6	2212.2
1.39518	742.4	2250
1.39723	751	2282.4
1.39927	755.6	2274
1.40132	758	2227.8
1.40336	752.8	2229
1.4054	759	2227.8
1.40745	771	2229
1.40949	781	2302.2
1.41153	782.8	2314.8
1.41357	766.4	2305.2
1.41561	774.2	2295
1.41765	783.2	2335.2
1.41969	782	2306.4
1.42173	788.2	2304
1.42376	792.2	2346.6
1.4258	795.8	2361.6
1.42784	800.2	2349.6
1.42987	788.2	2359.2
1.43191	781.2	2309.4
1.43394	773.4	2307.6
1.43597	790.4	2358.6
1.43801	792.6	2324.4
1.44004	795.6	2349.6
1.44207	788.8	2352.6
1.4441	792.6	2401.2
1.44613	781	2344.8
1.44816	782.8	2398.2
1.45019	777.2	2395.8
1.45222	792.4	2419.8
1.45425	802.4	2401.8
1.45628	810.8	2445.6
1.4583	800.4	2449.8
1.46033	800	2444.4
1.46236	810.6	2422.2
1.46438	805	2446.8
1.4664	795.6	2455.8
1.46843	793	2460.6
1.47045	793.8	2479.2
1.47247	797.2	2481
1.4745	795	2475
1.47652	786.4	2489.4
1.47854	782.8	2517.6
1.48056	789	2547
1.48258	801.2	2567.4
1.4846	804	2589.6
1.48661	791.2	2569.8
1.48863	785.6	2555.4
1.49065	789.4	2560.2
1.49267	798.4	2566.8
1.49468	797.6	2593.8
1.4967	781	2617.8
1.49871	773	2649.6
1.50072	776.2	2637
1.50274	774.2	2634.6
1.50475	776	2597.4
1.50676	773.6	2626.2
1.50877	778.6	2646.6
1.51078	779.6	2682
1.51279	774.4	2706.6
1.5148	759.2	2709
1.51681	764	2715.6
1.51882	748.8	2716.2
1.52083	754.8	2709.6
1.52283	761.4	2756.4
1.52484	760.4	2711.4
1.52685	769.6	2791.2
1.52885	756.2	2807.4
1.53085	749	2728.8
1.53286	736.6	2765.4
1.53486	742	2832.6
1.53686	743.2	2831.4
1.53886	737	2803.8
1.54087	723.2	2799
1.54287	719.2	2788.8
1.54487	732	2788.8
1.54686	726.2	2830.2
1.54886	718.8	2821.8
1.55086	706.6	2829.6
1.55286	700.4	2840.4
1.55485	700.2	2850.6
1.55685	694.4	2851.2
1.55885	689.4	2862.6
1.56084	692.8	2869.2
1.56283	693.4	2876.4
1.56483	691.2	2904
1.56682	696.8	2902.8
1.56881	691	2909.4
1.5708	684	2940
1.57279	680	2956.2
1.57478	663.4	2944.8
1.57677	672.8	2927.4
1.57876	682.2	2949
1.58075	678.4	2999.4
1.58274	659	2966.4
1.58472	641.4	2997.6
1.58671	646.6	2991.6
1.58869	647.8	2998.2
1.59068	638	3007.8
1.59266	641.4	3052.8
1.59465	653.2	3054.6
1.59663	654.4	3046.8
1.59861	643.4	3057.6
1.60059	638.4	3076.2
1.60257	631	3080.4
1.60455	627.4	3132
1.60653	620.6	3168
1.60851	623.8	3171
1.61049	620.8	3171.6
1.61247	602.2	3187.8
1.61445	596.8	3196.8
1.61642	604	3234.6
1.6184	609.4	3246.6
1.62037	608.2	3203.4
1.62235	600.8	3209.4
1.62432	591	3235.2
1.62629	593.4	3248.4
1.62826	591.6	3287.4
1.63024	581.6	3319.2
1.63221	579.8	3344.4
1.63418	588.6	3351
1.63615	586.2	3296.4
1.63812	573.4	3322.8
1.64008	569.2	3313.2
1.64205	583.8	3324
1.64402	568.4	3365.4
1.64598	561.2	3401.4
1.64795	557.6	3424.2
1.64991	571.6	3351
1.65188	560.4	3357.6
1.65384	554.8	3423.6
1.6558	556.6	3461.4
1.65777	548.6	3433.2
1.65973	536.4	3366
1.66169	533.2	3348.6
1.66365	538.6	3334.2
1.66561	541	3325.8
1.66757	543	3337.2
1.66953	536.4	3360
1.67148	534.6	3390
1.67344	528	3406.2
1.6754	510	3388.8
1.67735	514.6	3322.2
1.67931	521.2	3330
1.68126	517.4	3326.4
1.68321	505.8	3318.6
1.68517	509.8	3355.8
1.68712	492	3308.4
1.68907	494	3318.6
1.69102	501.6	3302.4
1.69297	498	3243.6
1.69492	501	3237
1.69687	487	3205.2
1.69881	486.4	3176.4
1.70076	483.2	3162
1.70271	484.2	3174.6
1.70465	485.8	3151.2
1.7066	482.2	3144
1.70854	484.4	3153.6
1.71049	476.4	3173.4
1.71243	466.2	3169.2
1.71437	461.4	3111.6
1.71631	458.4	3078
1.71826	463.2	3027.6
1.7202	462	3007.8
1.72214	459	3018.6
1.72407	451.2	2992.8
1.72601	449.8	2946.6
1.72795	446	2904.6
1.72989	445.8	2876.4
1.73182	437.4	2850
1.73376	425.6	2836.8
1.73569	424	2856
1.73763	433.6	2764.2
1.73956	431.4	2775
1.74149	434	2720.4
1.74343	435.4	2694
1.74536	430.2	2655
1.74729	426	2667.6
1.74922	419.8	2668.8
1.75115	418.2	2626.2
1.75308	424.4	2553
1.755	426.8	2505
1.75693	418.8	2502.6
1.75886	410.8	2501.4
1.76078	410.4	2422.2
1.76271	395	2395.2
1.76463	399.4	2378.4
1.76656	397	2361
1.76848	392	2308.8
1.7704	388	2305.2
1.77232	383.4	2239.2
1.77424	378.6	2212.8
1.77616	380.6	2175
1.77808	380.6	2146.2
1.78	389.6	2134.8
1.78192	388.2	2113.8
1.78384	382.2	2096.4
1.78575	376.8	2052
1.78767	375.2	2034
1.78959	374.2	2037.6
1.7915	374.2	2006.4
1.79341	373	1969.2
1.79533	377.6	1956.6
1.79724	367	1967.4
1.79915	358.8	1933.2
1.80106	359.8	1874.4
1.80297	357.6	1828.2
1.80488	358.2	1779
1.80679	354	1773.6
1.8087	354.2	1743
1.81061	344.8	1718.4
1.81251	338.2	1705.8
1.81442	336.4	1699.2
1.81633	334.6	1672.2
1.81823	331.8	1659
1.82013	332.4	1653.6
1.82204	335.4	1603.2
1.82394	344.6	1583.4
1.82584	329.4	1579.8
1.82774	343.8	1544.4
1.82964	329.4	1537.2
1.83154	319.8	1524
1.83344	322.8	1514.4
1.83534	323.6	1485
1.83724	332.6	1477.2
1.83913	325.6	1471.2
1.84103	316.8	1440.6
1.84293	317.4	1413.6
1.84482	315.2	1405.2
1.84671	311.4	1397.4
1.84861	314.4	1386
1.8505	315.6	1369.8
1.85239	295.2	1354.2
1.85428	306.2	1330.8
1.85617	307.8	1316.4
1.85806	304.2	1327.2
1.85995	297.2	1282.8
1.86184	299.2	1252.2
1.86373	288.6	1266.6
1.86562	286.6	1270.8
1.8675	285.4	1255.2
1.86939	293	1230.6
1.87127	298.2	1209
1.87315	294.4	1192.2
1.87504	292.6	1181.4
1.87692	287.6	1176
1.8788	287	1177.2
1.88068	290.8	1189.2
1.88256	281	1129.8
1.88444	283	1092.6
1.88632	280.4	1150.8
1.8882	284.2	1132.2
1.89008	278	1093.2
1.89195	270.6	1082.4
1.89383	276.6	1100.4
1.89571	287.6	1111.2
1.89758	284.2	1088.4
1.89945	272.6	1070.4
1.90133	271.2	1075.2
1.9032	272.6	1051.8
1.90507	272	1038.6
1.90694	280	1051.8
1.90881	271.6	1038.6
1.91068	268.2	1050.6
1.91255	264.2	1037.4
1.91442	259	1021.2
1.91629	259.8	1010.4
1.91815	265.6	1013.4
1.92002	269	1010.4
1.92188	266.2	990
1.92375	266.8	979.2
1.92561	258.4	999
1.92747	259	978.6
1.92934	257	1009.2
1.9312	252.6	925.2
1.93306	248.4	923.4
1.93492	248	918
1.93678	244.6	931.8
1.93864	249.6	961.2
1.94049	248.8	958.8
1.94235	245.4	936
1.94421	244	915
1.94606	248.8	889.8
1.94792	249.6	879.6
1.94977	251.4	894.6
1.95163	240.2	890.4
1.95348	242.2	882.6
1.95533	235.8	900.6
1.95718	238	883.8
1.95903	242.4	858
1.96088	243.6	862.2
1.96273	238.8	855
1.96458	239.2	837.6
1.96643	239	864
1.96827	227.6	879
1.97012	228.6	868.2
1.97196	239.8	849
1.97381	236.6	836.4
1.97565	236	842.4
1.9775	237.4	838.2
1.97934	236.4	815.4
1.98118	230.4	806.4
1.98302	224.2	810.6
1.98486	224.2	790.8
1.9867	219	811.8
1.98854	222.8	808.2
1.99038	230.2	819.6
1.99221	223	802.8
1.99405	222.2	796.8
1.99589	221.8	790.2
1.99772	222.8	794.4
1.99956	219.6	781.8
2.00139	218.4	771
2.00322	222.4	780
2.00505	223	766.2
2.00689	219.8	795
2.00872	222	786.6
2.01055	222	769.8
2.01237	219	763.8
2.0142	215	760.8
2.01603	207	750
2.01786	207.4	751.2
2.01968	216	767.4
2.02151	211.8	769.8
2.02333	208.8	737.4
2.02516	211.8	756
2.02698	212.4	755.4
2.0288	209.6	753.6
2.03062	216.2	732
2.03244	209.6	734.4
2.03426	202.4	745.8
2.03608	204.2	750
2.0379	206.4	726.6
2.03972	200.2	734.4
2.04154	203	703.8
2.04335	205	717
2.04517	214	721.2
2.04698	206	722.4
2.0488	203.4	708.6
2.05061	203	706.2
2.05242	201.2	707.4
2.05424	198.8	700.2
2.05605	205.2	714
2.05786	209	712.2
2.05967	194.6	730.8
2.06148	196	708.6
2.06328	197	704.4
2.06509	197.8	724.2
2.0669	200.6	716.4
2.0687	200.8	702.6
2.07051	197.2	712.2
2.07231	201.8	675
2.07412	192.8	690
2.07592	194.6	663
2.07772	193.8	667.2
2.07952	190.2	670.8
2.08132	193.4	670.8
2.08312	200	673.8
2.08492	195.4	692.4
2.08672	189	691.8
2.08852	191.2	682.8
2.09032	193.2	669
2.09211	189.8	664.2
2.09391	187.8	664.2
2.0957	188.2	657.6
2.0975	189.6	658.8
2.09929	188.2	671.4
2.10108	186.6	669
2.10287	190.8	653.4
2.10466	184.6	650.4
2.10645	189.2	669
2.10824	194.2	653.4
2.11003	192.6	657
2.11182	186.8	660
2.11361	184.8	656.4
2.11539	186.2	657.6
2.11718	191	647.4
2.11896	191.6	636
2.12075	187.2	643.2
2.12253	187	654
2.12431	189	645.6
2.12609	189.2	636
2.12788	189.2	630
2.12966	186.6	635.4
2.13143	186	622.8
2.13321	191.4	631.2
2.13499	180.6	627.6
2.13677	181.6	624.6
2.13855	186	633
2.14032	184	640.2
2.1421	186.4	641.4
2.14387	185.8	634.2
2.14564	178.2	601.8
2.14742	182.4	610.2
2.14919	176.8	628.2
2.15096	176.6	626.4
2.15273	181.8	636.6
2.1545	188	646.8
2.15627	185	645.6
2.15804	183.4	635.4
2.1598	184.2	626.4
2.16157	184.2	611.4
2.16334	179.4	630
2.1651	182.4	637.2
2.16686	180.6	630
2.16863	176.6	624
2.17039	177.2	620.4
2.17215	175.8	621
2.17391	180.6	619.2
2.17567	177	618
2.17743	177.4	618.6
2.17919	178	617.4
2.18095	177.4	608.4
2.18271	172.2	605.4
2.18446	172	592.8
2.18622	175	602.4
2.18798	176	600
2.18973	177.4	590.4
2.19148	177.6	607.8
2.19324	177	613.2
2.19499	173	588.6
2.19674	171.6	579
2.19849	179.2	590.4
2.20024	170.8	597
2.20199	169.8	601.2
2.20374	169.2	613.8
2.20548	171.2	615
2.20723	172.6	606.6
2.20898	167.6	588.6
2.21072	165.4	598.8
2.21247	175.2	589.8
2.21421	174.4	594
2.21595	171.2	586.8
2.2177	165.4	585
2.21944	168	569.4
2.22118	171.2	591
2.22292	173.4	580.8
2.22466	170	576
2.22639	171.8	571.2
2.22813	168.6	583.8
2.22987	161.4	595.2
2.2316	165.8	605.4
2.23334	173.8	623.4
2.23507	167.4	582
2.23681	172	589.2
2.23854	169.6	597.6
2.24027	164.8	594
2.242	163.8	586.2
2.24373	160.6	589.8
2.24546	156.2	580.8
2.24719	162.6	575.4
2.24892	159.2	583.2
2.25065	164.2	579
2.25238	169.6	579.6
2.2541	171.4	576.6
2.25583	168.2	577.8
2.25755	166	550.8
2.25927	157.4	544.2
2.261	163.8	559.2
2.26272	167.2	570
2.26444	166.2	567
2.26616	165	554.4
2.26788	164.4	559.8
2.2696	162.8	567
2.27132	163.6	573.6
2.27304	161	564
2.27475	163.2	569.4
2.27647	168.4	574.8
2.27818	167.4	583.8
2.2799	157.6	575.4
2.28161	161.4	576.6
2.28332	166.8	577.2
2.28504	168.4	564.6
2.28675	167.8	556.2
2.28846	166.8	552.6
2.29017	172.2	548.4
2.29188	166	561
2.29359	164.4	563.4
2.29529	162.2	565.2
2.297	159.4	566.4
2.29871	159.2	571.2
2.30041	159.2	562.2
2.30211	167	573.6
2.30382	158.8	567.6
2.30552	157.2	557.4
2.30722	160	552
2.30892	163.6	555
2.31063	161.6	569.4
2.31232	157.4	577.8
2.31402	161	582.6
2.31572	162.2	573.6
2.31742	163.6	559.8
2.31912	163.4	555.6
2.32081	155.6	546.6
2.32251	160	561.6
2.3242	160.2	565.8
2.32589	162.2	564
2.32759	160.8	558
2.32928	157.8	549
2.33097	155.6	553.2
2.33266	157.4	570
2.33435	159.2	561.6
2.33604	158	549.6
2.33773	158.6	549
2.33941	159.6	544.8
2.3411	161.4	537.6
2.34279	161	547.2
2.34447	162	541.8
2.34616	157.8	550.8
2.34784	157.4	559.2
2.34952	157.4	552
2.3512	153.2	541.2
2.35289	159.6	541.8
2.35457	153.2	531
2.35625	156	556.2
2.35792	160.8	558.6
2.3596	160.8	556.2
2.36128	153.4	589.8
2.36296	162	559.2
2.36463	155.2	572.4
2.36631	159.2	570
2.36798	160.2	566.4
2.36965	159.8	556.8
2.37133	159.8	533.4
2.373	161.2	561.6
2.37467	158.4	559.2
2.37634	160.8	558.6
2.37801	22.8	75.6
2.36988	105.458	192.4
2.37155	106.256	192.458
2.37321	105.426	189.172
2.37487	106.426	186.772
2.37654	105.97	194.572
2.3782	107.176	192.63
2.37986	99.314	183.17
2.38152	100.916	183.23
2.38317	102.428	182.488
2.38483	102.828	181.942
2.38649	102.028	180.714
2.38815	101.426	182.544
2.3898	100.884	184.714
2.39146	101.66	184.714
2.39311	105.174	183.684
2.39476	106.23	180.74
2.39641	102.8	181.396
2.39807	101.772	189.742
2.39972	98.998	187.688
2.40137	104.026	191.082
2.40302	106.658	186.112
2.40466	104.628	176.516
2.40631	105.17	179.4
2.40796	102.914	181.542
2.40961	103.628	181.714
2.41125	104.488	183
2.4129	102.942	182.996
2.41454	108.372	182.626
2.41618	106.484	179.682
2.41782	101.2	181.592
2.41947	103.972	187.366
2.42111	107.886	182.428
2.42275	106.544	186.658
2.42439	102.744	184.884
2.42603	103.316	183.798
2.42766	106.03	179.142
2.4293	110.116	176.202
2.43094	109.228	181.004
2.43257	106.344	180.428
2.43421	106.97	173.914
2.43584	109.716	178.858
2.43747	114.426	174.43
2.43911	115.538	184.576
2.44074	115.254	188.32
2.44237	111.486	187.262
2.444	112.428	185.548
2.44563	115.086	186.2
2.44726	114.4	185.74
2.44888	108.462	184.512
2.45051	106.456	187.428
2.45214	109.768	188.056
2.45376	102.86	189.942
2.45539	104.602	183.518
2.45701	107.516	183.2
2.45863	108.26	185.57
2.46026	106.49	185.516
2.46188	108.748	182.714
2.4635	111.968	181.832
2.46512	110.714	182.23
2.46674	109.884	183.43
2.46836	109.484	187.372
2.46997	109.856	186
2.47159	110.458	180.372
2.47321	110.002	179.66
2.47482	104.662	188.626
2.47644	104.628	186.942
2.47805	105.202	181.942
2.47966	107.09	187.714
2.48128	99.574	179.542
2.48289	110.402	181.772
2.4845	110.258	183.772
2.48611	106.6	186.202
2.48772	107.684	185.29
2.48933	108.456	182.344
2.49093	105.542	177.398
2.49254	104.57	180.604
2.49415	100.23	173.286
2.49575	102.712	178.826
2.49736	98.37	180.858
2.49896	96.884	179
2.50056	100.798	178.826
2.50217	107.686	182.484
2.50377	109.346	185.432
2.50537	105.03	178.402
2.50697	98.858	184.6
2.50857	101.8	186.114
2.51017	101.056	187.4
2.51176	103.714	187.028
2.51336	106.774	179.542
2.51496	99.572	173.256
2.51655	97.944	172.718
2.51815	99.344	172.6
2.51974	103.172	176.17
2.52133	106.6	177.398
2.52293	104.544	175.032
2.52452	104.11	170.43
2.52611	102.256	170.342
2.5277	102	172.484
2.52929	105.37	174.712
2.53087	102.4	170.772
2.53246	105.29	173.112
2.53405	104.204	174.284
2.53564	105.972	176.854
2.53722	19	25.4

## Sheet: Fig. 2e
	Intensity (arb. units)
qxy (angstrom^(-1))	DTP-P	DTP-2T
0.00226	26.2	74.1
0.00451	26	70.2
0.00677	27.5	68.7
0.00903	27.2	73.8
0.01128	28.6	75.3
0.01354	26.4	73.2
0.0158	27.3	75.6
0.01806	27.1	74.1
0.02031	25.9	71.4
0.02257	25.1	71.7
0.02483	25	72.9
0.02708	24.2	72.3
0.02934	24.1	76.5
0.0316	23.9	65.4
0.03385	28.6	74.4
0.03611	27.3	69.6
0.03837	27.3	69.6
0.04062	27.5	75
0.04288	26	75.6
0.04514	27.2	77.7
0.04739	28	80.4
0.04965	25.8	81.3
0.05191	25.1	80.1
0.05416	25.9	83.4
0.05642	26.1	74.4
0.05868	26	78.9
0.06093	26.2	75.3
0.06319	25.7	72.9
0.06545	28.5	72
0.0677	28.3	70.5
0.06996	26.9	70.2
0.07222	27.8	75.6
0.07447	27.9	81.9
0.07673	25.6	71.4
0.07899	27.6	74.1
0.08124	28	77.1
0.0835	28.7	69.9
0.08575	29.1	69.3
0.08801	27.9	74.7
0.09027	26	75.6
0.09252	27.8	77.7
0.09478	30.2	78.6
0.09704	30.1	77.1
0.09929	31	78.9
0.10155	31.6	78.3
0.1038	31.3	87.3
0.10606	37.1	77.4
0.10832	36.2	85.5
0.11057	41.2	94.8
0.11283	49	107.1
0.11508	73.6	126.6
0.11734	121.5	162.9
0.1196	198.7	222
0.12185	291.9	306.3
0.12411	385.5	399.9
0.12636	477.8	476.4
0.12862	534.6	548.4
0.13087	565.4	627.3
0.13313	569.9	687
0.13538	560.7	692.1
0.13764	536.7	707.7
0.13989	513.6	708.6
0.14215	487.7	687
0.14441	462.2	669.9
0.14666	441.7	669.9
0.14892	422	660.9
0.15117	397.4	621
0.15343	372.7	624
0.15568	363.8	639.3
0.15794	344.8	613.2
0.16019	326	598.5
0.16245	313.1	584.7
0.1647	304.2	592.8
0.16695	292.4	597
0.16921	283.5	599.1
0.17146	271.3	601.5
0.17372	259.6	597.6
0.17597	254.9	587.1
0.17823	250.9	583.2
0.18048	245.7	564
0.18274	238.3	589.2
0.18499	234.8	581.7
0.18724	227	583.2
0.1895	230.3	549.9
0.19175	228.5	552.9
0.19401	223.5	554.4
0.19626	216	553.2
0.19851	215.4	548.1
0.20077	219	557.7
0.20302	217	576.6
0.20527	217.3	570.3
0.20753	215.1	567.9
0.20978	217	556.8
0.21203	215.9	550.5
0.21429	217.4	533.4
0.21654	209.3	567
0.21879	213.1	555.6
0.22105	217.5	567.6
0.2233	218.9	581.4
0.22555	216.4	582.9
0.22781	212.6	583.8
0.23006	211.1	596.4
0.23231	207.2	602.1
0.23456	205.4	589.2
0.23682	211.6	618.3
0.23907	216.5	624.6
0.24132	213.5	621.9
0.24357	205.9	648.3
0.24582	200	643.5
0.24808	199.8	673.5
0.25033	207.7	663.9
0.25258	206.2	648
0.25483	205.2	657
0.25708	206	669.3
0.25933	204.4	676.5
0.26159	201.2	697.8
0.26384	198.9	741.6
0.26609	204	751.5
0.26834	208.5	752.1
0.27059	201.9	796.8
0.27284	201.6	798.6
0.27509	203.4	846.3
0.27734	202.1	885
0.27959	202.4	906.9
0.28184	197	945.6
0.2841	195.3	980.4
0.28635	196.8	1004.4
0.2886	199	1040.7
0.29085	199.8	1092.6
0.2931	202.1	1139.1
0.29535	205.9	1163.4
0.2976	205.8	1191.3
0.29985	206	1261.8
0.3021	204.3	1308.9
0.30434	200	1362.3
0.30659	202	1401.9
0.30884	200	1449.3
0.31109	206.7	1482.9
0.31334	205.6	1517.4
0.31559	204.8	1545.6
0.31784	207.8	1570.5
0.32009	209.4	1583.4
0.32234	208.3	1588.2
0.32458	211.5	1573.8
0.32683	213.5	1567.8
0.32908	212.4	1565.7
0.33133	209.4	1550.4
0.33358	211.6	1540.5
0.33583	214.8	1481.7
0.33807	211.5	1460.4
0.34032	205.7	1390.5
0.34257	209.9	1343.4
0.34482	201.5	1265.1
0.34706	196.3	1153.8
0.34931	193.3	1123.2
0.35156	195.2	1111.5
0.3538	205.8	1054.8
0.35605	217	1028.7
0.3583	227.1	996
0.36054	230.8	990
0.36279	231.8	938.4
0.36504	233.2	894.3
0.36728	237.9	845.1
0.36953	248.3	857.4
0.37177	262.6	819
0.37402	269.4	796.2
0.37627	280.2	778.5
0.37851	287.2	753.3
0.38076	295.8	721.5
0.383	303.1	704.4
0.38525	317	691.8
0.38749	338.7	681.9
0.38974	353	670.2
0.39198	362.3	651.3
0.39423	371.9	641.1
0.39647	398.6	628.8
0.39871	398.7	607.5
0.40096	411.8	579
0.4032	419.7	568.5
0.40545	413	573
0.40769	414.2	560.1
0.40993	410.3	568.8
0.41218	412.4	564.9
0.41442	416.7	566.4
0.41666	413.6	554.1
0.4189	408.6	534
0.42115	402.5	539.1
0.42339	379.6	535.5
0.42563	359.1	513.6
0.42787	350.5	501.3
0.43012	343	496.8
0.43236	330.6	521.1
0.4346	328.8	481.5
0.43684	322.6	479.1
0.43908	312.4	482.7
0.44133	302	487.8
0.44357	284.4	477.3
0.44581	275.8	469.2
0.44805	262.8	475.2
0.45029	257	473.1
0.45253	254	461.7
0.45477	253	454.5
0.45701	253.7	452.1
0.45925	238.9	461.7
0.46149	230.5	473.4
0.46373	235	472.5
0.46597	224.3	482.4
0.46821	210.9	462.6
0.47045	207.4	472.2
0.47269	208.8	459.9
0.47493	204.6	462
0.47716	204.3	483.3
0.4794	201.8	468.3
0.48164	205.9	469.5
0.48388	200.3	471.6
0.48612	194.4	474
0.48835	194.3	466.5
0.49059	193.8	454.2
0.49283	190.3	452.1
0.49507	183.9	450
0.4973	181.8	468.3
0.49954	185.1	455.1
0.50178	181.4	449.1
0.50401	184.6	457.2
0.50625	183.7	438.3
0.50849	175.9	449.1
0.51072	172.8	455.4
0.51296	165.7	446.7
0.51519	170	455.7
0.51743	178.9	466.5
0.51967	170	465
0.5219	163.8	468.6
0.52414	164.3	469.5
0.52637	164.4	465
0.5286	164.7	462.6
0.53084	164.4	461.4
0.53307	162.3	459.3
0.53531	164.6	471
0.53754	170.2	475.8
0.53977	164.7	482.4
0.54201	165	459.9
0.54424	167	459
0.54647	164.8	449.1
0.54871	159.7	460.2
0.55094	164.2	461.4
0.55317	167.7	460.2
0.5554	164	460.5
0.55764	163	464.7
0.55987	159.3	476.4
0.5621	161.4	472.2
0.56433	164.3	465.6
0.56656	161.9	476.7
0.56879	162.6	484.5
0.57102	163.6	485.1
0.57326	161.2	475.5
0.57549	157.4	447.3
0.57772	154.6	470.1
0.57995	154.6	462.9
0.58218	159.1	461.1
0.58441	151.7	475.8
0.58663	159.5	497.4
0.58886	157.1	515.7
0.59109	159.7	500.1
0.59332	161.8	498.3
0.59555	156.8	490.5
0.59778	151.9	480
0.60001	154.6	483.3
0.60223	157.5	493.8
0.60446	160	505.5
0.60669	159.7	508.5
0.60892	155.7	493.8
0.61114	155.3	486
0.61337	152.1	496.2
0.6156	152.3	512.4
0.61782	149.1	490.2
0.62005	153.2	483.3
0.62228	153.3	490.8
0.6245	157.3	503.1
0.62673	157.8	498.6
0.62895	156.2	516
0.63118	158.7	507.6
0.6334	162.4	497.7
0.63563	160.1	513.9
0.63785	159.8	501.3
0.64008	159.3	490.8
0.6423	159.8	493.5
0.64452	160.3	491.7
0.64675	160.3	495.3
0.64897	164.2	506.4
0.65119	165.8	513.6
0.65342	165.1	522.6
0.65564	164.5	527.1
0.65786	164.3	529.2
0.66008	160.4	504.3
0.6623	167	519.9
0.66453	159.1	530.7
0.66675	157.7	531.9
0.66897	160.4	505.2
0.67119	160.2	531
0.67341	160.6	539.7
0.67563	161.1	537.6
0.67785	156	527.4
0.68007	152.7	528.6
0.68229	155.4	529.5
0.68451	158.3	527.1
0.68673	159.2	522.9
0.68895	157.2	523.8
0.69117	157.4	537.6
0.69338	165.9	533.4
0.6956	170.8	533.1
0.69782	165.9	533.1
0.70004	162.2	553.8
0.70226	165.4	545.7
0.70447	162.8	527.1
0.70669	160.9	553.8
0.70891	166.8	564.6
0.71112	164.8	549.6
0.71334	163.4	540.3
0.71556	163.6	530.1
0.71777	160.5	537.9
0.71999	164.2	549.6
0.7222	168.7	561
0.72442	168.8	549
0.72663	166.9	546.9
0.72885	167.5	559.2
0.73106	172.7	555
0.73327	175.9	562.2
0.73549	172.2	564.3
0.7377	171.9	574.2
0.73992	172.8	568.5
0.74213	182.8	570.9
0.74434	178.4	555.3
0.74655	182	564.9
0.74877	184	592.5
0.75098	185.3	600.3
0.75319	184.2	562.5
0.7554	181	540.9
0.75761	178.8	550.8
0.75982	187	572.7
0.76203	194.4	574.5
0.76424	200.5	556.5
0.76645	202.5	568.5
0.76866	201.1	596.4
0.77087	200.2	593.4
0.77308	200.9	573
0.77529	204.2	566.4
0.7775	209.1	583.2
0.77971	216.8	604.2
0.78192	213.8	586.5
0.78412	214.2	589.5
0.78633	205.8	606.9
0.78854	214.9	617.1
0.79074	218.8	600.3
0.79295	215.3	589.2
0.79516	221	612.9
0.79736	219.9	611.4
0.79957	222.3	620.1
0.80178	223.6	621
0.80398	223.5	621.3
0.80619	227.7	604.8
0.80839	228	607.5
0.8106	225.5	631.5
0.8128	226	641.7
0.815	225.8	630.6
0.81721	225.6	612.6
0.81941	226.7	609.6
0.82161	226.1	617.4
0.82382	224.6	626.7
0.82602	223.8	633.9
0.82822	231.2	639.3
0.83042	233.2	634.8
0.83262	225.3	652.8
0.83483	223.6	629.1
0.83703	218.4	629.4
0.83923	221	631.5
0.84143	225.4	650.1
0.84363	228.7	654.9
0.84583	227.8	642.3
0.84803	222.5	663.6
0.85023	221.2	675.6
0.85243	223.6	662.7
0.85462	223.7	670.2
0.85682	223.3	681.9
0.85902	224.1	660.6
0.86122	221.3	652.5
0.86342	218.9	670.2
0.86561	217.7	655.5
0.86781	217.6	666.6
0.87001	222.6	679.8
0.8722	227.4	681.6
0.8744	226.3	687.9
0.87659	223.8	654.6
0.87879	224.3	679.8
0.88098	220	665.7
0.88318	225.1	686.4
0.88537	225.1	679.2
0.88757	223.4	696
0.88976	223.4	704.7
0.89196	228	690.3
0.89415	230.1	671.4
0.89634	223.9	667.5
0.89853	218.7	679.5
0.90073	218.3	696.3
0.90292	219.8	704.4
0.90511	225.3	690.3
0.9073	228.8	684.3
0.90949	216.9	707.1
0.91168	229	713.1
0.91387	219.7	723.6
0.91606	218.5	710.7
0.91825	213.3	720.6
0.92044	209.9	718.5
0.92263	219	726.6
0.92482	224.6	717
0.92701	228.2	718.8
0.9292	229.9	727.2
0.93139	224.7	738.3
0.93357	224.4	733.2
0.93576	225.1	743.4
0.93795	224	747.6
0.94013	225.2	742.2
0.94232	227.6	738.6
0.94451	230.9	738
0.94669	231.8	763.5
0.94888	227.1	770.1
0.95106	227.8	757.8
0.95325	228.8	759
0.95543	230.5	758.4
0.95761	225.3	768.6
0.9598	218.9	745.5
0.96198	227.6	760.2
0.96416	219.5	787.5
0.96635	229.8	756.9
0.96853	228	755.1
0.97071	228.2	764.1
0.97289	232.2	767.1
0.97507	233.8	758.4
0.97725	231.5	758.4
0.97943	232.8	782.4
0.98161	238.5	801
0.98379	241.5	798
0.98597	239	798.9
0.98815	242.3	808.5
0.99033	248.9	804.6
0.99251	240.1	792.3
0.99469	240.5	810.9
0.99687	242.4	812.4
0.99904	240.4	850.2
1.00122	243.2	809.7
1.0034	243.6	806.1
1.00557	241	779.7
1.00775	239.5	800.4
1.00993	245.2	767.4
1.0121	248.3	795.9
1.01428	244.1	838.2
1.01645	245.9	840.6
1.01863	248.1	835.2
1.0208	246.5	826.8
1.02297	250	827.1
1.02515	258.1	825.3
1.02732	261.8	822
1.02949	263.1	837.9
1.03166	264.8	842.4
1.03384	263.2	826.8
1.03601	259.8	860.1
1.03818	264.5	851.1
1.04035	266.8	861
1.04252	265.1	848.7
1.04469	265.7	873.3
1.04686	265.7	888.3
1.04903	259.5	915.6
1.0512	259.1	889.8
1.05337	270.8	888.6
1.05554	271.9	901.5
1.0577	275.7	900.3
1.05987	277.7	907.5
1.06204	275.1	912.9
1.06421	277.7	901.2
1.06637	277.2	912.3
1.06854	274.5	930.6
1.07071	278.5	921.9
1.07287	279.9	920.1
1.07504	282.7	923.7
1.0772	282.7	918
1.07937	280.7	930.9
1.08153	283.7	943.8
1.08369	289.1	906.6
1.08586	284.9	952.2
1.08802	286.3	978.6
1.09018	295.6	946.5
1.09234	301	956.7
1.09451	297.7	980.7
1.09667	300.5	999
1.09883	306.5	979.2
1.10099	307	978.9
1.10315	301.5	981.6
1.10531	302.4	989.4
1.10747	306.5	997.8
1.10963	309.8	987.9
1.11179	316.8	993.6
1.11394	320.8	1020.6
1.1161	316.4	1013.7
1.11826	321.1	1016.4
1.12042	318.6	1019.7
1.12257	323.6	1011.6
1.12473	328.3	1004.4
1.12689	338.1	999
1.12904	345.3	1018.8
1.1312	351.9	1035.6
1.13335	358	1016.4
1.13551	364.8	1011.3
1.13766	360.6	1023.6
1.13982	365.8	1053.6
1.14197	376.8	1081.2
1.14412	383.5	1089.3
1.14628	385.8	1088.4
1.14843	398.2	1091.4
1.15058	405.5	1096.5
1.15273	403.1	1089.3
1.15488	404.8	1079.1
1.15703	408.5	1089
1.15918	417.8	1109.1
1.16133	421.3	1087.5
1.16348	428.8	1087.5
1.16563	421.4	1089.9
1.16778	438.1	1143.3
1.16993	420.6	1117.8
1.17208	429.3	1104
1.17423	432.2	1153.2
1.17637	435.5	1142.1
1.17852	437.7	1146.9
1.18067	439.2	1142.1
1.18281	442.3	1153.8
1.18496	444.6	1176
1.1871	447.5	1206.3
1.18925	458.2	1202.4
1.19139	465.3	1171.5
1.19354	457.6	1168.8
1.19568	454.1	1187.4
1.19782	451.4	1215.9
1.19997	460.3	1199.1
1.20211	479.9	1197
1.20425	467.4	1217.1
1.20639	462.3	1223.7
1.20853	459.7	1200.3
1.21067	463	1230
1.21282	470.1	1272.3
1.21496	468.6	1280.1
1.21709	454.1	1235.4
1.21923	461.4	1233.9
1.22137	463.5	1237.5
1.22351	459.2	1240.5
1.22565	453.6	1271.4
1.22779	452.2	1282.2
1.22992	452.8	1268.4
1.23206	450.4	1278
1.2342	452	1278
1.23633	450.2	1285.8
1.23847	455.2	1316.1
1.2406	454.6	1343.7
1.24274	452.1	1302.9
1.24487	448.7	1343.7
1.24701	454.9	1288.2
1.24914	458.1	1307.1
1.25127	446.4	1332.6
1.25341	444.9	1321.2
1.25554	448.9	1341.6
1.25767	447.1	1343.7
1.2598	450.7	1339.2
1.26193	453.6	1353.3
1.26406	454	1360.2
1.26619	456.8	1367.4
1.26832	456.9	1377.9
1.27045	454.9	1376.7
1.27258	457.3	1406.4
1.27471	461.5	1415.7
1.27684	459.1	1397.1
1.27896	460.3	1392
1.28109	470.3	1409.7
1.28322	469.4	1429.2
1.28534	476.7	1431
1.28747	481.2	1449
1.2896	469.6	1485
1.29172	476.8	1467.9
1.29385	482.9	1453.8
1.29597	472.7	1455.6
1.29809	475.1	1462.5
1.30022	484.7	1458.3
1.30234	483.6	1450.8
1.30446	487.6	1458.3
1.30658	497.2	1462.5
1.30871	498.7	1456.2
1.31083	502.1	1503.9
1.31295	487.2	1515.3
1.31507	487.2	1450.8
1.31719	512	1449.9
1.31931	495.4	1500.9
1.32143	502.3	1525.5
1.32355	508.3	1479
1.32566	511.4	1482
1.32778	503	1500
1.3299	510.2	1509
1.33202	515.5	1519.2
1.33413	519.1	1545
1.33625	523.3	1565.1
1.33836	522.7	1550.1
1.34048	526.6	1526.7
1.34259	526.2	1534.2
1.34471	528.6	1539.9
1.34682	535.8	1516.5
1.34893	542.6	1527.3
1.35105	537	1547.7
1.35316	538.7	1575
1.35527	534.7	1572.3
1.35738	539.5	1561.5
1.35949	535.8	1554.6
1.36161	539.1	1581.3
1.36372	546.6	1599.6
1.36583	551.7	1605.9
1.36793	556.1	1600.8
1.37004	561	1582.2
1.37215	563.4	1584.9
1.37426	558.3	1600.5
1.37637	558.5	1570.8
1.37847	561.4	1544.4
1.38058	562.5	1553.4
1.38269	558.7	1603.2
1.38479	570.3	1611
1.3869	568.2	1607.1
1.389	565	1613.4
1.39111	565.5	1592.4
1.39321	582.2	1594.8
1.39532	585.8	1599
1.39742	581.7	1611
1.39952	573.6	1617.3
1.40162	565.8	1615.8
1.40372	568.2	1623
1.40583	578.6	1626
1.40793	583.8	1629.6
1.41003	580.6	1624.2
1.41213	578.7	1596.9
1.41423	575.8	1613.4
1.41633	598.7	1619.4
1.41842	599.5	1639.8
1.42052	592.4	1649.4
1.42262	588.8	1668.6
1.42472	589.4	1650
1.42681	591.4	1636.2
1.42891	588.6	1641.3
1.431	585.5	1651.8
1.4331	583.1	1653.9
1.43519	577.2	1657.5
1.43729	572	1663.8
1.43938	566.8	1629.9
1.44148	570	1606.8
1.44357	573.7	1653
1.44566	577.7	1629.6
1.44775	585.9	1603.2
1.44985	592.3	1641.9
1.45194	585.8	1661.1
1.45403	575	1600.8
1.45612	560.2	1609.2
1.45821	555.2	1598.4
1.4603	552.7	1592.1
1.46238	551.2	1616.1
1.46447	552.7	1632.9
1.46656	562.3	1649.1
1.46865	572.6	1641
1.47073	570.2	1634.4
1.47282	558.3	1570.8
1.47491	568.8	1577.4
1.47699	566.9	1612.2
1.47908	559.1	1594.8
1.48116	564.4	1617
1.48325	567.5	1585.2
1.48533	556.3	1585.5
1.48741	544.9	1570.2
1.48949	542.1	1560.9
1.49158	550.1	1569.9
1.49366	560.9	1565.4
1.49574	560.5	1589.1
1.49782	553.3	1598.7
1.4999	554.7	1561.8
1.50198	553.7	1607.7
1.50406	566.5	1637.1
1.50614	558.2	1619.1
1.50822	544.5	1590.9
1.51029	550.2	1570.2
1.51237	546.7	1584.6
1.51445	538.2	1603.8
1.51652	534.1	1572.9
1.5186	527.1	1534.8
1.52068	521	1532.7
1.52275	522.7	1557.6
1.52482	524.3	1581.9
1.5269	537.4	1552.2
1.52897	530.1	1535.4
1.53104	542.4	1526.7
1.53312	529.2	1592.4
1.53519	531.1	1556.7
1.53726	520.6	1533.3
1.53933	514	1544.1
1.5414	519.9	1543.8
1.54347	521	1557.9
1.54554	518.6	1574.1
1.54761	520.4	1553.7
1.54968	520.4	1522.8
1.55175	510.7	1513.2
1.55382	518.9	1503.3
1.55588	512	1495.8
1.55795	529.4	1481.4
1.56001	516.3	1524
1.56208	505.7	1498.8
1.56415	495.7	1469.1
1.56621	491.8	1469.7
1.56827	496.5	1480.2
1.57034	498.1	1476.3
1.5724	492.6	1464.9
1.57446	488.4	1454.4
1.57653	488.8	1454.1
1.57859	482.4	1460.4
1.58065	481.3	1455.9
1.58271	485.5	1452.9
1.58477	471.5	1446.6
1.58683	471.4	1464.3
1.58889	477.6	1471.5
1.59095	479.3	1435.8
1.593	475.7	1417.8
1.59506	469.4	1415.1
1.59712	463.5	1417.5
1.59918	465.1	1423.5
1.60123	477.5	1437.3
1.60329	481.6	1457.1
1.60534	469	1422.6
1.6074	469.6	1381.2
1.60945	467	1368.6
1.61151	453.7	1368.6
1.61356	443.8	1391.7
1.61561	454.9	1367.1
1.61766	461.9	1341.6
1.61971	459.4	1341.3
1.62177	454	1348.5
1.62382	447	1335.6
1.62587	442.3	1327.5
1.62792	440.9	1361.7
1.62996	436.2	1302.9
1.63201	438.2	1297.2
1.63406	441.4	1299.9
1.63611	435.7	1288.2
1.63816	431.1	1281
1.6402	428.3	1284.9
1.64225	429.8	1303.8
1.64429	428.9	1322.1
1.64634	422.1	1306.8
1.64838	417.4	1282.8
1.65043	422.4	1284
1.65247	418.6	1253.4
1.65451	410.3	1251.3
1.65656	414.5	1260
1.6586	413.4	1251
1.66064	403.7	1247.4
1.66268	402	1250.4
1.66472	399.1	1234.8
1.66676	392.5	1224.6
1.6688	393.9	1230.3
1.67084	405.2	1220.4
1.67288	408.8	1202.7
1.67491	392	1197.6
1.67695	389.4	1214.4
1.67899	387.3	1174.5
1.68102	387.5	1209.9
1.68306	390.5	1210.5
1.6851	383	1187.7
1.68713	380.5	1176
1.68916	379.8	1175.7
1.6912	375.4	1177.5
1.69323	372.9	1176
1.69526	382.2	1148.4
1.6973	369.6	1135.5
1.69933	357.2	1135.8
1.70136	354.3	1145.4
1.70339	361.5	1125.6
1.70542	361.8	1123.2
1.70745	359.7	1116.9
1.70948	355.4	1122
1.71151	354.4	1143
1.71353	355.7	1146.9
1.71556	353.1	1109.4
1.71759	344.6	1112.1
1.71961	347.4	1116.9
1.72164	350.3	1107
1.72366	347.9	1064.1
1.72569	350.8	1062
1.72771	349.2	1094.7
1.72974	343.2	1105.2
1.73176	335.4	1104.6
1.73378	332.4	1112.4
1.7358	333.5	1101.6
1.73783	333.7	1071.6
1.73985	327.9	1080.9
1.74187	316.7	1096.5
1.74389	320.4	1084.5
1.74591	329.9	1084.2
1.74793	324.9	1073.1
1.74994	317.9	1060.5
1.75196	313.1	1045.5
1.75398	310.2	1033.5
1.756	308.1	1027.5
1.75801	307.5	1024.5
1.76003	312.8	1045.2
1.76204	303.2	1006.8
1.76406	301.4	1001.7
1.76607	305.8	1002.6
1.76809	313.7	1005.9
1.7701	306.2	998.1
1.77211	295.5	993.6
1.77412	294.4	991.2
1.77613	294.8	976.5
1.77814	295.9	974.4
1.78016	301.4	977.1
1.78216	298	941.4
1.78417	286.4	933.6
1.78618	277.2	930
1.78819	277.6	924.3
1.7902	280.3	930.9
1.79221	281.4	947.4
1.79421	280.6	959.7
1.79622	278.9	958.5
1.79822	272.2	947.7
1.80023	264.8	923.1
1.80223	268.5	924.9
1.80424	276.1	917.7
1.80624	275.1	915
1.80824	273.3	909.9
1.81024	273.3	904.5
1.81225	274.4	908.4
1.81425	275.3	924.3
1.81625	274.3	917.7
1.81825	267	915.3
1.82025	263.1	894.6
1.82225	264.7	863.7
1.82424	260.8	871.8
1.82624	256.6	868.5
1.82824	253.6	853.5
1.83024	254.9	854.4
1.83223	258.8	872.1
1.83423	256.9	856.8
1.83622	254.4	838.5
1.83822	252.6	858.6
1.84021	251.3	839.4
1.84221	254.5	847.2
1.8442	250	837.9
1.84619	246	834.6
1.84818	245.7	824.7
1.85017	244	807.6
1.85216	241.5	822.3
1.85415	250.1	773.4
1.85614	251.2	765.3
1.85813	247.5	804.3
1.86012	244.9	797.7
1.86211	239.1	805.8
1.8641	234.8	795.6
1.86608	232.5	759.9
1.86807	232.9	752.1
1.87005	233.4	765
1.87204	230	768.9
1.87402	239.6	746.1
1.87601	239.9	747.3
1.87799	232.6	745.5
1.87997	232.1	741
1.88196	238.6	746.1
1.88394	237.8	752.7
1.88592	232.9	743.7
1.8879	229.1	725.4
1.88988	229.1	732.3
1.89186	223.3	725.1
1.89384	224.2	713.1
1.89582	225.6	722.1
1.8978	224.8	736.2
1.89977	221.3	724.8
1.90175	224.8	698.1
1.90373	220.4	722.7
1.9057	222.3	705.6
1.90768	213.8	708.3
1.90965	215.3	718.8
1.91163	210	705.9
1.9136	207	691.2
1.91557	213.2	696.9
1.91754	215.9	705
1.91952	216.8	714.9
1.92149	210.5	675.3
1.92346	216.4	666.9
1.92543	216.1	673.5
1.9274	212.3	681.3
1.92937	210.2	681.9
1.93133	209.2	673.5
1.9333	206.9	666.6
1.93527	215.6	654.3
1.93724	212.7	638.1
1.9392	208.3	643.8
1.94117	208.3	659.4
1.94313	208.5	666.9
1.9451	207.1	654.9
1.94706	202.9	641.4
1.94902	195.6	645.3
1.95099	195	653.4
1.95295	199	643.5
1.95491	199.4	652.8
1.95687	194.9	657
1.95883	191.3	649.5
1.96079	193.1	642.3
1.96275	197.7	633.9
1.96471	193.4	637.8
1.96667	198.4	663.9
1.96862	201.7	647.7
1.97058	196	633
1.97254	193.9	630.3
1.97449	196.5	631.2
1.97645	193.7	623.4
1.9784	198.2	624.3
1.98036	190.3	636.6
1.98231	188.3	639.3
1.98426	185.6	633.9
1.98622	184.5	624
1.98817	185.1	619.2
1.99012	186.5	630
1.99207	189.4	619.2
1.99402	182.4	600.3
1.99597	183	615.3
1.99792	183.5	615.6
1.99987	181.7	607.5
2.00181	181.6	607.2
2.00376	189.9	619.5
2.00571	186	600.9
2.00765	179.9	589.5
2.0096	178.4	576
2.01154	180.2	573
2.01349	183.4	579.3
2.01543	185.9	585.6
2.01738	181.9	592.8
2.01932	178.1	604.2
2.02126	173.5	581.4
2.0232	178.4	574.5
2.02514	178.3	569.1
2.02708	177.7	575.4
2.02902	178.6	586.8
2.03096	180.2	573.3
2.0329	176.7	573.6
2.03484	178.2	570.3
2.03677	173.7	570
2.03871	171.4	573.3
2.04065	172.1	575.7
2.04258	174.4	570.6
2.04452	172.6	558.9
2.04645	172.4	565.2
2.04839	170.3	558.3
2.05032	171.5	561.3
2.05225	9.6	30.6
2.04545	94.972	228.062
2.04737	96.8387	225.23
