# Supplementary material for: Peculiar transient behaviors of organic electrochemical transistors governed by ion injection directionality
Source: Nat Commun. 2023 Nov 28;14:7577. doi: 10.1038/s41467-023-42840-z (PMC10684893; doi:10.1038/s41467-023-42840-z)
Supplement: Supplementary file 7 — Source Data [file 41467_2023_42840_MOESM7_ESM.zip › Source_data_Fig3.xlsx]

## Sheet: Fig. 3a
wavelength (nm)	DTP-2T (film)	DTP-2T (sol.)	DTP-P (film)	DTP-P (sol.)
400	0.2944	0.25312	0.28061	0.39175
401	0.29715	0.25703	0.28557	0.40053
402	0.30095	0.26125	0.29111	0.4095
403	0.30407	0.26565	0.29669	0.41857
404	0.30696	0.27009	0.30222	0.4277
405	0.30954	0.27444	0.30769	0.43682
406	0.31182	0.27862	0.31298	0.44588
407	0.31428	0.28272	0.31867	0.45492
408	0.31766	0.28687	0.32482	0.46398
409	0.32121	0.29128	0.33129	0.47299
410	0.32402	0.29584	0.33768	0.48201
411	0.32759	0.30048	0.34436	0.49114
412	0.33074	0.30507	0.35071	0.50044
413	0.33271	0.30965	0.35657	0.50996
414	0.33538	0.31433	0.36258	0.51955
415	0.33874	0.31906	0.36927	0.52927
416	0.34322	0.32398	0.37675	0.53927
417	0.34714	0.32906	0.38413	0.54949
418	0.35087	0.33432	0.39144	0.55985
419	0.35451	0.33965	0.39858	0.56991
420	0.3577	0.34516	0.40577	0.58026
421	0.36101	0.35085	0.41326	0.59073
422	0.36479	0.35662	0.42088	0.60152
423	0.36827	0.36235	0.42858	0.61231
424	0.37216	0.36819	0.43641	0.62333
425	0.37646	0.37418	0.44484	0.63461
426	0.38052	0.38034	0.45306	0.64595
427	0.38463	0.38671	0.46151	0.65746
428	0.38906	0.39328	0.47035	0.66904
429	0.3938	0.40006	0.47922	0.68071
430	0.39857	0.407	0.48841	0.69249
431	0.40322	0.41405	0.49742	0.70433
432	0.40805	0.42119	0.5065	0.7163
433	0.41267	0.42834	0.51538	0.72816
434	0.41777	0.43554	0.52427	0.73994
435	0.42258	0.44277	0.53309	0.75146
436	0.42732	0.45006	0.54192	0.76278
437	0.43279	0.45743	0.55105	0.77388
438	0.43755	0.46491	0.56004	0.78485
439	0.44298	0.47244	0.569	0.7958
440	0.44833	0.48005	0.57768	0.80678
441	0.45344	0.48774	0.58648	0.81772
442	0.45929	0.49556	0.59574	0.82854
443	0.46443	0.50349	0.60489	0.83909
444	0.46997	0.51152	0.61366	0.84942
445	0.47558	0.51959	0.62263	0.85945
446	0.4814	0.52773	0.632	0.86925
447	0.48722	0.53589	0.6414	0.87886
448	0.49264	0.54406	0.6503	0.88825
449	0.49858	0.55228	0.65932	0.89744
450	0.50447	0.56068	0.66855	0.90644
451	0.51046	0.56921	0.67779	0.91521
452	0.51689	0.57792	0.68715	0.92377
453	0.52301	0.58679	0.69663	0.93211
454	0.52921	0.59582	0.70597	0.94018
455	0.53585	0.60491	0.71563	0.94793
456	0.54214	0.61412	0.72468	0.95533
457	0.54869	0.62345	0.73439	0.96247
458	0.55508	0.63297	0.74358	0.96924
459	0.56127	0.64269	0.75256	0.97563
460	0.56829	0.65056	0.76167	0.97713
461	0.57505	0.65833	0.77049	0.97822
462	0.57669	0.66592	0.77299	0.97882
463	0.58395	0.67559	0.78168	0.98348
464	0.59129	0.6853	0.79033	0.98776
465	0.59779	0.69524	0.79875	0.9916
466	0.60366	0.70509	0.80651	0.99486
467	0.61129	0.71465	0.81483	0.99731
468	0.61814	0.72367	0.82299	0.99902
469	0.62488	0.73253	0.83043	0.99987
470	0.63169	0.74135	0.83757	1
471	0.63924	0.75011	0.84484	0.99923
472	0.64622	0.75871	0.85179	0.99775
473	0.653	0.76724	0.85848	0.99557
474	0.65976	0.77561	0.86502	0.99264
475	0.66703	0.78512	0.87136	0.98891
476	0.67372	0.79475	0.8778	0.98655
477	0.67966	0.80461	0.88324	0.98354
478	0.68987	0.81322	0.89329	0.9799
479	0.69682	0.82186	0.89946	0.97352
480	0.70313	0.83044	0.90571	0.96653
481	0.70924	0.83878	0.91122	0.95891
482	0.71649	0.84682	0.9175	0.9507
483	0.72294	0.85462	0.92335	0.94191
484	0.72914	0.86232	0.92876	0.93266
485	0.73468	0.8701	0.93459	0.92268
486	0.74219	0.87776	0.94068	0.91207
487	0.74871	0.88537	0.94634	0.90067
488	0.75505	0.89268	0.95215	0.88881
489	0.76184	0.89987	0.95805	0.87624
490	0.76871	0.90692	0.96403	0.86301
491	0.7755	0.91392	0.96989	0.84911
492	0.78197	0.92083	0.97507	0.83445
493	0.78754	0.92761	0.97963	0.81901
494	0.79364	0.93412	0.98357	0.80275
495	0.80002	0.94035	0.98784	0.78573
496	0.80645	0.94632	0.99146	0.76776
497	0.813	0.95211	0.99441	0.74886
498	0.81946	0.95773	0.99723	0.72894
499	0.82575	0.96313	0.9985	0.70815
500	0.83115	0.96829	0.9997	0.68653
501	0.8369	0.97309	1	0.66434
502	0.8418	0.97753	0.99931	0.64148
503	0.84791	0.98155	0.99809	0.61783
504	0.85281	0.98527	0.99629	0.59362
505	0.85786	0.98861	0.99361	0.56886
506	0.86384	0.99159	0.99061	0.54374
507	0.86772	0.99414	0.98687	0.5183
508	0.87316	0.99621	0.9826	0.49256
509	0.8772	0.99783	0.97745	0.46692
510	0.88039	0.99899	0.97198	0.44156
511	0.88567	0.99972	0.96659	0.4168
512	0.88933	1	0.96125	0.39238
513	0.89264	0.99982	0.95574	0.36855
514	0.89623	0.99913	0.94991	0.3451
515	0.89996	0.99802	0.94433	0.32233
516	0.90334	0.99647	0.93908	0.30008
517	0.90719	0.99453	0.93392	0.27855
518	0.91071	0.99224	0.92885	0.25779
519	0.91452	0.9896	0.92458	0.23823
520	0.9182	0.98658	0.92085	0.21962
521	0.92116	0.9831	0.91709	0.20174
522	0.9244	0.9792	0.91389	0.18441
523	0.9282	0.97494	0.91167	0.168
524	0.93224	0.97033	0.9099	0.1526
525	0.93623	0.96535	0.90867	0.13815
526	0.94038	0.95997	0.90808	0.12472
527	0.94426	0.95433	0.90759	0.11234
528	0.94829	0.94836	0.90777	0.10099
529	0.95228	0.94203	0.90789	0.09062
530	0.95655	0.93605	0.90815	0.08118
531	0.96627	0.93015	0.91642	0.07281
532	0.97045	0.9245	0.91652	0.06546
533	0.97329	0.91822	0.91615	0.05907
534	0.977	0.91162	0.91557	0.05338
535	0.97996	0.9045	0.914	0.04842
536	0.98312	0.89698	0.91212	0.04412
537	0.98582	0.88898	0.90936	0.04041
538	0.98855	0.88064	0.9055	0.03712
539	0.99096	0.87182	0.90066	0.03419
540	0.99289	0.86268	0.89444	0.03161
541	0.99524	0.85297	0.8874	0.02937
542	0.99709	0.84283	0.87866	0.02746
543	0.99824	0.83207	0.86848	0.02582
544	0.99923	0.82083	0.85681	0.02439
545	1	0.80884	0.84323	0.02314
546	0.99988	0.79616	0.82771	0.02204
547	0.99967	0.78268	0.81027	0.02108
548	0.99852	0.76863	0.7911	0.02026
549	0.99793	0.75378	0.7707	0.01955
550	0.9966	0.73828	0.7481	0.01892
551	0.99467	0.72202	0.7246	0.01836
552	0.99261	0.70515	0.69928	0.01787
553	0.99045	0.68747	0.67277	0.01744
554	0.98756	0.66913	0.6445	0.01705
555	0.98444	0.65002	0.61538	0.01669
556	0.98111	0.63038	0.58549	0.0164
557	0.97803	0.61046	0.55527	0.01614
558	0.97493	0.59044	0.52673	0.01594
559	0.9712	0.57032	0.4975	0.01572
560	0.96796	0.54994	0.46941	0.01554
561	0.96414	0.52943	0.44261	0.01535
562	0.96078	0.50869	0.41561	0.01517
563	0.95724	0.48762	0.38979	0.01502
564	0.95414	0.46645	0.36564	0.01488
565	0.9508	0.44519	0.34243	0.01477
566	0.94825	0.42396	0.32031	0.01471
567	0.94569	0.40301	0.30069	0.0147
568	0.94264	0.38236	0.28176	0.01469
569	0.94043	0.36211	0.26424	0.01465
570	0.93801	0.34192	0.24889	0.01457
571	0.93602	0.32181	0.23415	0.01449
572	0.93428	0.30182	0.22082	0.01444
573	0.93273	0.28233	0.20898	0.01443
574	0.93123	0.26348	0.19807	0.01446
575	0.92982	0.24531	0.18828	0.01449
576	0.92862	0.22766	0.17951	0.01453
577	0.92731	0.21077	0.17194	0.01454
578	0.92628	0.19473	0.16493	0.01454
579	0.92611	0.17975	0.15913	0.01441
580	0.92538	0.16632	0.15403	0.01438
581	0.92466	0.15413	0.1492	0.01437
582	0.92855	0.14285	0.14636	0.01442
583	0.92846	0.1321	0.14231	0.01434
584	0.92764	0.12201	0.13972	0.01424
585	0.92722	0.11269	0.13715	0.01426
586	0.92853	0.10398	0.13461	0.01434
587	0.92747	0.09611	0.13262	0.0145
588	0.92679	0.08901	0.1305	0.0146
589	0.92491	0.08264	0.12851	0.01458
590	0.92315	0.07676	0.12693	0.01446
591	0.92055	0.07164	0.12542	0.01427
592	0.91743	0.067	0.12382	0.0143
593	0.9144	0.06293	0.12296	0.01437
594	0.90921	0.05899	0.12099	0.01458
595	0.90834	0.05548	0.12084	0.01469
596	0.90302	0.05237	0.11973	0.01478
597	0.89614	0.04961	0.11888	0.01481
598	0.88828	0.04713	0.11775	0.01481
599	0.8802	0.04487	0.11713	0.0148
600	0.87124	0.04286	0.11635	0.01479
601	0.86135	0.04102	0.11574	0.01481
602	0.85056	0.03939	0.11498	0.01485
603	0.83906	0.03796	0.11458	0.01492
604	0.82641	0.03667	0.1138	0.01495
605	0.81326	0.03551	0.11292	0.01496
606	0.80002	0.03447	0.11362	0.01499
607	0.78524	0.0336	0.11235	0.01502
608	0.76979	0.03284	0.11123	0.01503
609	0.75386	0.03217	0.11052	0.01502
610	0.73799	0.03153	0.11005	0.01502
611	0.72168	0.03095	0.1095	0.01507
612	0.70541	0.03039	0.10915	0.01511
613	0.68891	0.02985	0.10902	0.01514
614	0.67166	0.02933	0.10895	0.01514
615	0.65389	0.02892	0.10843	0.01523
616	0.63598	0.02861	0.10793	0.01529
617	0.61824	0.02837	0.10763	0.01533
618	0.60087	0.02809	0.10762	0.01526
619	0.58362	0.0278	0.10698	0.01523
620	0.56585	0.02751	0.1065	0.01524
621	0.54923	0.02722	0.10621	0.01528
622	0.53259	0.02694	0.10604	0.01528
623	0.51541	0.02668	0.10578	0.01529
624	0.49874	0.02654	0.1055	0.01534
625	0.48241	0.02644	0.10507	0.01536
626	0.46757	0.02633	0.10476	0.01533
627	0.4526	0.02616	0.1042	0.01528
628	0.43931	0.02596	0.10412	0.01526
629	0.4273	0.02573	0.10395	0.01532
630	0.41516	0.02551	0.10405	0.01539
631	0.40357	0.02539	0.10368	0.01549
632	0.3923	0.0254	0.10322	0.01559
633	0.38195	0.02541	0.10306	0.0156
634	0.37148	0.0254	0.10323	0.01553
635	0.36198	0.02531	0.10256	0.01547
636	0.35383	0.02519	0.10248	0.01546
637	0.3458	0.02502	0.10226	0.01548
638	0.33825	0.0249	0.1021	0.01554
639	0.33074	0.02483	0.10212	0.01556
640	0.324	0.02481	0.10199	0.01555
641	0.3171	0.02482	0.10148	0.0155
642	0.31081	0.0248	0.10098	0.01547
643	0.3056	0.02479	0.1011	0.01545
644	0.29994	0.02476	0.10073	0.01548
645	0.29487	0.02467	0.10065	0.01552
646	0.29051	0.02459	0.10054	0.01559
647	0.28581	0.02453	0.10028	0.01563
648	0.28166	0.02458	0.10035	0.01562
649	0.2772	0.02464	0.09987	0.01554
650	0.273	0.0247	0.09942	0.01547
651	0.27004	0.02469	0.0996	0.01538
652	0.26692	0.02462	0.09939	0.01535
653	0.26372	0.02458	0.09939	0.01537
654	0.2607	0.02458	0.09912	0.01542
655	0.25748	0.02465	0.09875	0.01542
656	0.25528	0.02463	0.09845	0.01544
657	0.25326	0.02463	0.0992	0.01567
658	0.25091	0.02433	0.0992	0.01579
659	0.24706	0.02444	0.09729	0.01591
660	0.24415	0.02474	0.09692	0.01574
661	0.24211	0.02522	0.09673	0.01565
662	0.24112	0.02524	0.09706	0.01548
663	0.24018	0.025	0.09775	0.01546
664	0.23924	0.02475	0.09769	0.01547
665	0.23664	0.02447	0.09694	0.01535
666	0.23483	0.02446	0.09651	0.01525
667	0.23209	0.02449	0.09581	0.01514
668	0.23281	0.02447	0.09684	0.01515
669	0.23169	0.02417	0.09694	0.01501
670	0.22859	0.02407	0.09647	0.01502
671	0.22631	0.0241	0.09541	0.01504
672	0.22605	0.02439	0.0959	0.01515
673	0.22528	0.02453	0.09581	0.01517
674	0.22406	0.02474	0.09608	0.01525
675	0.22293	0.02469	0.09612	0.01529
676	0.22117	0.0247	0.09598	0.01528
677	0.21962	0.02475	0.09595	0.01527
678	0.21723	0.02488	0.0951	0.01517
679	0.21793	0.02493	0.09545	0.01507
680	0.21605	0.02476	0.09502	0.01488
681	0.2158	0.02472	0.09515	0.01491
682	0.21523	0.02468	0.09549	0.01502
683	0.21378	0.02489	0.09499	0.01529
684	0.21293	0.02503	0.09485	0.01535
685	0.21178	0.02516	0.09464	0.01528
686	0.20967	0.02519	0.0942	0.01509
687	0.20883	0.02517	0.094	0.01499
688	0.20875	0.02513	0.09399	0.01496
689	0.20789	0.02506	0.09458	0.01502
690	0.20631	0.02506	0.09359	0.01507
691	0.20638	0.02514	0.09416	0.01515
692	0.20545	0.0253	0.09391	0.01512
693	0.20399	0.02539	0.09375	0.01506
694	0.20282	0.02543	0.09335	0.01499
695	0.20237	0.02542	0.09343	0.01499
696	0.20209	0.02547	0.09313	0.01503
697	0.20131	0.02549	0.09314	0.01506
698	0.20042	0.02542	0.09311	0.01502
699	0.19927	0.02549	0.09286	0.01483
700	0.19897	0.02556	0.09294	0.01476
701	0.19796	0.02576	0.09247	0.0147
702	0.1969	0.0258	0.09217	0.01479
703	0.19563	0.02592	0.09195	0.01484
704	0.19531	0.026	0.09179	0.0149
705	0.195	0.02605	0.09185	0.01487
706	0.19357	0.02604	0.09123	0.01476
707	0.1927	0.02602	0.09125	0.01468
708	0.19181	0.02601	0.09085	0.01471
709	0.19171	0.02604	0.09139	0.01481
710	0.19207	0.02609	0.09174	0.01494
711	0.19002	0.02616	0.09059	0.01501
712	0.19054	0.02622	0.09123	0.01496
713	0.18909	0.02629	0.09059	0.01482
714	0.18803	0.02633	0.09019	0.01464
715	0.18805	0.02631	0.09027	0.01456
716	0.18735	0.02624	0.09027	0.01454
717	0.18681	0.02625	0.09027	0.01462
718	0.18538	0.02636	0.0897	0.0147
719	0.18517	0.02653	0.08973	0.01474
720	0.18432	0.02664	0.08968	0.01466
721	0.18324	0.02667	0.08965	0.01455
722	0.18352	0.02667	0.08984	0.01446
723	0.18324	0.02653	0.08972	0.01434
724	0.1824	0.02657	0.08935	0.01437
725	0.18214	0.02668	0.08935	0.01445
726	0.18101	0.02694	0.08938	0.01457
727	0.17993	0.02702	0.08911	0.0145
728	0.1796	0.02703	0.08882	0.01438
729	0.17902	0.02703	0.0889	0.01424
730	0.1777	0.02706	0.08822	0.01417
731	0.17775	0.02709	0.08838	0.01414
732	0.17728	0.02716	0.08831	0.0142
733	0.17587	0.02728	0.08812	0.01422
734	0.17557	0.02744	0.08792	0.01428
735	0.17493	0.02759	0.08807	0.0143
736	0.17432	0.02777	0.08795	0.01431
737	0.17395	0.02794	0.0876	0.0143
738	0.1731	0.02816	0.08784	0.0143
739	0.17183	0.02837	0.08744	0.01434
740	0.17169	0.02857	0.08718	0.01439
741	0.17174	0.02886	0.08806	0.0145
742	0.16993	0.02916	0.08758	0.01452
743	0.17007	0.02974	0.08723	0.0145
744	0.16916	0.02917	0.08776	0.01446
745	0.16782	0.02412	0.08737	0.01443
746	0.16789	0.02515	0.08717	0.01444
747	0.1674	0.03989	0.08798	0.01442
748	0.16665	0.057	0.0875	0.01437
749	0.16648	0.06472	0.0872	0.01428
750	0.16618	0.05652	0.08785	0.0142
751	0.16519	0.04959	0.08764	0.01417
752	0.16512	0.04426	0.08758	0.0142
753	0.165	0.04025	0.08815	0.01422
754	0.16435	0.0373	0.08788	0.01421
755	0.16472	0.03518	0.08809	0.01417
756	0.16407	0.03363	0.08817	0.01411
757	0.16374	0.0324	0.088	0.01406
758	0.16371	0.03109	0.08803	0.01404
759	0.16496	0.03009	0.08828	0.01405
760	0.16484	0.03012	0.088	0.01409
761	0.16355	0.03079	0.08815	0.01413
762	0.16331	0.03155	0.08841	0.01417
763	0.16336	0.03168	0.08812	0.01419
764	0.16324	0.03172	0.08851	0.01421
765	0.16275	0.03167	0.08851	0.01419
766	0.16254	0.03158	0.08807	0.01415
767	0.16216	0.03151	0.08825	0.01409
768	0.16137	0.03144	0.08814	0.01399
769	0.16111	0.0314	0.08761	0.0139
770	0.16069	0.03133	0.08777	0.01376
771	0.15998	0.03127	0.08769	0.01361
772	0.15965	0.03121	0.08717	0.01343
773	0.15883	0.03117	0.08699	0.01326
774	0.15822	0.03114	0.0869	0.01313
775	0.15789	0.0311	0.08643	0.01303
776	0.15728	0.03108	0.08611	0.01293
777	0.15662	0.03108	0.086	0.01283
778	0.15599	0.03112	0.08532	0.01273
779	0.15555	0.03117	0.0853	0.01266
780	0.15484	0.0312	0.08537	0.0126
781	0.15447	0.03122	0.08481	0.01253
782	0.15414	0.03122	0.08486	0.01244
783	0.15332	0.0312	0.08484	0.01233
784	0.15268	0.03116	0.08427	0.01221
785	0.15207	0.03111	0.0842	0.01211
786	0.15167	0.03106	0.08433	0.01203
787	0.15109	0.03105	0.08385	0.01195
788	0.15076	0.03108	0.08376	0.01186
789	0.15036	0.03116	0.08369	0.01175
790	0.15029	0.03128	0.08331	0.01166
791	0.15005	0.03138	0.08323	0.01158
792	0.14987	0.03146	0.08345	0.01154
793	0.14956	0.03151	0.08291	0.01151
794	0.14958	0.03154	0.08312	0.0115
795	0.14937	0.03154	0.08336	0.01145
796	0.14918	0.03151	0.08297	0.01138
797	0.14895	0.03144	0.0829	0.01129
798	0.14869	0.03135	0.08318	0.01121
799	0.14832	0.03124	0.08261	0.0111
800	0.14792	0.03112	0.08254	0.01101

## Sheet: Fig. 3b
	Current density (mA cm^(-2))
Potential (V)	DTP-2T	DTP-P
6.24657e-05	-0.49757	-0.25146
0.00506	-0.49253	-0.25049
0.01006	-0.4874	-0.24881
0.01506	-0.48139	-0.2481
0.02006	-0.47519	-0.24642
0.02506	-0.46838	-0.24545
0.03006	-0.46104	-0.24377
0.03506	-0.45228	-0.24271
0.04006	-0.44264	-0.24129
0.04506	-0.43255	-0.23987
0.05006	-0.42105	-0.23811
0.05506	-0.40858	-0.23704
0.06006	-0.39487	-0.23527
0.06506	-0.38018	-0.23395
0.07006	-0.36408	-0.232
0.07506	-0.34683	-0.23067
0.08006	-0.32887	-0.22864
0.08506	-0.3095	-0.22669
0.09006	-0.2895	-0.22528
0.09506	-0.26801	-0.22298
0.10006	-0.24527	-0.22121
0.10506	-0.22183	-0.21917
0.11006	-0.19653	-0.21723
0.11506	-0.17025	-0.21484
0.12006	-0.14398	-0.21236
0.12506	-0.11664	-0.21006
0.13006	-0.08922	-0.20794
0.13506	-0.06047	-0.20528
0.14006	-0.03251	-0.20281
0.14506	-0.00482	-0.1998
0.15006	0.0242	-0.19715
0.15507	0.05144	-0.19396
0.16006	0.07949	-0.19113
0.16506	0.10606	-0.18795
0.17006	0.13131	-0.18441
0.17507	0.15613	-0.18104
0.18007	0.18032	-0.17742
0.18507	0.20306	-0.17361
0.19007	0.22606	-0.16972
0.19507	0.24713	-0.1653
0.20007	0.26761	-0.16079
0.20507	0.28818	-0.15672
0.21007	0.30675	-0.15176
0.21507	0.32604	-0.14699
0.22007	0.34409	-0.14141
0.22507	0.36169	-0.13628
0.23007	0.37965	-0.13053
0.23507	0.39717	-0.12443
0.24007	0.41504	-0.1185
0.24507	0.43167	-0.11231
0.25007	0.44901	-0.10567
0.25507	0.46652	-0.09895
0.26007	0.48333	-0.09214
0.26507	0.49987	-0.08471
0.27007	0.51792	-0.07701
0.27507	0.53473	-0.06914
0.28007	0.55242	-0.061
0.28507	0.56897	-0.05233
0.29007	0.58648	-0.04286
0.29507	0.604	-0.03295
0.30007	0.62081	-0.02198
0.30507	0.63797	-0.01043
0.31007	0.65522	0.00164
0.31507	0.67371	0.01494
0.32007	0.69202	0.02972
0.32507	0.70865	0.04494
0.33007	0.72635	0.06213
0.33507	0.74342	0.08031
0.34007	0.76129	0.10003
0.34507	0.77633	0.12095
0.35007	0.7942	0.1431
0.35507	0.81012	0.16658
0.36007	0.82729	0.19236
0.36507	0.84339	0.21903
0.37007	0.86055	0.24727
0.37507	0.8778	0.27862
0.38007	0.89479	0.30923
0.38507	0.91221	0.34205
0.39007	0.93185	0.37717
0.39507	0.95229	0.4138
0.40007	0.97272	0.45237
0.40507	0.99342	0.49014
0.41007	1.01651	0.5311
0.41507	1.04111	0.57357
0.42007	1.06535	0.61444
0.42507	1.09136	0.65726
0.43007	1.11887	0.69981
0.43507	1.14797	0.74183
0.44007	1.17867	0.78456
0.44507	1.20981	0.82454
0.45007	1.24414	0.8648
0.45507	1.27943	0.90381
0.46007	1.31694	0.94105
0.46507	1.35569	0.97635
0.47007	1.39709	1.01032
0.47507	1.43947	1.0427
0.48007	1.48485	1.07322
0.48507	1.53094	1.10073
0.49007	1.58075	1.12798
0.49507	1.63374	1.15514
0.50007	1.68876	1.17947
0.50507	1.74521	1.20397
0.51007	1.80572	1.22901
0.51507	1.86879	1.25298
0.52007	1.93532	1.27864
0.52507	2.00432	1.30403
0.53007	2.07766	1.33172
0.53507	2.15471	1.36153
0.54007	2.23442	1.39267
0.54507	2.32797	1.42558
0.55007	2.41732	1.46344
0.55507	2.50933	1.50308
0.56007	2.60752	1.54554
0.56507	2.71191	1.59136
0.57007	2.82338	1.63887
0.57507	2.93219	1.68938
0.58007	3.05251	1.74025
0.58507	3.17901	1.79085
0.59007	3.31259	1.84066
0.59507	3.44883	1.88879
0.60007	3.59745	1.93417
0.60507	3.74785	1.97575
0.61007	3.90974	2.01246
0.61507	4.07517	2.04625
0.62007	4.25564	2.07403
0.62507	4.43611	2.09809
0.63007	4.63427	2.11782
0.63507	4.83686	2.13348
0.64007	5.04652	2.14631
0.64507	5.27034	2.15834
0.65007	5.50123	2.17011
0.65507	5.74363	2.18205
0.66007	5.99664	2.19523
0.66507	6.2585	2.20885
0.67007	6.53628	2.22593
0.67507	6.81495	2.24512
0.68007	7.10954	2.27755
0.68507	7.41298	2.30409
0.69007	7.72791	2.33505
0.69507	8.05435	2.36424
0.70007	8.3861	2.40405
0.70507	8.73023	2.44475
0.71007	9.08232	2.48898
0.71507	9.44061	2.53675
0.72007	9.80686	2.58806
0.72507	10.1784	2.64203
0.73007	10.5579	2.70661
0.73507	10.9339	2.77207
0.74007	11.3152	2.84107
0.74507	11.6991	2.91715
0.75007	12.0786	2.99323
0.75507	12.4564	3.07993
0.76007	12.8333	3.17105
0.76507	13.203	3.26925
0.77007	13.5613	3.37452
0.77507	13.9152	3.48333
0.78007	14.254	3.60011
0.78507	14.5805	3.72484
0.79007	14.8954	3.85489
0.79507	15.1953	3.99378
0.80007	15.4819	4.13975
0.80507	15.7553	4.29722
0.81007	16.0127	4.45911
0.81507	16.2525	4.6325
0.82008	16.4851	4.80943
0.82508	16.7036	4.99963
0.83008	16.9168	5.19868
0.83508	17.1177	5.40481
0.84008	17.3273	5.62243
0.84508	17.5317	5.84183
0.85008	17.7493	6.07537
0.85508	17.9758	6.31954
0.86008	18.2182	6.57255
0.86508	18.4747	6.82822
0.87008	18.7578	7.10158
0.87508	19.0586	7.37847
0.88008	19.3771	7.66157
0.88508	19.7194	7.9535
0.89008	20.0768	8.25871
0.89508	20.444	8.56922
0.90008	20.8306	3.42229
0.89508	19.2621	3.04277
0.89008	17.8395	2.67476
0.88508	16.5214	2.32001
0.88008	15.2838	1.98384
0.87508	14.1196	1.66006
0.87008	13.004	1.35396
0.86508	11.9495	1.06114
0.86008	10.9428	0.77717
0.85508	9.97582	0.51089
0.85008	9.0549	0.25699
0.84508	8.1667	0.01017
0.84008	7.32274	-0.21984
0.83508	6.51063	-0.441
0.83008	5.73213	-0.65257
0.82508	4.9846	-0.85082
0.82008	4.26891	-1.03775
0.81507	3.58684	-1.21653
0.81007	2.93219	-1.38542
0.80507	2.30586	-1.54518
0.80007	1.71491	-1.69425
0.79507	1.1443	-1.83606
0.79007	0.60201	-1.96902
0.78507	0.08183	-2.09429
0.78007	-0.40385	-2.21045
0.77507	-0.87271	-2.31961
0.77007	-1.31416	-2.42161
0.76507	-1.73172	-2.51729
0.76007	-2.12627	-2.60487
0.75507	-2.50137	-2.68803
0.75007	-2.85169	-2.7588
0.74507	-3.18609	-2.83134
0.74007	-3.49395	-2.8915
0.73507	-3.78058	-2.94812
0.73007	-4.05394	-2.99766
0.72507	-4.30429	-3.04277
0.72007	-4.53784	-3.08347
0.71507	-4.75724	-3.12151
0.71007	-4.95717	-3.15424
0.70507	-5.14295	-3.17901
0.70007	-5.31103	-3.2029
0.69507	-5.46319	-3.22148
0.69007	-5.60739	-3.23917
0.68507	-5.73125	-3.25067
0.68007	-5.84537	-3.25598
0.67507	-5.94887	-3.26305
0.67007	-6.03911	-3.26836
0.66507	-6.11607	-3.26571
0.66007	-6.18154	-3.26482
0.65507	-6.23904	-3.26305
0.65007	-6.29123	-3.25421
0.64507	-6.33016	-3.24713
0.64007	-6.362	-3.23651
0.63507	-6.38677	-3.22678
0.63007	-6.40093	-3.21617
0.62507	-6.40535	-3.20378
0.62007	-6.39916	-3.18786
0.61507	-6.40005	-3.17459
0.61007	-6.39208	-3.15955
0.60507	-6.37793	-3.14186
0.60007	-6.35139	-3.12239
0.59507	-6.31866	-3.10647
0.59007	-6.28504	-3.09055
0.58507	-6.23992	-3.07285
0.58007	-6.19657	-3.05781
0.57507	-6.1488	-3.04366
0.57007	-6.10634	-3.02774
0.56507	-6.05945	-3.0127
0.56007	-6.00637	-3.00297
0.55507	-5.9471	-2.995
0.55007	-5.88783	-2.98704
0.54507	-5.82502	-2.98439
0.54007	-5.75955	-2.9835
0.53507	-5.69586	-2.98881
0.53007	-5.62686	-2.99943
0.52507	-5.55962	-3.0127
0.52007	-5.4862	-3.0357
0.51507	-5.41896	-3.06489
0.51007	-5.3473	-3.09762
0.50507	-5.27919	-3.13301
0.50007	-5.21018	-3.17282
0.49507	-5.14029	-3.21263
0.49007	-5.07395	-3.24802
0.48507	-5.00583	-3.27544
0.48007	-4.93771	-3.29844
0.47507	-4.87047	-3.30552
0.47007	-4.80589	-3.30286
0.46507	-4.74043	-3.28871
0.46007	-4.6732	-3.26217
0.45507	-4.60862	-3.22678
0.45007	-4.54138	-3.18167
0.44507	-4.47946	-3.13301
0.44007	-4.41842	-3.07639
0.43507	-4.35561	-3.02154
0.43007	-4.29545	-2.96404
0.42507	-4.23618	-2.91185
0.42007	-4.17602	-2.85434
0.41507	-4.11498	-2.80303
0.41007	-4.06013	-2.75615
0.40507	-4.00263	-2.70749
0.40007	-3.94689	-2.65795
0.39507	-3.89204	-2.61283
0.39007	-3.84162	-2.57037
0.38507	-3.78766	-2.52171
0.38007	-3.739	-2.4766
0.37507	-3.68857	-2.4244
0.37007	-3.63815	-2.37398
0.36507	-3.58861	-2.31824
0.36007	-3.54349	-2.25897
0.35507	-3.49572	-2.19704
0.35007	-3.45149	-2.13246
0.34507	-3.40902	-2.06435
0.34007	-3.36214	-1.998
0.33507	-3.31967	-1.92722
0.33007	-3.27898	-1.86087
0.32507	-3.24182	-1.79541
0.32007	-3.19847	-1.72729
0.31507	-3.16309	-1.66802
0.31007	-3.12416	-1.61052
0.30507	-3.08878	-1.5539
0.30007	-3.05162	-1.50259
0.29507	-3.01623	-1.4557
0.29007	-2.98173	-1.41324
0.28507	-2.949	-1.36989
0.28007	-2.91715	-1.33539
0.27507	-2.88354	-1.29823
0.27007	-2.84903	-1.26815
0.26507	-2.81719	-1.24073
0.26007	-2.78357	-1.21419
0.25507	-2.75261	-1.18942
0.25007	-2.71899	-1.16553
0.24507	-2.68626	-1.1443
0.24007	-2.64999	-1.12838
0.23507	-2.61814	-1.10892
0.23007	-2.58629	-1.09299
0.22507	-2.55356	-1.07353
0.22007	-2.51906	-1.06291
0.21507	-2.48721	-1.04522
0.21007	-2.45359	-1.03461
0.20507	-2.41909	-1.01691
0.20007	-2.38813	-1.00895
0.19507	-2.35451	-0.99303
0.19007	-2.32266	-0.98064
0.18507	-2.28728	-0.96914
0.18007	-2.25632	-0.95853
0.17507	-2.22093	-0.95233
0.17006	-2.18997	-0.93818
0.16506	-2.15458	-0.92933
0.16006	-2.12096	-0.91783
0.15507	-2.08469	-0.90545
0.15006	-2.05107	-0.90102
0.14506	-2.01569	-0.89394
0.14006	-1.98207	-0.88156
0.13506	-1.9458	-0.8736
0.13006	-1.90953	-0.86564
0.12506	-1.86972	-0.85591
0.12006	-1.83345	-0.84883
0.11506	-1.79276	-0.84441
0.11006	-1.75206	-0.83644
0.10506	-1.71491	-0.82937
0.10006	-1.67598	-0.81963
0.09506	-1.63617	-0.81521
0.09006	-1.59636	-0.80902
0.08506	-1.55655	-0.79663
0.08006	-1.5194	-0.79044
0.07506	-1.48047	-0.78779
0.07006	-1.44155	-0.78248
0.06506	-1.40616	-0.7754
0.06006	-1.36812	-0.76744
0.05506	-1.33185	-0.76036
0.05006	-1.29912	-0.75594
0.04506	-1.26462	-0.74709
0.04006	-1.23277	-0.74532
0.03506	-1.19738	-0.73648
0.03006	-1.1673	-0.73205
0.02506	-1.13899	-0.72674
0.02006	-1.11688	-0.72321
0.01506	-1.08945	-0.7179
0.01006	-1.06999	-0.70905
0.00506	-1.04611	-0.70463
6.24657e-05	-1.03107	-0.70109
-0.00494	-1.01337	-0.6949
-0.00994	-0.9948	-0.69313
-0.01494	-0.97976	-0.68959
-0.01994	-0.96826	-0.67809
-0.02494	-0.95587	-0.67632
-0.02994	-0.94525	-0.67698
-0.03494	-0.9311	-0.67256
-0.03994	-0.92402	-0.66778
-0.04494	-0.9081	-0.6638
-0.04994	-0.90191	-0.65956
-0.05494	-0.89571	-0.6554
-0.05994	-0.88598	-0.65106
-0.06494	-0.87625	-0.64717
-0.06994	-0.86917	-0.64337
-0.07494	-0.85856	-0.63921
-0.07994	-0.85148	-0.63549
-0.08494	-0.84529	-0.63142
-0.08994	-0.84087	-0.62753
-0.09494	-0.82937	-0.62382
-0.09994	-0.81963	-0.62019
-0.10494	-0.8161	-0.61674
-0.10994	-0.81256	-0.61329
-0.11494	-0.80459	-0.60966
-0.11994	-0.79221	-0.60612
-0.12494	-0.78867	-0.60258
-0.12994	-0.7869	-0.59931
-0.13494	-0.77629	-0.59595
-0.13994	-0.77186	-0.59303
-0.14494	-0.76744	-0.58949
-0.14994	-0.76125	-0.58648
-0.15494	-0.75328	-0.5833
-0.15994	-0.74798	-0.58011
-0.16494	-0.74621	-0.57693
-0.16994	-0.73913	-0.5741
-0.17494	-0.73294	-0.57091
-0.17994	-0.7294	-0.56808
-0.18494	-0.72851	-0.56543
-0.18994	-0.72144	-0.56233
-0.19494	-0.71348	-0.55968
-0.19994	-0.71082	-0.55676
-0.19494	-0.70109	-0.54844
-0.18994	-0.68959	-0.54172
-0.18494	-0.67809	-0.53615
-0.17994	-0.67455	-0.53093
-0.17494	-0.67101	-0.52615
-0.16994	-0.66128	-0.5219
-0.16494	-0.65929	-0.51775
-0.15994	-0.65354	-0.51359
-0.15494	-0.64779	-0.51005
-0.14994	-0.64248	-0.50633
-0.14494	-0.63682	-0.50271
-0.13994	-0.63231	-0.49926
-0.13494	-0.62735	-0.49607
-0.12994	-0.62222	-0.49289
-0.12494	-0.61753	-0.48961
-0.11994	-0.6132	-0.48634
-0.11494	-0.60833	-0.48377
-0.10994	-0.60365	-0.48068
-0.10494	-0.59949	-0.47776
-0.09994	-0.5948	-0.47502
-0.09494	-0.59064	-0.47227
-0.08994	-0.58613	-0.46944
-0.08494	-0.58215	-0.46688
-0.07994	-0.5779	-0.46396
-0.07494	-0.57374	-0.46166
-0.06994	-0.56923	-0.45927
-0.06494	-0.56534	-0.4567
-0.05994	-0.56118	-0.45414
-0.05494	-0.55694	-0.45166
-0.04994	-0.55251	-0.44936
-0.04494	-0.54853	-0.44671
-0.03994	-0.54437	-0.44423
-0.03494	-0.53995	-0.44175
-0.02994	-0.53579	-0.43972
-0.02494	-0.53146	-0.4376
-0.01994	-0.52677	-0.43521
-0.01494	-0.52279	-0.43291
-0.00994	-0.51828	-0.43069
-0.00494	-0.51332	-0.42831

## Sheet: Fig. 3d
	Voffset (V)
wavelength (nm)	-0.2	-0.1	0	0.1	0.2	0.3	0.4	0.5	0.6	0.7	0.8	-0.2
335	0.0728	0.07281	0.07046	0.07051	0.0709	0.07249	0.07127	0.07125	0.07189	0.07215	0.07225	0.07059
336	0.07215	0.07242	0.0707	0.07125	0.07029	0.07051	0.07123	0.07106	0.07111	0.07208	0.07175	0.07009
337	0.07143	0.07266	0.07101	0.07149	0.07095	0.07103	0.07146	0.07229	0.07228	0.07213	0.07191	0.07047
338	0.07181	0.07185	0.07144	0.07225	0.07114	0.07176	0.07187	0.07214	0.07272	0.07279	0.07298	0.07168
339	0.07184	0.0709	0.07216	0.07162	0.07116	0.07181	0.07213	0.07243	0.07223	0.07246	0.07236	0.07167
340	0.0721	0.0728	0.07305	0.07253	0.07214	0.07231	0.07251	0.07336	0.07341	0.07349	0.07391	0.07195
341	0.07355	0.07318	0.07327	0.07278	0.07255	0.07258	0.07231	0.07356	0.07302	0.07318	0.07385	0.07191
342	0.07335	0.07319	0.07279	0.07194	0.07222	0.07197	0.07208	0.07312	0.07301	0.07276	0.07413	0.07201
343	0.0745	0.07522	0.07309	0.07378	0.0732	0.07296	0.07313	0.07333	0.07362	0.0741	0.07386	0.07274
344	0.07466	0.07461	0.07323	0.0732	0.07289	0.07244	0.07274	0.07287	0.07338	0.07294	0.07376	0.07247
345	0.07351	0.07334	0.07302	0.07269	0.07194	0.0719	0.07276	0.07258	0.07326	0.07343	0.07289	0.07228
346	0.07549	0.07513	0.07512	0.07466	0.07374	0.07371	0.07341	0.0732	0.07442	0.07408	0.07411	0.07401
347	0.07608	0.07566	0.07541	0.07535	0.07437	0.07405	0.0742	0.07393	0.07458	0.07503	0.0737	0.07398
348	0.07527	0.07535	0.07524	0.07503	0.07422	0.07331	0.07322	0.07374	0.07354	0.07371	0.07368	0.07428
349	0.07771	0.07658	0.07705	0.07687	0.07554	0.07522	0.07468	0.07604	0.07483	0.07412	0.0749	0.07527
350	0.07634	0.07658	0.07681	0.07607	0.07589	0.07377	0.07435	0.07413	0.07439	0.07393	0.07351	0.07542
351	0.07801	0.07811	0.07776	0.07709	0.07652	0.07569	0.0755	0.07525	0.07477	0.07437	0.07491	0.07648
352	0.07963	0.07816	0.07862	0.07799	0.0768	0.07531	0.07555	0.07549	0.07522	0.07423	0.07474	0.07664
353	0.08009	0.07898	0.07879	0.0782	0.07704	0.07681	0.07585	0.07537	0.07532	0.07509	0.07481	0.07702
354	0.08015	0.08005	0.08042	0.07955	0.078	0.07714	0.07631	0.07595	0.07563	0.07617	0.07573	0.07755
355	0.07969	0.08011	0.07991	0.07868	0.07789	0.0774	0.07623	0.07547	0.0754	0.07511	0.0747	0.07765
356	0.08061	0.08046	0.07925	0.07935	0.0782	0.07717	0.07572	0.076	0.07529	0.07481	0.0748	0.07812
357	0.08153	0.08137	0.08064	0.08011	0.07913	0.07788	0.07655	0.07694	0.07603	0.07518	0.07545	0.07938
358	0.08206	0.08168	0.08142	0.08058	0.07965	0.07839	0.07753	0.07686	0.07621	0.07543	0.07569	0.07917
359	0.08269	0.08204	0.08144	0.08107	0.07967	0.0782	0.07702	0.07654	0.07603	0.07512	0.07502	0.07953
360	0.08187	0.08122	0.08184	0.08046	0.07966	0.07807	0.07711	0.07628	0.07518	0.07401	0.07393	0.07907
361	0.08349	0.08321	0.08291	0.08229	0.08138	0.07915	0.07792	0.0774	0.07673	0.07583	0.07616	0.08048
362	0.08374	0.08418	0.08376	0.08354	0.0817	0.07973	0.0787	0.07808	0.07699	0.07589	0.07521	0.08109
363	0.08422	0.08312	0.08325	0.08234	0.08093	0.07965	0.07851	0.07717	0.07628	0.07493	0.07454	0.08104
364	0.08493	0.08432	0.08392	0.08341	0.08155	0.08046	0.07893	0.07915	0.07738	0.07543	0.07496	0.08162
365	0.08567	0.08508	0.08514	0.08439	0.08279	0.0816	0.08031	0.07876	0.07778	0.07598	0.07552	0.0822
366	0.08644	0.08595	0.08566	0.08487	0.08427	0.08231	0.0803	0.0796	0.07785	0.07634	0.07576	0.08296
367	0.08831	0.08696	0.0875	0.08648	0.08535	0.08347	0.08101	0.08054	0.07885	0.07706	0.07656	0.08406
368	0.08749	0.08704	0.08699	0.08658	0.08465	0.08304	0.08204	0.08085	0.0785	0.07615	0.0755	0.08436
369	0.0876	0.08735	0.08704	0.08667	0.08494	0.08339	0.08239	0.08002	0.07854	0.07655	0.07535	0.08455
370	0.08794	0.08749	0.08795	0.0869	0.08521	0.08368	0.08267	0.08075	0.07884	0.07648	0.07566	0.08483
371	0.08855	0.08866	0.08836	0.08814	0.08666	0.08449	0.08279	0.08123	0.07988	0.0772	0.07622	0.08565
372	0.091	0.09026	0.09051	0.09	0.08849	0.08631	0.08441	0.08312	0.08099	0.07839	0.07715	0.08736
373	0.09039	0.08963	0.08927	0.08904	0.08731	0.08533	0.08405	0.08229	0.0799	0.07779	0.07644	0.08697
374	0.09041	0.0901	0.08981	0.08945	0.0877	0.08574	0.08402	0.08175	0.08022	0.07718	0.076	0.08669
375	0.09084	0.09099	0.09112	0.09047	0.08878	0.08648	0.08581	0.08342	0.08123	0.07815	0.07676	0.08839
376	0.09226	0.09247	0.09192	0.09148	0.09044	0.08818	0.08632	0.08465	0.0816	0.07915	0.07766	0.08901
377	0.09234	0.09191	0.09158	0.09112	0.08962	0.08772	0.08564	0.08392	0.08209	0.07831	0.07704	0.08942
378	0.09259	0.09232	0.0924	0.0915	0.0899	0.08797	0.08571	0.08379	0.08164	0.07884	0.07664	0.08946
379	0.09407	0.09393	0.09281	0.09298	0.09225	0.08952	0.08757	0.08537	0.08305	0.08009	0.07765	0.09057
380	0.09395	0.09357	0.0935	0.09366	0.0922	0.08973	0.08716	0.08522	0.08262	0.07992	0.07722	0.09135
381	0.09429	0.09417	0.09508	0.09376	0.09249	0.08972	0.08835	0.08682	0.08265	0.07881	0.07711	0.09154
382	0.09714	0.09627	0.09812	0.09574	0.09473	0.09233	0.09021	0.08727	0.085	0.0815	0.07931	0.09348
383	0.09639	0.09607	0.09621	0.0955	0.0939	0.09218	0.09011	0.08692	0.08409	0.08153	0.07805	0.09328
384	0.09708	0.09647	0.09706	0.09689	0.09477	0.09339	0.09086	0.08999	0.08487	0.08189	0.07887	0.09489
385	0.09802	0.09796	0.09827	0.0975	0.09613	0.09435	0.09145	0.08844	0.08618	0.0815	0.07935	0.09611
386	0.09826	0.09853	0.09826	0.09764	0.09592	0.09395	0.09179	0.09007	0.08595	0.0816	0.07919	0.09615
387	0.09947	0.09967	0.09887	0.09843	0.09745	0.09543	0.09307	0.0914	0.08718	0.08264	0.0799	0.09721
388	0.10074	0.10068	0.1004	0.09991	0.09895	0.0962	0.09359	0.09206	0.08744	0.08284	0.08008	0.09792
389	0.10115	0.10064	0.10037	0.1001	0.09897	0.09646	0.0944	0.09131	0.08775	0.08317	0.08022	0.09869
390	0.10373	0.10295	0.103	0.10261	0.10124	0.09955	0.09649	0.09327	0.08961	0.08497	0.08192	0.10078
391	0.10392	0.10367	0.10331	0.1032	0.1014	0.09892	0.09632	0.09315	0.08913	0.08441	0.08115	0.10044
392	0.10412	0.10415	0.10348	0.10306	0.10169	0.09923	0.09635	0.09336	0.08965	0.0842	0.08124	0.10154
393	0.10649	0.10621	0.10602	0.10658	0.10412	0.10223	0.0996	0.0962	0.09205	0.08651	0.08329	0.10465
394	0.10582	0.10636	0.10596	0.10563	0.1039	0.10186	0.09849	0.09598	0.09162	0.08575	0.08266	0.10386
395	0.10785	0.10652	0.10681	0.10605	0.10482	0.1026	0.09981	0.09682	0.09246	0.08683	0.08354	0.10516
396	0.10931	0.10935	0.10873	0.10829	0.10684	0.10468	0.10161	0.09751	0.09322	0.08775	0.08437	0.10629
397	0.10851	0.10763	0.10785	0.10739	0.10664	0.10366	0.1005	0.0973	0.09226	0.08708	0.0829	0.10608
398	0.11109	0.10982	0.11058	0.11042	0.10914	0.10589	0.10375	0.0996	0.0952	0.08875	0.08491	0.10883
399	0.11225	0.11302	0.11187	0.11147	0.10939	0.10744	0.10393	0.09978	0.09515	0.08905	0.08529	0.10948
400	0.11181	0.11216	0.11206	0.11149	0.1099	0.1075	0.10442	0.10117	0.09507	0.08914	0.08476	0.11014
401	0.11434	0.11407	0.11424	0.11402	0.11237	0.10868	0.1066	0.10223	0.09682	0.09064	0.08648	0.11209
402	0.11436	0.11461	0.11416	0.11396	0.11232	0.1107	0.10597	0.10218	0.0965	0.09001	0.08591	0.11238
403	0.11619	0.11605	0.11537	0.11513	0.11416	0.11226	0.10727	0.10336	0.09808	0.09099	0.08667	0.1143
404	0.11745	0.11763	0.11707	0.11744	0.11482	0.11227	0.1097	0.10432	0.0988	0.09181	0.08783	0.11558
405	0.11833	0.11825	0.11766	0.11757	0.1156	0.11273	0.10988	0.10473	0.09848	0.09111	0.08706	0.11568
406	0.1196	0.11876	0.11858	0.11836	0.11735	0.11428	0.11045	0.10586	0.09999	0.09277	0.08786	0.11784
407	0.11971	0.12026	0.12009	0.11976	0.11726	0.11535	0.11138	0.10694	0.10061	0.09297	0.08902	0.1185
408	0.12161	0.12006	0.12013	0.11993	0.11911	0.11559	0.11102	0.10609	0.09955	0.09272	0.08727	0.11886
409	0.12373	0.12188	0.12203	0.12232	0.12173	0.11696	0.11302	0.1088	0.10186	0.09431	0.08937	0.12194
410	0.12322	0.12309	0.12268	0.12276	0.12092	0.11796	0.11396	0.1086	0.10182	0.0942	0.09023	0.12304
411	0.12385	0.12408	0.12359	0.12402	0.12177	0.11895	0.11436	0.10895	0.10255	0.09459	0.09141	0.12316
412	0.12408	0.12397	0.12422	0.12481	0.12155	0.1188	0.11482	0.1101	0.10304	0.09405	0.08937	0.12358
413	0.12542	0.12583	0.12578	0.12535	0.12338	0.12051	0.11643	0.11352	0.10623	0.09527	0.08978	0.12531
414	0.12731	0.12729	0.12727	0.12668	0.12553	0.12218	0.11756	0.11174	0.10478	0.09582	0.09126	0.12687
415	0.12803	0.12744	0.12759	0.12682	0.12558	0.1219	0.11712	0.11185	0.10429	0.09541	0.09057	0.12682
416	0.12871	0.12917	0.12851	0.1282	0.12696	0.12331	0.11885	0.1129	0.10507	0.09654	0.09133	0.12817
417	0.13224	0.13069	0.1305	0.13012	0.12859	0.1247	0.11982	0.11381	0.10577	0.09696	0.09166	0.12932
418	0.13204	0.13119	0.13084	0.13118	0.12905	0.12504	0.12044	0.11405	0.10574	0.09687	0.0914	0.13046
419	0.13373	0.13356	0.13313	0.13345	0.13098	0.12754	0.12173	0.11535	0.10747	0.09791	0.09242	0.13251
420	0.13387	0.13393	0.13347	0.13306	0.131	0.12709	0.12165	0.1153	0.10653	0.09723	0.0913	0.13266
421	0.13507	0.13451	0.13532	0.13496	0.1326	0.12903	0.12358	0.11627	0.1082	0.09754	0.09232	0.13457
422	0.13637	0.13621	0.13646	0.13635	0.13408	0.13	0.12434	0.11737	0.10897	0.09879	0.09266	0.13608
423	0.13765	0.13813	0.13848	0.13715	0.13565	0.13135	0.12518	0.11846	0.10969	0.09886	0.09327	0.1374
424	0.13975	0.13965	0.13954	0.13925	0.13707	0.13225	0.12623	0.11914	0.11018	0.09924	0.09355	0.13876
425	0.14052	0.14047	0.14027	0.1399	0.13785	0.1327	0.12683	0.11973	0.11008	0.1005	0.09329	0.13932
426	0.14221	0.1417	0.14203	0.14159	0.13924	0.13419	0.12828	0.12068	0.11076	0.10082	0.0939	0.14149
427	0.14412	0.14363	0.14353	0.14404	0.14082	0.13584	0.12946	0.12164	0.11178	0.10081	0.09431	0.14308
428	0.14556	0.14533	0.14537	0.14519	0.14235	0.13739	0.13072	0.12281	0.11238	0.10135	0.09484	0.1447
429	0.14745	0.14685	0.14711	0.14625	0.14401	0.13871	0.13173	0.12359	0.11398	0.1021	0.09506	0.14617
430	0.14887	0.14866	0.14876	0.14822	0.14555	0.14007	0.13321	0.12456	0.11415	0.10214	0.09552	0.14797
431	0.15028	0.15032	0.14998	0.1491	0.14661	0.14133	0.13396	0.12513	0.11479	0.1026	0.09617	0.14947
432	0.15179	0.15149	0.15143	0.1511	0.14866	0.14218	0.13476	0.12624	0.11629	0.10317	0.09636	0.15122
433	0.15286	0.15353	0.15314	0.15295	0.15012	0.14353	0.13578	0.12702	0.11614	0.1039	0.09677	0.15268
434	0.15509	0.15432	0.15426	0.15379	0.15049	0.14439	0.13642	0.12763	0.11593	0.10394	0.09643	0.15405
435	0.15704	0.1555	0.1562	0.15613	0.15212	0.14585	0.13791	0.12862	0.11806	0.1045	0.09719	0.15589
436	0.15815	0.15834	0.15761	0.15787	0.15376	0.14701	0.13945	0.12975	0.11854	0.1049	0.09738	0.15736
437	0.15942	0.15921	0.15899	0.1587	0.15469	0.1485	0.13984	0.12984	0.11804	0.1043	0.09676	0.15856
438	0.16038	0.1599	0.1604	0.16029	0.15609	0.14946	0.14066	0.1309	0.1189	0.10493	0.09747	0.16054
439	0.16161	0.16206	0.16263	0.16111	0.15767	0.15067	0.14148	0.1318	0.12006	0.10525	0.09785	0.16253
440	0.16447	0.16491	0.16506	0.16362	0.16032	0.15297	0.14312	0.1335	0.1206	0.10626	0.09838	0.1645
441	0.16524	0.16579	0.1654	0.16438	0.16107	0.15308	0.14355	0.13364	0.121	0.10639	0.09864	0.16558
442	0.16785	0.16817	0.16737	0.16648	0.16378	0.15496	0.14573	0.13554	0.12293	0.10744	0.0999	0.16773
443	0.16984	0.1698	0.16921	0.16934	0.16455	0.15652	0.14653	0.13575	0.12272	0.10763	0.09976	0.16941
444	0.17182	0.1713	0.17093	0.17124	0.16593	0.15755	0.14813	0.13659	0.12297	0.10857	0.09993	0.17088
445	0.17526	0.17397	0.17422	0.17355	0.16878	0.16038	0.15044	0.13861	0.12473	0.10964	0.10139	0.17479
446	0.17545	0.17476	0.17508	0.17462	0.16932	0.16086	0.15047	0.13817	0.12395	0.10879	0.10047	0.17506
447	0.17702	0.17624	0.17724	0.17621	0.17083	0.16202	0.15166	0.1395	0.12528	0.10945	0.10095	0.17678
448	0.17941	0.17925	0.17921	0.17838	0.17343	0.16418	0.15351	0.14097	0.12594	0.11031	0.10192	0.17925
449	0.18051	0.18052	0.18029	0.17924	0.1744	0.16436	0.1539	0.14149	0.1264	0.11032	0.10158	0.18056
450	0.18265	0.18257	0.18229	0.1811	0.17587	0.1668	0.15495	0.14234	0.12696	0.11073	0.10216	0.18257
451	0.18449	0.18402	0.18387	0.18327	0.17766	0.16868	0.1564	0.14313	0.12757	0.1113	0.10266	0.18424
452	0.18564	0.18503	0.18518	0.18438	0.17842	0.16859	0.15654	0.14333	0.12755	0.11041	0.10197	0.18555
453	0.18691	0.18695	0.18718	0.18577	0.18014	0.16973	0.15811	0.14409	0.12785	0.11139	0.10234	0.18771
454	0.18926	0.18905	0.18939	0.18813	0.18177	0.17154	0.15929	0.14509	0.12884	0.11183	0.10246	0.18936
455	0.19003	0.19055	0.19068	0.1897	0.18326	0.17195	0.15941	0.14505	0.129	0.11156	0.10216	0.19074
456	0.19234	0.19252	0.19315	0.19203	0.18528	0.17416	0.16125	0.14738	0.12966	0.11211	0.10297	0.19354
457	0.19457	0.19474	0.1947	0.19348	0.18703	0.17567	0.16211	0.14781	0.13018	0.11248	0.10315	0.19499
458	0.19673	0.19682	0.19735	0.19563	0.18924	0.1774	0.16388	0.14901	0.13134	0.11348	0.10419	0.19746
459	0.19997	0.19979	0.19977	0.19866	0.19151	0.1794	0.16575	0.15025	0.13222	0.11378	0.10431	0.19985
460	0.20088	0.20094	0.20081	0.19935	0.19247	0.17995	0.16588	0.15013	0.13218	0.11357	0.10399	0.2005
461	0.20356	0.20248	0.20345	0.20184	0.19413	0.18176	0.16787	0.15158	0.13347	0.11454	0.10525	0.20365
462	0.20459	0.20427	0.20444	0.20303	0.19555	0.18229	0.16804	0.15225	0.13301	0.11434	0.10447	0.20455
463	0.20594	0.20512	0.20556	0.20438	0.19663	0.18347	0.16831	0.15192	0.13283	0.11353	0.10399	0.2058
464	0.20791	0.20762	0.20855	0.20701	0.19884	0.18523	0.17016	0.15334	0.13435	0.11477	0.10537	0.20834
465	0.20961	0.21085	0.21048	0.20915	0.20111	0.1871	0.17185	0.15427	0.13548	0.11596	0.10543	0.21106
466	0.21184	0.21185	0.21213	0.21084	0.202	0.18842	0.17282	0.15535	0.13563	0.11531	0.10554	0.21217
467	0.21363	0.21413	0.2139	0.21176	0.20356	0.18976	0.17364	0.1558	0.13621	0.11476	0.1055	0.21397
468	0.21467	0.21417	0.21461	0.21321	0.2049	0.19053	0.17456	0.15623	0.13686	0.11709	0.10617	0.21563
469	0.2169	0.21745	0.21679	0.21537	0.20664	0.19205	0.17587	0.15764	0.13684	0.11718	0.10717	0.21775
470	0.21782	0.21807	0.2181	0.21685	0.20744	0.19278	0.17606	0.15829	0.13757	0.11724	0.10663	0.21871
471	0.21942	0.21871	0.21908	0.21786	0.20884	0.19393	0.17728	0.15858	0.13749	0.11724	0.10693	0.22028
472	0.2212	0.2224	0.22092	0.21954	0.21043	0.19538	0.17842	0.15942	0.13831	0.11749	0.1075	0.22202
473	0.22212	0.22216	0.22225	0.22084	0.21168	0.19637	0.17868	0.15974	0.1388	0.1175	0.10727	0.22337
474	0.22258	0.22246	0.22276	0.2212	0.2122	0.19678	0.17917	0.15988	0.13795	0.11751	0.10741	0.22411
475	0.22459	0.22472	0.22482	0.2233	0.21406	0.19809	0.18057	0.16088	0.13906	0.11749	0.10764	0.22561
476	0.22489	0.22534	0.22557	0.22369	0.21464	0.19882	0.18053	0.16112	0.13938	0.11787	0.10745	0.22658
477	0.22726	0.22719	0.22756	0.2259	0.21634	0.20004	0.18209	0.16204	0.1395	0.11837	0.10808	0.22843
478	0.2293	0.2289	0.22895	0.22747	0.21752	0.20119	0.18281	0.16225	0.13921	0.11807	0.10751	0.22935
479	0.22759	0.22794	0.22761	0.22597	0.21632	0.2	0.18148	0.16097	0.13796	0.11655	0.10626	0.22884
480	0.23025	0.23021	0.23021	0.22881	0.21888	0.20212	0.18389	0.1628	0.14047	0.11895	0.1079	0.23185
481	0.23261	0.23258	0.23247	0.23129	0.22116	0.2044	0.1854	0.1646	0.14176	0.11991	0.10943	0.23436
482	0.23338	0.23345	0.23414	0.23208	0.22177	0.20543	0.18592	0.16469	0.14194	0.11933	0.10904	0.23507
483	0.23545	0.23557	0.23638	0.23345	0.22363	0.20701	0.18704	0.16591	0.14245	0.1221	0.11005	0.23747
484	0.23684	0.23708	0.23709	0.2349	0.22483	0.20722	0.18739	0.16638	0.14144	0.1202	0.10969	0.23765
485	0.23627	0.23669	0.23675	0.23515	0.225	0.20685	0.18715	0.16593	0.14029	0.1196	0.10897	0.23691
486	0.23715	0.23752	0.23748	0.23608	0.22571	0.20797	0.18782	0.16584	0.14133	0.11912	0.10846	0.23901
487	0.23813	0.23864	0.23826	0.23652	0.22638	0.20888	0.18868	0.16638	0.14139	0.11926	0.10885	0.2401
488	0.24039	0.24028	0.24054	0.23971	0.22832	0.21058	0.19028	0.16675	0.1422	0.11976	0.10879	0.24228
489	0.24062	0.24072	0.24117	0.23964	0.22825	0.21078	0.18988	0.16669	0.14226	0.11893	0.10857	0.2425
490	0.24259	0.24276	0.24293	0.24158	0.23073	0.21226	0.19155	0.16778	0.14217	0.11927	0.1085	0.2442
491	0.24206	0.24193	0.24206	0.24021	0.22996	0.21123	0.19012	0.16596	0.14094	0.11795	0.10743	0.24336
492	0.24486	0.24411	0.24446	0.24383	0.23274	0.21361	0.19227	0.16836	0.14273	0.11919	0.10899	0.24632
493	0.24484	0.24466	0.24468	0.243	0.23252	0.21388	0.19185	0.16806	0.14228	0.11881	0.10853	0.24736
494	0.24581	0.24611	0.24672	0.24429	0.23428	0.2153	0.19496	0.16915	0.1434	0.11975	0.10916	0.24872
495	0.24955	0.24737	0.24716	0.24521	0.23499	0.21546	0.19431	0.16894	0.14235	0.11863	0.10886	0.24866
496	0.2501	0.24766	0.247	0.24525	0.23542	0.21549	0.193	0.16923	0.14264	0.11951	0.10883	0.24932
497	0.24993	0.24972	0.24989	0.24802	0.23736	0.2177	0.19495	0.17024	0.1433	0.12032	0.10992	0.25305
498	0.2503	0.2499	0.25008	0.24827	0.2371	0.21791	0.19489	0.16941	0.14278	0.11945	0.10908	0.25237
499	0.25237	0.25162	0.25193	0.25044	0.23926	0.21937	0.19663	0.17095	0.14412	0.12077	0.10996	0.25429
500	0.25198	0.25246	0.2527	0.24984	0.23918	0.21931	0.19585	0.17022	0.14357	0.11971	0.10919	0.25642
501	0.25374	0.25369	0.25372	0.25134	0.24061	0.2208	0.19731	0.17125	0.14449	0.12031	0.10996	0.25678
502	0.25468	0.25442	0.25447	0.25186	0.24131	0.22137	0.19781	0.17169	0.14379	0.12002	0.11006	0.256
503	0.25566	0.25768	0.25681	0.25327	0.24255	0.22204	0.19839	0.1723	0.14398	0.12086	0.1108	0.25717
504	0.25621	0.25769	0.25739	0.25393	0.24372	0.22311	0.19969	0.17247	0.14465	0.12141	0.11106	0.25803
505	0.25626	0.25604	0.25616	0.25454	0.24309	0.22313	0.19811	0.17245	0.14397	0.12036	0.10991	0.25824
506	0.25663	0.25655	0.25616	0.25481	0.24327	0.22381	0.20012	0.17223	0.1436	0.12047	0.11043	0.25882
507	0.25844	0.25855	0.25859	0.25627	0.24573	0.22529	0.20189	0.17317	0.14516	0.12176	0.11103	0.2607
508	0.25895	0.25812	0.25773	0.25681	0.2447	0.22431	0.19886	0.17303	0.14406	0.12043	0.11019	0.25993
509	0.26025	0.25894	0.25905	0.25712	0.24615	0.22573	0.20239	0.17315	0.14514	0.1212	0.11132	0.26168
510	0.25951	0.25904	0.25949	0.25752	0.24658	0.22623	0.20127	0.17291	0.14444	0.12139	0.11054	0.26198
511	0.25898	0.25858	0.25967	0.25989	0.2463	0.22612	0.20084	0.17482	0.14397	0.1202	0.11134	0.26215
512	0.26049	0.25902	0.25946	0.25891	0.24692	0.22619	0.20094	0.17418	0.1443	0.12067	0.11161	0.26238
513	0.25982	0.26025	0.26063	0.25889	0.24805	0.22729	0.20217	0.17358	0.14449	0.12249	0.11163	0.26325
514	0.26079	0.26068	0.26196	0.25897	0.24761	0.22732	0.20156	0.17331	0.14421	0.12215	0.11129	0.26348
515	0.26455	0.26149	0.2622	0.25961	0.24916	0.22821	0.20232	0.17352	0.14433	0.12153	0.11073	0.26403
516	0.26354	0.26211	0.26182	0.26031	0.24931	0.22839	0.20277	0.17392	0.14436	0.12115	0.11173	0.26436
517	0.26235	0.26255	0.26218	0.26046	0.24998	0.22932	0.20286	0.17364	0.14463	0.12114	0.11301	0.26491
518	0.2626	0.26279	0.26201	0.26058	0.25183	0.22892	0.203	0.17328	0.14424	0.12114	0.11232	0.26517
519	0.26275	0.26267	0.26281	0.26152	0.25057	0.23001	0.20329	0.17367	0.14473	0.12131	0.1118	0.26572
520	0.26285	0.26334	0.26296	0.26131	0.25009	0.22995	0.20336	0.17331	0.14431	0.12129	0.11098	0.2656
521	0.26363	0.26286	0.26343	0.26163	0.25128	0.23011	0.20393	0.17402	0.14425	0.12123	0.11179	0.26596
522	0.26325	0.26496	0.26407	0.26341	0.25212	0.23101	0.20421	0.1743	0.14482	0.12161	0.11334	0.26625
523	0.26469	0.26661	0.26465	0.26363	0.25248	0.2312	0.20498	0.1744	0.14468	0.12223	0.11306	0.26668
524	0.26498	0.26442	0.2651	0.26355	0.25317	0.23245	0.20563	0.17479	0.14504	0.12214	0.1126	0.26717
525	0.26442	0.26466	0.26459	0.26315	0.25264	0.23163	0.20482	0.17396	0.14444	0.12168	0.11211	0.26677
526	0.26528	0.26537	0.26581	0.26402	0.25342	0.23268	0.20527	0.17424	0.14467	0.1226	0.11291	0.26782
527	0.2648	0.26539	0.2657	0.26412	0.25384	0.23331	0.20503	0.17456	0.14456	0.12222	0.11259	0.26849
528	0.26573	0.26592	0.26637	0.26487	0.25465	0.23384	0.20559	0.17423	0.14509	0.12275	0.1131	0.26916
529	0.26641	0.26708	0.26694	0.26528	0.25471	0.23398	0.20584	0.17463	0.14494	0.12303	0.11327	0.26948
530	0.26537	0.26601	0.26628	0.26455	0.25402	0.23288	0.20481	0.17346	0.14406	0.12198	0.11228	0.26844
531	0.26766	0.26744	0.26722	0.26489	0.25492	0.23347	0.20528	0.17405	0.14419	0.12265	0.11352	0.26983
532	0.26644	0.26627	0.26634	0.26443	0.25413	0.23225	0.20394	0.17315	0.14312	0.12179	0.11198	0.26885
533	0.26718	0.26701	0.26666	0.2652	0.25493	0.23265	0.20445	0.17279	0.14283	0.12194	0.11302	0.26883
534	0.26844	0.26818	0.26815	0.26658	0.25543	0.2332	0.20572	0.17365	0.14348	0.12253	0.11317	0.26999
535	0.26841	0.26713	0.26709	0.2672	0.25459	0.23314	0.20403	0.17248	0.14272	0.12175	0.11191	0.26911
536	0.26734	0.2674	0.26749	0.26682	0.25509	0.23297	0.20523	0.17208	0.14272	0.12156	0.11242	0.2696
537	0.27118	0.26949	0.26968	0.26741	0.2559	0.23427	0.20684	0.17305	0.14355	0.12214	0.11336	0.27105
538	0.27041	0.26835	0.26823	0.26644	0.25599	0.23365	0.20514	0.17207	0.1428	0.12153	0.11285	0.27051
539	0.26985	0.27046	0.2704	0.26742	0.25634	0.23387	0.20469	0.17254	0.14327	0.12246	0.11406	0.27131
540	0.26963	0.27083	0.27094	0.26715	0.25663	0.23407	0.20436	0.17238	0.14325	0.12262	0.11397	0.27126
541	0.27015	0.26979	0.26967	0.2683	0.25791	0.23463	0.20441	0.17262	0.14324	0.12307	0.11427	0.27199
542	0.26995	0.26958	0.26959	0.26797	0.25706	0.23381	0.20455	0.17192	0.14334	0.1229	0.11494	0.27185
543	0.26965	0.26931	0.26918	0.26749	0.25636	0.23415	0.2039	0.17133	0.14278	0.12299	0.11353	0.27191
544	0.26977	0.26963	0.26967	0.26827	0.25616	0.23537	0.20381	0.17137	0.14317	0.12312	0.11493	0.2719
545	0.27005	0.26976	0.27012	0.26799	0.25667	0.23487	0.20381	0.17097	0.14297	0.12273	0.11582	0.27189
546	0.26981	0.27016	0.27015	0.26802	0.25631	0.23354	0.20386	0.17143	0.1429	0.12331	0.11551	0.27206
547	0.27062	0.2706	0.27081	0.26829	0.25675	0.23389	0.20414	0.17131	0.14309	0.12376	0.11513	0.2721
548	0.27015	0.27002	0.27036	0.26806	0.25683	0.23359	0.20361	0.17105	0.14252	0.12361	0.1151	0.27176
549	0.26956	0.27005	0.26956	0.26744	0.25607	0.23266	0.20269	0.1706	0.14229	0.12363	0.11502	0.27079
550	0.26934	0.2696	0.26952	0.26743	0.25545	0.23261	0.20266	0.17013	0.14231	0.12403	0.11557	0.27067
551	0.26951	0.26936	0.2696	0.2674	0.25605	0.23278	0.20284	0.17008	0.14286	0.12441	0.11613	0.2712
552	0.26769	0.26894	0.26817	0.2661	0.25436	0.2316	0.20116	0.16914	0.14205	0.12391	0.11553	0.27053
553	0.2683	0.26841	0.26967	0.26627	0.25506	0.23219	0.20236	0.16945	0.14256	0.12434	0.11623	0.2706
554	0.26754	0.26805	0.2685	0.2653	0.25441	0.23095	0.20155	0.16862	0.1422	0.12435	0.11618	0.26977
555	0.26745	0.27014	0.2677	0.2655	0.25442	0.23147	0.20109	0.16956	0.1425	0.12523	0.11702	0.27031
556	0.26618	0.26806	0.26618	0.26404	0.25319	0.23007	0.1995	0.16792	0.14135	0.12363	0.11584	0.26847
557	0.26603	0.26674	0.26633	0.26416	0.25321	0.22955	0.19922	0.16788	0.14215	0.12418	0.11646	0.26775
558	0.26715	0.26657	0.26648	0.26477	0.25323	0.23057	0.20054	0.16867	0.14302	0.12534	0.11771	0.26796
559	0.26445	0.26513	0.26441	0.26258	0.25115	0.22869	0.19862	0.16672	0.14097	0.12459	0.1163	0.26539
560	0.26415	0.26566	0.26496	0.26242	0.25084	0.22782	0.1984	0.16676	0.14162	0.12497	0.11681	0.26672
561	0.26427	0.26633	0.26407	0.26154	0.25106	0.22856	0.19848	0.16659	0.14212	0.12583	0.11825	0.26666
562	0.2626	0.26272	0.26231	0.26105	0.24967	0.22692	0.19747	0.16623	0.14144	0.12503	0.11796	0.2643
563	0.26237	0.26226	0.2628	0.25977	0.24908	0.22734	0.19711	0.16634	0.14159	0.12551	0.1179	0.26392
564	0.26187	0.26176	0.26077	0.25949	0.24869	0.22786	0.19693	0.16628	0.14173	0.12589	0.11813	0.26362
565	0.26065	0.26066	0.26075	0.25995	0.24767	0.22732	0.1964	0.16565	0.14139	0.12593	0.11841	0.26237
566	0.25968	0.26049	0.26122	0.2602	0.24765	0.22587	0.19598	0.16563	0.14157	0.12613	0.11857	0.2612
567	0.25839	0.25961	0.26043	0.25706	0.24687	0.22486	0.19534	0.16467	0.1416	0.12626	0.11856	0.26108
568	0.25808	0.25838	0.25857	0.25675	0.24672	0.2245	0.19474	0.16484	0.14139	0.12672	0.11936	0.26008
569	0.25655	0.25693	0.25698	0.25539	0.24487	0.22323	0.19388	0.16374	0.14041	0.12628	0.11876	0.25834
570	0.25622	0.25652	0.25636	0.25477	0.24517	0.22321	0.194	0.16376	0.14122	0.127	0.11951	0.25834
571	0.25589	0.25589	0.25617	0.2544	0.24427	0.22305	0.19328	0.1641	0.14147	0.12692	0.11948	0.25764
572	0.25549	0.2555	0.25606	0.25358	0.24382	0.22301	0.19322	0.16343	0.14146	0.12752	0.11975	0.2575
573	0.25506	0.25499	0.25521	0.25332	0.24373	0.22208	0.19265	0.16324	0.14093	0.12746	0.12008	0.25677
574	0.25464	0.25508	0.25516	0.25387	0.24311	0.22236	0.1922	0.16422	0.14143	0.12791	0.12087	0.25614
575	0.25403	0.25449	0.25455	0.25276	0.24369	0.22106	0.1914	0.16309	0.14151	0.12818	0.12088	0.25561
576	0.25578	0.25552	0.25539	0.25361	0.24555	0.2215	0.1921	0.16313	0.14233	0.12957	0.12182	0.25559
577	0.25431	0.254	0.25388	0.25245	0.24285	0.22067	0.19077	0.16241	0.14178	0.12914	0.12159	0.25483
578	0.25276	0.25263	0.25275	0.2511	0.24144	0.21929	0.18935	0.16086	0.1409	0.12873	0.12089	0.25409
579	0.25607	0.25573	0.25578	0.25379	0.24191	0.22151	0.19125	0.16297	0.14323	0.13112	0.12369	0.25631
580	0.25488	0.25501	0.25489	0.25282	0.24249	0.22051	0.19024	0.16203	0.14297	0.12985	0.12286	0.25562
581	0.25323	0.25368	0.25403	0.25199	0.24152	0.21883	0.18903	0.16131	0.14236	0.13026	0.12326	0.25437
582	0.25444	0.25414	0.25457	0.25212	0.24179	0.21916	0.18903	0.16183	0.14326	0.13158	0.12413	0.25537
583	0.25313	0.25337	0.25314	0.25114	0.24112	0.21777	0.18755	0.16105	0.14266	0.13119	0.12341	0.25422
584	0.25289	0.25359	0.25299	0.2511	0.24065	0.21695	0.18697	0.1609	0.14283	0.13246	0.12425	0.25374
585	0.25376	0.25363	0.25329	0.25102	0.24035	0.21677	0.18651	0.16052	0.14363	0.13406	0.12496	0.25398
586	0.25085	0.25116	0.25073	0.2489	0.23804	0.21387	0.18373	0.15824	0.14115	0.13042	0.12306	0.25167
587	0.25317	0.25331	0.25209	0.25035	0.2396	0.2152	0.18521	0.15993	0.14242	0.13345	0.12519	0.25339
588	0.25337	0.25315	0.25314	0.25099	0.23884	0.21419	0.1844	0.15995	0.1428	0.13373	0.12508	0.25276
589	0.25466	0.25396	0.25377	0.25117	0.23895	0.21429	0.18365	0.15949	0.1433	0.13415	0.12533	0.25294
590	0.25398	0.25253	0.25197	0.24985	0.2369	0.21176	0.18186	0.1584	0.14285	0.13316	0.12534	0.25171
591	0.2543	0.25329	0.25262	0.25054	0.23754	0.21179	0.18228	0.15919	0.14333	0.13365	0.12625	0.25213
592	0.25224	0.25234	0.25161	0.24897	0.2366	0.20993	0.18116	0.15793	0.14309	0.13461	0.12664	0.25123
593	0.25124	0.25114	0.25119	0.24848	0.23494	0.20863	0.17992	0.15754	0.14379	0.13579	0.12654	0.25079
594	0.25017	0.25012	0.2502	0.24748	0.2337	0.20767	0.17919	0.15719	0.14327	0.13432	0.12666	0.24979
595	0.24858	0.24878	0.25023	0.24616	0.23232	0.20585	0.17877	0.15694	0.14307	0.13361	0.12673	0.24902
596	0.24842	0.24835	0.25001	0.24597	0.2314	0.205	0.17642	0.15658	0.14451	0.13419	0.12709	0.24911
597	0.24893	0.24882	0.25261	0.24597	0.23131	0.20429	0.17939	0.15721	0.14387	0.13539	0.1277	0.24813
598	0.24795	0.24793	0.24846	0.24486	0.22966	0.20265	0.17685	0.15698	0.14635	0.13572	0.12825	0.24702
599	0.24621	0.24714	0.24457	0.24283	0.22814	0.20141	0.17314	0.15619	0.1456	0.13596	0.12809	0.24539
600	0.24494	0.24501	0.24423	0.24172	0.22613	0.19994	0.17371	0.15608	0.14388	0.13658	0.12852	0.24461
601	0.24265	0.24358	0.24243	0.23957	0.22422	0.19783	0.17259	0.15525	0.14483	0.13658	0.12925	0.24264
602	0.23994	0.24026	0.23923	0.23745	0.22173	0.19549	0.17091	0.15457	0.14426	0.13595	0.12867	0.24063
603	0.2388	0.23919	0.23813	0.23547	0.22123	0.19479	0.1702	0.15485	0.14482	0.13684	0.12919	0.23906
604	0.23774	0.23938	0.23671	0.23412	0.21831	0.19428	0.16956	0.15504	0.14522	0.13679	0.12997	0.23734
605	0.2355	0.23725	0.23546	0.23299	0.21702	0.1919	0.16985	0.15555	0.14578	0.13778	0.13065	0.23624
606	0.2337	0.23378	0.23415	0.23107	0.2158	0.19016	0.16983	0.15544	0.14644	0.13839	0.13118	0.23375
607	0.22987	0.23031	0.22968	0.22779	0.21108	0.1882	0.16711	0.15514	0.14638	0.13863	0.13147	0.23092
608	0.22741	0.22794	0.22914	0.22447	0.21109	0.18643	0.16825	0.15471	0.1465	0.1386	0.13114	0.22833
609	0.22291	0.2239	0.22471	0.22088	0.20759	0.18385	0.16639	0.15396	0.14604	0.1388	0.13118	0.22415
610	0.21972	0.22099	0.22033	0.21832	0.20317	0.18263	0.16402	0.15474	0.14665	0.13948	0.13224	0.22136
611	0.2166	0.21702	0.21711	0.21436	0.2005	0.18063	0.16406	0.15417	0.14731	0.13981	0.13219	0.21847
612	0.2112	0.21251	0.21246	0.21026	0.19789	0.1777	0.16266	0.15346	0.14678	0.1397	0.13271	0.21474
613	0.20665	0.20811	0.20818	0.20561	0.19311	0.17474	0.16108	0.15377	0.14659	0.13998	0.13421	0.2101
614	0.20142	0.20224	0.20243	0.20065	0.19026	0.17267	0.16019	0.15263	0.14612	0.13919	0.13243	0.20529
615	0.19943	0.1999	0.20016	0.19874	0.19044	0.17247	0.1615	0.15431	0.14849	0.14172	0.13319	0.20249
616	0.19358	0.19442	0.19519	0.19364	0.18526	0.17017	0.16013	0.154	0.1488	0.14161	0.13349	0.19727
617	0.18665	0.18728	0.18851	0.18761	0.17842	0.16687	0.15839	0.1521	0.14729	0.14037	0.13241	0.19153
618	0.18461	0.185	0.1861	0.1844	0.17703	0.1681	0.15924	0.15479	0.14926	0.1428	0.13512	0.18849
619	0.17899	0.17957	0.17952	0.17995	0.17376	0.16627	0.15924	0.15487	0.15034	0.14329	0.13536	0.18259
620	0.17212	0.1729	0.17355	0.17336	0.16895	0.16245	0.15794	0.15441	0.14989	0.14342	0.13565	0.17696
621	0.16448	0.16635	0.16801	0.16704	0.16463	0.15978	0.15671	0.154	0.14994	0.14364	0.13501	0.17166
622	0.1584	0.16012	0.16267	0.16188	0.1605	0.15863	0.15653	0.15429	0.15126	0.14361	0.13575	0.16646
623	0.15203	0.15239	0.15371	0.15541	0.1564	0.15623	0.15555	0.15385	0.15141	0.14409	0.13581	0.15829
624	0.14386	0.14559	0.14714	0.14931	0.15161	0.15397	0.15519	0.15395	0.15094	0.14437	0.13612	0.15191
625	0.13883	0.13957	0.14136	0.14371	0.14814	0.15292	0.15557	0.15497	0.15185	0.14529	0.13739	0.14567
626	0.1335	0.13282	0.13481	0.1376	0.14431	0.15166	0.15496	0.15574	0.1528	0.14631	0.13836	0.13995
627	0.12687	0.12732	0.12818	0.13237	0.14086	0.14985	0.15482	0.15609	0.15347	0.14668	0.13921	0.13317
628	0.11886	0.12109	0.12204	0.12537	0.13725	0.14892	0.15475	0.15643	0.15397	0.14727	0.13947	0.12633
629	0.11119	0.11326	0.1144	0.12064	0.1329	0.14614	0.15379	0.15587	0.15379	0.14744	0.13889	0.11973
630	0.10724	0.10871	0.10998	0.11609	0.13076	0.14583	0.1546	0.15659	0.15482	0.1487	0.14079	0.11402
631	0.09983	0.10141	0.10278	0.10872	0.12576	0.14359	0.15357	0.15584	0.1539	0.14769	0.13978	0.10783
632	0.09472	0.09591	0.09712	0.10334	0.12303	0.14306	0.15353	0.15698	0.15489	0.14863	0.1408	0.10324
633	0.09001	0.09039	0.09258	0.099	0.12026	0.14205	0.15408	0.15666	0.15603	0.14966	0.14177	0.09762
634	0.08284	0.08468	0.08615	0.09342	0.11637	0.14002	0.15278	0.15856	0.15551	0.1495	0.14145	0.09106
635	0.07862	0.08027	0.08231	0.08861	0.11428	0.13944	0.15367	0.15881	0.15653	0.15085	0.14302	0.0861
636	0.07365	0.07455	0.07647	0.0846	0.1111	0.13784	0.15313	0.15846	0.1568	0.15169	0.1422	0.08053
637	0.06953	0.07054	0.07191	0.07991	0.10776	0.13657	0.15214	0.15714	0.15654	0.15083	0.14188	0.07605
638	0.06469	0.06499	0.06776	0.07491	0.10489	0.13514	0.15152	0.15757	0.15645	0.15079	0.1427	0.07132
639	0.05992	0.06093	0.06136	0.07143	0.10229	0.13437	0.15138	0.15732	0.15732	0.15133	0.14321	0.06747
640	0.05755	0.05825	0.06136	0.06849	0.10081	0.13439	0.1525	0.1589	0.15854	0.15278	0.14409	0.06396
641	0.05346	0.05329	0.05741	0.06469	0.09785	0.13266	0.15152	0.15846	0.15861	0.15256	0.14435	0.05949
642	0.05056	0.05227	0.05449	0.06299	0.09743	0.13294	0.15277	0.1595	0.1597	0.15377	0.14584	0.05689
643	0.04868	0.04866	0.05071	0.0603	0.0956	0.13252	0.15191	0.15968	0.15978	0.15417	0.14592	0.05293
644	0.04517	0.04564	0.0477	0.05682	0.09295	0.13138	0.15264	0.15988	0.15946	0.1537	0.14528	0.05032
645	0.04179	0.04258	0.04377	0.05327	0.09044	0.1292	0.15139	0.15951	0.15903	0.15372	0.1454	0.0465
646	0.03857	0.03911	0.04117	0.05122	0.08978	0.12898	0.15077	0.15978	0.16012	0.1544	0.14617	0.04434
647	0.03792	0.04037	0.04049	0.05108	0.08895	0.12958	0.15237	0.16153	0.16163	0.15607	0.1473	0.04325
648	0.03477	0.03659	0.03674	0.04703	0.08589	0.12684	0.15075	0.15989	0.16049	0.15508	0.14665	0.03965
649	0.03357	0.03553	0.03518	0.04603	0.0861	0.13052	0.15194	0.16144	0.16192	0.15619	0.14773	0.03886
650	0.03348	0.03395	0.03454	0.04596	0.08576	0.12781	0.15236	0.16252	0.16256	0.15742	0.14846	0.03694
651	0.03052	0.03073	0.03199	0.04206	0.08327	0.12465	0.15159	0.16089	0.16224	0.15675	0.14813	0.03384
652	0.02795	0.029	0.02981	0.04128	0.08159	0.12596	0.15035	0.16181	0.16217	0.15634	0.14795	0.03235
653	0.02714	0.02767	0.02844	0.04024	0.08108	0.12579	0.15099	0.16235	0.16286	0.15746	0.14815	0.03149
654	0.0238	0.02542	0.02596	0.03572	0.07873	0.1239	0.1498	0.1604	0.16214	0.15723	0.14826	0.02961
655	0.02483	0.02796	0.02712	0.03794	0.0798	0.12543	0.15182	0.16262	0.16401	0.15838	0.15	0.02906
656	0.02464	0.0262	0.02657	0.03678	0.0792	0.12486	0.15154	0.16296	0.16474	0.15908	0.15024	0.02823
657	0.02166	0.02231	0.02401	0.03489	0.07664	0.12337	0.15144	0.16277	0.16441	0.1592	0.15021	0.02642
658	0.02222	0.02195	0.02343	0.03361	0.07605	0.12331	0.15137	0.1632	0.16377	0.15929	0.15028	0.02359
659	0.02104	0.02168	0.0223	0.03289	0.07576	0.12279	0.15146	0.16249	0.16514	0.15997	0.14947	0.02242
660	0.02102	0.02162	0.02259	0.03351	0.07516	0.12322	0.15115	0.16209	0.16553	0.16808	0.1502	0.02189
661	0.01927	0.02044	0.02186	0.03244	0.07487	0.12392	0.15226	0.16265	0.16638	0.16058	0.15151	0.02291
662	0.01948	0.02075	0.02148	0.03156	0.07546	0.12379	0.15211	0.16519	0.16716	0.1608	0.1526	0.02112
663	0.01634	0.01705	0.01872	0.02839	0.07185	0.12083	0.15033	0.16177	0.16493	0.16	0.15047	0.01901
664	0.01671	0.01719	0.01894	0.02886	0.07219	0.12084	0.15092	0.16431	0.16549	0.16097	0.15178	0.02085
665	0.01892	0.01926	0.02046	0.03104	0.07389	0.12314	0.15298	0.16727	0.16817	0.16326	0.15458	0.02279
666	0.01934	0.02071	0.02066	0.03164	0.07549	0.12482	0.15462	0.16671	0.17024	0.16534	0.15555	0.02317
667	0.02074	0.02071	0.02253	0.03167	0.07496	0.12532	0.15467	0.1679	0.1704	0.16559	0.15652	0.02283
668	0.01725	0.01692	0.01845	0.02844	0.07203	0.12184	0.15207	0.16587	0.16832	0.16294	0.15527	0.02043
669	0.01669	0.01654	0.01718	0.02757	0.07024	0.12041	0.15104	0.16438	0.1674	0.1625	0.15303	0.01867
670	0.01529	0.01796	0.01903	0.02834	0.07202	0.12232	0.15228	0.1676	0.16936	0.16492	0.15603	0.02061
671	0.01596	0.01656	0.01726	0.02724	0.07043	0.12046	0.15205	0.16647	0.1683	0.16382	0.15543	0.01887
672	0.01482	0.01557	0.01706	0.02664	0.07069	0.12073	0.15248	0.16709	0.1691	0.16577	0.1566	0.01932
673	0.01831	0.01824	0.01995	0.0295	0.07258	0.12279	0.15464	0.16906	0.17174	0.16712	0.15808	0.02059
674	0.01867	0.01845	0.01913	0.02941	0.07209	0.12339	0.15469	0.1687	0.17203	0.1668	0.15764	0.02155
675	0.01429	0.01465	0.01494	0.02544	0.06798	0.11878	0.15139	0.16536	0.16828	0.16409	0.15436	0.0165
676	0.01715	0.01784	0.02045	0.02902	0.07242	0.12357	0.15406	0.17017	0.17406	0.17021	0.16026	0.02122
677	0.01827	0.01829	0.019	0.02855	0.07097	0.1228	0.15437	0.1703	0.17347	0.16991	0.15946	0.02083
678	0.01567	0.01744	0.01876	0.02723	0.07254	0.12053	0.15427	0.17026	0.17124	0.16651	0.1598	0.01838
679	0.0162	0.01679	0.01925	0.0281	0.07152	0.12116	0.1542	0.16993	0.17227	0.1684	0.15996	0.01848
680	0.01745	0.01592	0.01503	0.02651	0.0696	0.12089	0.15365	0.16962	0.17315	0.16786	0.1589	0.01812
681	0.01815	0.01683	0.02225	0.02773	0.07012	0.12181	0.15623	0.17082	0.17448	0.17073	0.16118	0.01954
682	0.01837	0.01848	0.02162	0.02903	0.07113	0.12382	0.15703	0.17126	0.17593	0.17062	0.16194	0.02074
683	0.01643	0.01621	0.01479	0.02591	0.06815	0.12088	0.15428	0.17015	0.17329	0.16846	0.1603	0.01836
684	0.01312	0.01306	0.01375	0.02398	0.06615	0.11757	0.1516	0.16827	0.17106	0.16729	0.15765	0.01571
685	0.0153	0.01561	0.01718	0.0285	0.06855	0.12026	0.15485	0.17085	0.17443	0.16984	0.16245	0.01869
686	0.01514	0.01546	0.01739	0.02868	0.06878	0.12174	0.15508	0.17134	0.175	0.17077	0.16307	0.01794
687	0.01768	0.01824	0.02009	0.02842	0.07066	0.12268	0.15728	0.17314	0.17717	0.17295	0.16515	0.01956
688	0.0172	0.01709	0.01756	0.02798	0.06967	0.12264	0.15686	0.1728	0.17678	0.17287	0.16268	0.01912
689	0.01708	0.01536	0.01775	0.02741	0.06824	0.12231	0.15603	0.17111	0.1761	0.17141	0.16287	0.01865
690	0.01844	0.01807	0.02105	0.02883	0.07013	0.12396	0.15799	0.17314	0.17783	0.17307	0.16559	0.02051
691	0.01641	0.01644	0.0178	0.02679	0.06821	0.12101	0.15529	0.17228	0.17693	0.17294	0.16259	0.01903
692	0.01486	0.01511	0.01565	0.02532	0.067	0.11997	0.15437	0.17131	0.17632	0.17261	0.1659	0.01763
693	0.01686	0.01871	0.01796	0.02764	0.06988	0.12152	0.15712	0.17405	0.17817	0.17325	0.16733	0.01953
694	0.01597	0.01705	0.01731	0.02679	0.06931	0.12068	0.15583	0.17368	0.17747	0.17718	0.16407	0.01814
695	0.01654	0.01672	0.01805	0.02762	0.06904	0.12095	0.15614	0.17317	0.17802	0.17467	0.16405	0.01854
696	0.01515	0.01574	0.01656	0.02541	0.06773	0.11979	0.15508	0.17158	0.17704	0.17001	0.1635	0.01776
697	0.01272	0.01288	0.01446	0.02405	0.06607	0.11795	0.15394	0.17082	0.17614	0.17242	0.16273	0.01658
698	0.01609	0.01649	0.01783	0.02719	0.06825	0.12122	0.15652	0.17444	0.17884	0.17518	0.16581	0.01955
699	0.01586	0.01608	0.01667	0.02565	0.06719	0.11984	0.15534	0.1734	0.17747	0.17403	0.16532	0.01809
700	0.01275	0.01337	0.01377	0.02302	0.06424	0.11693	0.15261	0.1704	0.17559	0.17211	0.16271	0.01562
701	0.01645	0.01664	0.01762	0.02722	0.06885	0.12049	0.1569	0.17453	0.17972	0.17611	0.16669	0.01827
702	0.01546	0.01548	0.01753	0.02596	0.06668	0.12025	0.15647	0.17409	0.17949	0.17658	0.1665	0.01825
703	0.01469	0.01577	0.01659	0.0251	0.06708	0.11995	0.1562	0.17427	0.17929	0.17412	0.16645	0.01806
704	0.01488	0.0154	0.01685	0.02568	0.06834	0.11947	0.15607	0.17468	0.18106	0.1793	0.16699	0.01856
705	0.01445	0.01528	0.01594	0.02461	0.06747	0.11927	0.15614	0.17519	0.17979	0.17799	0.16733	0.01872
706	0.01531	0.01672	0.01733	0.02572	0.06732	0.12013	0.1565	0.17551	0.18177	0.17631	0.16829	0.01833
707	0.01551	0.01544	0.01654	0.02546	0.06569	0.1195	0.15613	0.17397	0.18084	0.17677	0.16748	0.01725
708	0.01479	0.01475	0.01495	0.02518	0.0653	0.11858	0.15602	0.17365	0.17985	0.17671	0.1661	0.01771
709	0.01511	0.01597	0.01533	0.02506	0.06543	0.11984	0.1554	0.17414	0.18028	0.17695	0.16725	0.01811
710	0.01518	0.01489	0.01582	0.02514	0.06579	0.1191	0.15625	0.17442	0.18114	0.177	0.1672	0.01821
711	0.01481	0.01457	0.01579	0.02481	0.06517	0.12242	0.15688	0.17452	0.18086	0.17744	0.16809	0.01792
712	0.01535	0.0172	0.01834	0.02615	0.0677	0.12191	0.15669	0.17703	0.18299	0.17943	0.17027	0.01948
713	0.01527	0.0154	0.01736	0.02552	0.06752	0.11889	0.15776	0.17656	0.18189	0.17945	0.16865	0.01839
714	0.01503	0.01877	0.01614	0.02519	0.0672	0.11793	0.15801	0.17585	0.18164	0.17886	0.1717	0.01786
715	0.01484	0.01592	0.01644	0.02549	0.06543	0.11824	0.15687	0.17528	0.18143	0.1782	0.16872	0.01754
716	0.01382	0.01229	0.0149	0.02468	0.06508	0.11738	0.15539	0.17461	0.18141	0.17842	0.16639	0.01761
717	0.01645	0.01655	0.01743	0.02667	0.06775	0.11969	0.15694	0.17644	0.18284	0.17998	0.1709	0.01952
718	0.01545	0.01633	0.01723	0.02506	0.0657	0.11868	0.15593	0.1757	0.18151	0.17899	0.16999	0.01803
719	0.01286	0.01251	0.01341	0.02246	0.06211	0.11479	0.15296	0.17351	0.18019	0.17592	0.1669	0.01509
720	0.01465	0.01647	0.01856	0.02467	0.06594	0.11867	0.15622	0.17658	0.18307	0.18021	0.1709	0.01832
721	0.01304	0.01506	0.01434	0.02302	0.06461	0.11568	0.15454	0.17624	0.18104	0.17917	0.16963	0.01734
722	0.01426	0.01475	0.01787	0.02413	0.06454	0.11697	0.15619	0.17606	0.18241	0.17893	0.17099	0.01792
723	0.01364	0.01533	0.01793	0.02442	0.06451	0.11712	0.1568	0.17569	0.18276	0.18043	0.17077	0.01803
724	0.01596	0.0166	0.01706	0.02584	0.06653	0.11899	0.15846	0.1799	0.18512	0.18244	0.17355	0.01951
725	0.01766	0.01755	0.01841	0.02774	0.06598	0.12023	0.15859	0.17958	0.18613	0.18137	0.17385	0.02069
726	0.01632	0.01734	0.01818	0.02642	0.06627	0.12021	0.15712	0.17653	0.18563	0.18402	0.17355	0.0202
727	0.01525	0.01659	0.01787	0.02532	0.06564	0.11859	0.156	0.17784	0.18408	0.18164	0.17362	0.01913
728	0.01556	0.01646	0.01733	0.02448	0.06532	0.1179	0.15537	0.17874	0.18484	0.18042	0.17323	0.01936
729	0.01531	0.01642	0.01682	0.02494	0.06572	0.11765	0.15618	0.17753	0.18414	0.18205	0.17279	0.01922
730	0.01579	0.01577	0.01601	0.02634	0.06505	0.11685	0.15729	0.17799	0.1847	0.18297	0.17524	0.01863
731	0.01733	0.01637	0.01766	0.02616	0.06413	0.11764	0.15735	0.17856	0.18514	0.18322	0.17386	0.02004
732	0.01453	0.01564	0.01673	0.02543	0.064	0.11676	0.15631	0.17646	0.18447	0.18179	0.17078	0.01881
733	0.01447	0.0134	0.01442	0.02526	0.06306	0.11503	0.15493	0.17588	0.18403	0.18097	0.17246	0.01813
734	0.01729	0.01691	0.01785	0.02523	0.06482	0.11853	0.15719	0.17894	0.18636	0.18529	0.17521	0.02073
735	0.01545	0.01565	0.01831	0.02796	0.06541	0.11707	0.15752	0.17822	0.1856	0.18325	0.17436	0.01949
736	0.01536	0.01834	0.01623	0.0251	0.06401	0.11622	0.15648	0.17722	0.1848	0.18262	0.17389	0.01896
737	0.0147	0.01747	0.0169	0.02254	0.06326	0.11642	0.15447	0.17685	0.18492	0.18368	0.17382	0.01931
738	0.01385	0.01521	0.01603	0.02369	0.06299	0.11549	0.15492	0.17662	0.18487	0.18324	0.17396	0.01868
739	0.01502	0.01508	0.01532	0.02389	0.06321	0.11554	0.15499	0.17718	0.18505	0.18355	0.17389	0.0192
740	0.01587	0.0164	0.01715	0.02576	0.06372	0.11622	0.15585	0.17732	0.18595	0.18352	0.174	0.02001
741	0.01477	0.01455	0.01653	0.02436	0.06316	0.11441	0.15417	0.17588	0.1846	0.18275	0.17344	0.01793
742	0.01363	0.01387	0.0157	0.02359	0.06168	0.11393	0.15387	0.17656	0.18434	0.1829	0.17369	0.01917
743	0.01615	0.01691	0.01848	0.02628	0.06508	0.1164	0.15612	0.17821	0.18648	0.18467	0.17588	0.02111
744	0.0149	0.01503	0.01638	0.02475	0.06333	0.11505	0.15438	0.17715	0.18591	0.18464	0.17462	0.01972
745	0.01413	0.01485	0.01567	0.02434	0.06176	0.11366	0.15346	0.17615	0.18504	0.18344	0.17476	0.01968
746	0.01574	0.01593	0.01836	0.02486	0.06445	0.1149	0.15434	0.17734	0.18609	0.18497	0.17537	0.01983
747	0.01369	0.01433	0.01378	0.0237	0.06297	0.11382	0.15324	0.17587	0.18516	0.18408	0.17454	0.01896
748	0.01543	0.01751	0.01949	0.02553	0.0639	0.11533	0.15471	0.17804	0.18682	0.18541	0.17641	0.02125
749	0.01509	0.01664	0.01869	0.02443	0.06273	0.11426	0.1521	0.17611	0.18602	0.18451	0.17573	0.01903
750	0.01548	0.01556	0.0156	0.02433	0.06242	0.11385	0.15257	0.1774	0.18538	0.18445	0.1751	0.01982
751	0.01549	0.01389	0.0146	0.02384	0.06132	0.11433	0.15292	0.17835	0.1881	0.18308	0.17784	0.01802
752	0.01627	0.01333	0.01508	0.02464	0.06362	0.11197	0.1502	0.17862	0.18671	0.18365	0.17613	0.01784
753	0.01554	0.0148	0.01737	0.02386	0.06368	0.1147	0.15383	0.17943	0.18832	0.18547	0.17695	0.01974
754	0.0159	0.01054	0.012	0.02238	0.05995	0.11266	0.15094	0.17867	0.18656	0.18035	0.17479	0.0151
755	0.01613	0.01473	0.01509	0.02377	0.06213	0.11359	0.15282	0.17812	0.18527	0.1842	0.17465	0.01836
756	0.01527	0.01383	0.01537	0.02257	0.06034	0.11474	0.15305	0.17759	0.18704	0.18463	0.17706	0.01841
757	0.01595	0.01317	0.01444	0.02437	0.06135	0.11111	0.15006	0.17656	0.18736	0.1834	0.17673	0.01778
758	0.01612	0.01638	0.01722	0.02467	0.06275	0.11371	0.15267	0.17777	0.18894	0.18723	0.1786	0.02045
759	0.01552	0.0121	0.01409	0.02288	0.06105	0.11221	0.15106	0.17947	0.1883	0.18334	0.17798	0.01714
760	0.01613	0.01332	0.01459	0.02288	0.06216	0.11099	0.1496	0.17758	0.186	0.18356	0.17515	0.0179
761	0.01627	0.01434	0.01478	0.02251	0.05995	0.11378	0.15274	0.17758	0.18725	0.18425	0.17677	0.01805
762	0.01575	0.01252	0.0131	0.02348	0.05981	0.11085	0.14966	0.17782	0.18605	0.18255	0.17635	0.01589
763	0.01592	0.01552	0.01665	0.02357	0.06217	0.1121	0.15088	0.17617	0.18689	0.18658	0.17725	0.01998
764	0.01616	0.01349	0.01501	0.02348	0.06071	0.11157	0.15067	0.17819	0.1889	0.18457	0.17938	0.01792
765	0.01631	0.01403	0.01487	0.02437	0.06217	0.11067	0.14927	0.17885	0.18726	0.18434	0.17769	0.0187
766	0.01633	0.01447	0.01564	0.02312	0.06141	0.11269	0.15102	0.17925	0.18796	0.18563	0.17789	0.01964
767	0.0163	0.01155	0.0129	0.02231	0.05947	0.1095	0.14874	0.17747	0.18589	0.18185	0.17606	0.01591
768	0.0155	0.01477	0.01562	0.02343	0.06041	0.11078	0.14993	0.17623	0.1855	0.18488	0.17568	0.0181
769	0.0161	0.01394	0.01516	0.02398	0.05986	0.11167	0.15078	0.17726	0.18779	0.1855	0.1784	0.01909
770	0.01536	0.01314	0.01493	0.02443	0.06151	0.10874	0.14795	0.1768	0.18722	0.18432	0.17772	0.01853
771	0.01541	0.01525	0.01675	0.0233	0.06147	0.11092	0.14995	0.17685	0.18802	0.18706	0.17883	0.01982
772	0.017	0.01309	0.01402	0.02335	0.0598	0.11032	0.14884	0.17862	0.18825	0.18343	0.17873	0.01772
773	0.01626	0.01404	0.01513	0.02343	0.05941	0.10912	0.14761	0.17678	0.18542	0.18512	0.17634	0.01828
774	0.01603	0.01379	0.01513	0.02283	0.05888	0.11059	0.14956	0.1762	0.18654	0.18495	0.17768	0.01786
775	0.0158	0.01294	0.01432	0.02353	0.05896	0.10792	0.14677	0.1752	0.18626	0.18324	0.17719	0.01638
776	0.01579	0.01602	0.01666	0.02439	0.06076	0.10926	0.14804	0.17561	0.1872	0.18735	0.17821	0.02039
777	0.01608	0.01252	0.01429	0.02311	0.0594	0.10852	0.14743	0.17657	0.18774	0.18444	0.17965	0.01817
778	0.01619	0.01403	0.01511	0.02253	0.06002	0.10718	0.14575	0.17555	0.18656	0.18427	0.1776	0.01796
779	0.01621	0.01476	0.01569	0.02295	0.05874	0.10964	0.14794	0.17615	0.18661	0.18497	0.17806	0.0191
780	0.01607	0.01262	0.01318	0.0233	0.05805	0.10664	0.1463	0.17515	0.18483	0.18255	0.17687	0.01609
781	0.01614	0.01468	0.01657	0.02304	0.05949	0.10785	0.14709	0.17381	0.18553	0.18571	0.17711	0.01824
782	0.01669	0.01417	0.01603	0.02393	0.06003	0.10883	0.14851	0.17643	0.18822	0.18536	0.1799	0.01941
783	0.01669	0.01426	0.01544	0.02437	0.06024	0.10654	0.14575	0.17577	0.18649	0.18557	0.17895	0.01896
784	0.01661	0.01522	0.01666	0.02392	0.05974	0.10887	0.14788	0.17609	0.18796	0.18699	0.17981	0.02045
785	0.0167	0.01294	0.01415	0.02328	0.05852	0.1074	0.14598	0.17597	0.18686	0.18363	0.17907	0.01794
786	0.01661	0.01565	0.01612	0.02395	0.05909	0.10762	0.14536	0.17484	0.18518	0.18546	0.17776	0.01833
787	0.01651	0.01428	0.01574	0.02408	0.05816	0.10769	0.1467	0.17438	0.18624	0.18564	0.17872	0.01852
788	0.01633	0.01367	0.01489	0.02408	0.05919	0.10569	0.1444	0.17361	0.18633	0.18482	0.17818	0.01717
789	0.01671	0.01573	0.01728	0.02397	0.05971	0.10766	0.14556	0.17456	0.18744	0.1875	0.17971	0.02083
790	0.0166	0.01343	0.01443	0.02374	0.0583	0.10627	0.14469	0.17504	0.18721	0.18435	0.18032	0.01868
791	0.01688	0.01448	0.01537	0.02398	0.05863	0.1051	0.14357	0.17377	0.1854	0.18497	0.17875	0.01846
792	0.01753	0.01524	0.01641	0.02419	0.05813	0.10763	0.1452	0.17406	0.1871	0.18535	0.17904	0.02011
793	0.01711	0.01406	0.01498	0.02425	0.05805	0.1048	0.14317	0.17334	0.18512	0.18348	0.17794	0.01675
794	0.01639	0.01564	0.01687	0.0241	0.05861	0.10526	0.14394	0.1723	0.18553	0.18664	0.17782	0.01913
795	0.01714	0.01419	0.01574	0.02407	0.05864	0.10527	0.14445	0.17331	0.18718	0.18492	0.17984	0.01952
796	0.01742	0.01518	0.01635	0.02404	0.05916	0.10454	0.14223	0.17391	0.18576	0.18506	0.17911	0.01937
797	0.0175	0.01591	0.01666	0.02407	0.0585	0.1058	0.14373	0.17387	0.18572	0.18597	0.18	0.02078
798	0.01756	0.01413	0.0147	0.02451	0.05762	0.10408	0.14191	0.17309	0.18464	0.18327	0.17892	0.01816
799	0.01722	0.01599	0.01677	0.02397	0.05839	0.1044	0.14198	0.17143	0.18408	0.18492	0.17754	0.01931
800	0.01692	0.01504	0.01626	0.02405	0.05809	0.10502	0.14317	0.17218	0.18549	0.18521	0.1791	0.01923
801	0.01684	0.01465	0.0155	0.02417	0.05806	0.10208	0.14106	0.17148	0.18483	0.18464	0.17891	0.01799
802	0.01766	0.01595	0.01724	0.02443	0.05869	0.10419	0.14188	0.17217	0.18618	0.18686	0.17992	0.02124
803	0.01779	0.01439	0.01561	0.0246	0.05761	0.10357	0.14087	0.1727	0.1854	0.18371	0.18025	0.01931
804	0.01695	0.01548	0.01658	0.02446	0.05733	0.10237	0.13941	0.17068	0.18281	0.18438	0.17861	0.01894
805	0.01758	0.01531	0.01651	0.02457	0.05698	0.1036	0.14105	0.17048	0.18425	0.18479	0.17875	0.01998
806	0.01738	0.01451	0.01559	0.02452	0.05736	0.10139	0.13913	0.16974	0.18366	0.18315	0.17779	0.01761
807	0.01654	0.0156	0.01721	0.0238	0.05767	0.10217	0.13982	0.16945	0.18366	0.18569	0.178	0.01956
808	0.01767	0.01444	0.01571	0.02462	0.05695	0.10174	0.14007	0.17052	0.18477	0.18406	0.17967	0.01976
809	0.01823	0.01549	0.01669	0.02491	0.0575	0.10098	0.13807	0.16971	0.18348	0.18398	0.17882	0.01987
810	0.01853	0.01656	0.01782	0.02554	0.05758	0.10314	0.13981	0.17047	0.18413	0.18471	0.17962	0.0214
811	0.01801	0.01516	0.01617	0.02495	0.05681	0.10067	0.13807	0.16883	0.18262	0.18264	0.1784	0.01906
812	0.01755	0.01615	0.01712	0.02427	0.05713	0.10052	0.13751	0.16727	0.18206	0.18446	0.17664	0.01944
813	0.01781	0.01508	0.01646	0.02478	0.05733	0.10134	0.13864	0.16849	0.18379	0.18376	0.1786	0.01981
814	0.01728	0.01546	0.01651	0.02421	0.05711	0.09904	0.13667	0.16787	0.18221	0.18268	0.17866	0.01875
815	0.01811	0.01672	0.01768	0.02498	0.05668	0.10093	0.13777	0.16855	0.18295	0.18481	0.17909	0.0213
816	0.01888	0.01553	0.01654	0.02559	0.05673	0.10037	0.13637	0.16827	0.18268	0.18148	0.17938	0.01994
817	0.01788	0.01652	0.01799	0.02485	0.0567	0.09953	0.13557	0.16655	0.18101	0.18307	0.17786	0.01975
818	0.0183	0.01619	0.01722	0.02514	0.05648	0.10015	0.13658	0.16666	0.18221	0.18372	0.17812	0.02036
819	0.01799	0.0152	0.01625	0.02472	0.05667	0.09796	0.13487	0.16571	0.18154	0.18258	0.17726	0.01881
820	0.01798	0.01643	0.01743	0.02479	0.05671	0.09926	0.13544	0.16583	0.1821	0.18394	0.17781	0.02052
821	0.01881	0.01601	0.01711	0.02574	0.05658	0.09855	0.13541	0.1672	0.18238	0.18281	0.1794	0.02083
822	0.01855	0.01665	0.01776	0.0256	0.05603	0.09746	0.1336	0.16539	0.18061	0.18252	0.17793	0.02036
823	0.01912	0.01671	0.01791	0.02599	0.05618	0.09928	0.13439	0.16555	0.18137	0.18268	0.17833	0.0213
824	0.01845	0.01564	0.01687	0.02529	0.05602	0.09674	0.13284	0.16414	0.17984	0.18108	0.17747	0.01918
825	0.01809	0.01642	0.01762	0.02451	0.05582	0.09696	0.13307	0.16334	0.17999	0.18305	0.1768	0.02034
826	0.01894	0.01607	0.01678	0.02579	0.05598	0.09743	0.13427	0.16456	0.18138	0.18224	0.17827	0.02072
827	0.01834	0.01617	0.01736	0.02538	0.0555	0.09565	0.13194	0.16406	0.17918	0.18129	0.17755	0.01953
828	0.01939	0.01772	0.0188	0.02545	0.05543	0.0972	0.1327	0.16432	0.1799	0.18254	0.17848	0.02181
829	0.01938	0.01638	0.01743	0.0259	0.05542	0.09608	0.13118	0.16338	0.17871	0.18068	0.17804	0.02039
830	0.01908	0.01736	0.01832	0.02564	0.05563	0.09597	0.13048	0.1619	0.17828	0.18145	0.17699	0.02055
831	0.01872	0.01644	0.0173	0.0253	0.05545	0.09591	0.13112	0.16194	0.17893	0.18106	0.17681	0.02066
832	0.01838	0.01596	0.01713	0.02495	0.05513	0.09364	0.12956	0.16147	0.17772	0.1806	0.17632	0.01912
833	0.01887	0.01724	0.01848	0.02544	0.05485	0.0953	0.13001	0.16164	0.17837	0.18206	0.17678	0.02131
834	0.0196	0.01661	0.01785	0.02675	0.05511	0.09483	0.12982	0.16224	0.17876	0.18012	0.17806	0.02127
835	0.01929	0.01751	0.01873	0.026	0.05506	0.09384	0.12809	0.16027	0.17653	0.18067	0.17685	0.02083
836	0.02012	0.01789	0.0188	0.02664	0.05535	0.09372	0.1285	0.16077	0.17757	0.18047	0.17749	0.02103
837	0.02026	0.01808	0.01874	0.02607	0.05473	0.09475	0.12852	0.1603	0.17727	0.18075	0.1777	0.02233
838	0.02013	0.01726	0.01841	0.02655	0.05523	0.0933	0.12768	0.15952	0.17633	0.17935	0.17726	0.02105
839	0.01971	0.0183	0.01906	0.02577	0.05483	0.09305	0.1268	0.15835	0.1758	0.18039	0.17654	0.02129
840	0.01903	0.01612	0.01735	0.02558	0.05358	0.09221	0.12669	0.15787	0.17608	0.17888	0.17581	0.02084
841	0.01965	0.01764	0.01835	0.02643	0.05444	0.09139	0.12656	0.15815	0.17534	0.1792	0.17596	0.0206
842	0.01967	0.0179	0.01917	0.02672	0.05399	0.09223	0.12594	0.15789	0.17524	0.17961	0.17584	0.02167
843	0.02014	0.01735	0.01886	0.02686	0.05411	0.0917	0.12539	0.15744	0.17473	0.17789	0.17675	0.02142
844	0.02169	0.01991	0.02088	0.02806	0.05602	0.09304	0.12591	0.15794	0.17537	0.18025	0.17765	0.02321
845	0.01996	0.01756	0.01865	0.02606	0.05418	0.0914	0.12454	0.15587	0.17416	0.17839	0.17541	0.02194
846	0.02003	0.01738	0.01858	0.02621	0.05406	0.08992	0.12392	0.15528	0.17361	0.17768	0.17524	0.02106
847	0.01991	0.01836	0.01803	0.02634	0.05353	0.08986	0.12265	0.15514	0.17374	0.17861	0.17506	0.02187
848	0.01985	0.01693	0.01814	0.0263	0.05295	0.08904	0.12272	0.15486	0.17282	0.1765	0.17464	0.02092
849	0.021	0.01698	0.01982	0.02715	0.05395	0.08956	0.12267	0.15487	0.17239	0.17774	0.17608	0.02188
850	0.02064	0.01828	0.01909	0.02697	0.05334	0.09016	0.12233	0.1535	0.17247	0.17714	0.17532	0.02249
851	0.02051	0.01744	0.0189	0.02635	0.05349	0.0885	0.12105	0.15272	0.17135	0.17573	0.17475	0.02139
852	0.02051	0.01847	0.01938	0.02666	0.05334	0.08862	0.12091	0.15249	0.17145	0.17708	0.17442	0.02217
853	0.01999	0.01722	0.01776	0.02657	0.05258	0.08756	0.1205	0.15166	0.17067	0.17532	0.17374	0.02136
854	0.02059	0.01828	0.02005	0.02702	0.05263	0.08737	0.11989	0.15155	0.17034	0.17545	0.17417	0.02171
855	0.0208	0.01862	0.02082	0.02713	0.05251	0.08784	0.11969	0.1515	0.17022	0.17534	0.17389	0.02258
856	0.02116	0.01862	0.01952	0.02732	0.05299	0.0873	0.11898	0.15075	0.16921	0.17434	0.17426	0.02185
857	0.02135	0.01963	0.02035	0.02737	0.05326	0.08757	0.11846	0.15006	0.16915	0.17545	0.17432	0.02266
858	0.02025	0.01773	0.01868	0.02645	0.05166	0.08616	0.11721	0.14883	0.16835	0.1739	0.17268	0.02179
859	0.02097	0.01849	0.01962	0.02713	0.05243	0.0857	0.11743	0.14887	0.16795	0.17405	0.17335	0.02217
860	0.02103	0.01897	0.02015	0.02742	0.05202	0.08599	0.11699	0.14829	0.16776	0.17423	0.17274	0.02259
861	0.0215	0.01872	0.01997	0.02793	0.05228	0.08565	0.11684	0.14848	0.16743	0.17291	0.17321	0.02257
862	0.02143	0.01936	0.02063	0.02755	0.05247	0.08518	0.11581	0.14738	0.16643	0.17346	0.17302	0.02251
863	0.02041	0.0179	0.01888	0.02655	0.05124	0.08452	0.11478	0.14571	0.16538	0.17195	0.17168	0.02184
864	0.02135	0.01852	0.0199	0.02715	0.05182	0.0842	0.11469	0.14602	0.16579	0.17203	0.17287	0.02228
865	0.02101	0.01896	0.02023	0.02727	0.05151	0.0839	0.11405	0.14512	0.16525	0.17266	0.17221	0.0225
866	0.0211	0.01831	0.01954	0.02738	0.05113	0.08331	0.11383	0.14495	0.16441	0.17143	0.1716	0.02246
867	0.02211	0.01974	0.02109	0.02792	0.05165	0.08353	0.11359	0.14471	0.16435	0.1716	0.17224	0.02267
868	0.02124	0.01906	0.0202	0.02736	0.05107	0.08321	0.11249	0.14366	0.16366	0.17081	0.17114	0.02251
869	0.022	0.01935	0.02037	0.02786	0.0519	0.08279	0.1123	0.14336	0.16306	0.17022	0.17181	0.02301
870	0.02203	0.01979	0.02075	0.02771	0.05189	0.08294	0.11187	0.14258	0.16241	0.17074	0.17171	0.02318
871	0.0214	0.01869	0.01978	0.02746	0.0507	0.08185	0.11093	0.14156	0.16197	0.16916	0.17061	0.02264
872	0.02187	0.01942	0.02092	0.02806	0.05003	0.08152	0.11098	0.1418	0.16175	0.16932	0.17089	0.02291
873	0.02161	0.01959	0.02058	0.02793	0.05065	0.08152	0.11024	0.14097	0.16087	0.16909	0.17026	0.02288
874	0.02208	0.01967	0.02082	0.02815	0.0509	0.08122	0.11008	0.14063	0.16046	0.16828	0.17062	0.02297
875	0.02207	0.02009	0.02121	0.02802	0.0509	0.08087	0.10906	0.13968	0.15989	0.16831	0.17045	0.02288
876	0.0219	0.01946	0.02046	0.02788	0.05037	0.08051	0.10854	0.13918	0.15937	0.16777	0.16966	0.02332
877	0.02225	0.01924	0.02089	0.02824	0.05067	0.07998	0.10847	0.13859	0.15883	0.16713	0.16988	0.02324
878	0.02201	0.0198	0.02081	0.02809	0.05	0.07956	0.10756	0.13778	0.15817	0.16706	0.16917	0.02307
879	0.02164	0.01937	0.02077	0.02833	0.05024	0.07923	0.10754	0.1376	0.1578	0.16615	0.16894	0.02323
880	0.02268	0.02039	0.02152	0.02859	0.05082	0.07936	0.10697	0.13723	0.15736	0.16648	0.16924	0.02341
881	0.0226	0.02002	0.02107	0.02845	0.05024	0.0793	0.10618	0.13621	0.15684	0.16557	0.16872	0.02328
882	0.02283	0.02	0.02119	0.02815	0.05047	0.07876	0.10574	0.13569	0.15619	0.16503	0.16886	0.02356
883	0.02258	0.02029	0.02139	0.02871	0.05014	0.07838	0.10537	0.13509	0.15572	0.16518	0.16832	0.02366
884	0.0227	0.01994	0.02116	0.02865	0.04994	0.07799	0.10501	0.13473	0.1552	0.16437	0.16806	0.02371
885	0.02269	0.02052	0.02168	0.02864	0.05008	0.07752	0.1046	0.13415	0.15425	0.16439	0.16792	0.02361
886	0.02261	0.02034	0.02164	0.02898	0.04989	0.07757	0.10415	0.13354	0.15411	0.16404	0.16739	0.02363
887	0.02286	0.02034	0.02164	0.02895	0.0501	0.07777	0.10378	0.13305	0.1536	0.16313	0.16752	0.02394
888	0.02345	0.02068	0.02164	0.0289	0.04983	0.0776	0.10314	0.13229	0.15268	0.16306	0.16744	0.02374
889	0.02291	0.02039	0.02142	0.02905	0.04962	0.07701	0.10285	0.13209	0.15318	0.16278	0.16712	0.02401
890	0.02235	0.02077	0.02189	0.02887	0.04954	0.0763	0.10226	0.13144	0.15288	0.16233	0.16701	0.02385
891	0.02302	0.0206	0.02164	0.02911	0.04933	0.07637	0.10169	0.131	0.15132	0.16188	0.16652	0.02409
892	0.02432	0.02075	0.02166	0.02937	0.04978	0.07586	0.10171	0.1307	0.15102	0.1615	0.16643	0.02404
893	0.02357	0.02126	0.02223	0.02934	0.04978	0.07593	0.10144	0.13005	0.15046	0.16137	0.1668	0.02407
894	0.02327	0.02076	0.02198	0.02936	0.04931	0.07581	0.10072	0.12959	0.15004	0.16069	0.16624	0.02434
895	0.02359	0.0208	0.02198	0.02893	0.04927	0.07518	0.10024	0.12877	0.14957	0.16027	0.16621	0.02446
896	0.02354	0.02131	0.02254	0.02982	0.04943	0.07527	0.10005	0.12844	0.1492	0.16058	0.16637	0.02463
897	0.02341	0.02098	0.02237	0.02955	0.04931	0.07478	0.09965	0.12807	0.14863	0.15943	0.16536	0.02449
898	0.02357	0.02152	0.0228	0.02947	0.04942	0.07458	0.09906	0.12759	0.14777	0.15913	0.16556	0.02454
899	0.02363	0.02117	0.02229	0.02969	0.0491	0.0745	0.09861	0.12675	0.14739	0.15865	0.1649	0.02456
900	0.02374	0.02143	0.02288	0.02987	0.0492	0.07424	0.09833	0.12606	0.14702	0.15839	0.16499	0.02484
901	0.02349	0.02121	0.02262	0.02971	0.0492	0.07382	0.09757	0.12563	0.14602	0.15756	0.16432	0.02444
902	0.02395	0.02175	0.0229	0.02984	0.04919	0.07346	0.09741	0.12537	0.14563	0.15759	0.16488	0.02481
903	0.02388	0.02157	0.02264	0.02992	0.04897	0.07341	0.097	0.12469	0.14518	0.15698	0.16421	0.02471
904	0.0237	0.02149	0.02262	0.02983	0.04884	0.07309	0.09624	0.12389	0.14453	0.15654	0.16399	0.02466
905	0.02368	0.02163	0.02255	0.02964	0.04872	0.07249	0.09605	0.12376	0.14409	0.15597	0.16358	0.02447
906	0.02398	0.02187	0.02278	0.02996	0.04879	0.07239	0.09568	0.12298	0.14331	0.15563	0.16354	0.02469
907	0.02387	0.02156	0.02309	0.03005	0.04855	0.07214	0.09492	0.12242	0.14281	0.15523	0.16299	0.02458
908	0.02471	0.0224	0.02383	0.03056	0.04899	0.07258	0.0955	0.12236	0.14296	0.15488	0.16353	0.02564
909	0.0243	0.02178	0.02312	0.03029	0.04853	0.07214	0.09477	0.12153	0.14196	0.15474	0.16286	0.02532
910	0.02447	0.02204	0.02317	0.03039	0.04898	0.07207	0.09424	0.12135	0.14173	0.15418	0.16255	0.02523
911	0.02421	0.0225	0.02313	0.0302	0.04907	0.07149	0.09386	0.12069	0.14079	0.15364	0.16249	0.02523
912	0.02418	0.02185	0.02282	0.03031	0.04769	0.07125	0.0934	0.11986	0.14032	0.15308	0.16179	0.02498
913	0.02467	0.02201	0.02335	0.03041	0.04888	0.07127	0.09327	0.11974	0.14004	0.15275	0.16173	0.02547
914	0.02484	0.0225	0.02366	0.03073	0.04876	0.07134	0.0931	0.11946	0.1396	0.15276	0.16215	0.02591
915	0.02473	0.02215	0.02339	0.03081	0.04839	0.07088	0.09248	0.11891	0.13908	0.15206	0.16136	0.02537
916	0.02493	0.02243	0.02355	0.03067	0.0484	0.0704	0.09247	0.1183	0.13838	0.15173	0.1614	0.02561
917	0.02482	0.02253	0.02352	0.03075	0.04857	0.07035	0.09174	0.11826	0.13793	0.15152	0.16141	0.02551
918	0.02511	0.0223	0.02375	0.03106	0.04853	0.0706	0.0916	0.11758	0.13748	0.15073	0.16103	0.02572
919	0.02533	0.02261	0.02378	0.03135	0.04844	0.07044	0.09144	0.11697	0.13696	0.15069	0.16088	0.02608
920	0.02538	0.02225	0.024	0.03139	0.04843	0.06866	0.09108	0.11662	0.13669	0.14998	0.16052	0.02611
921	0.02559	0.02285	0.02424	0.03131	0.04843	0.06992	0.09086	0.11648	0.13619	0.14997	0.16052	0.0262
922	0.02577	0.02296	0.02401	0.03185	0.04823	0.07009	0.09071	0.11597	0.13607	0.14975	0.16044	0.02649
923	0.026	0.0229	0.02414	0.0318	0.04851	0.06976	0.09022	0.11564	0.1357	0.14909	0.16012	0.02644
924	0.02593	0.02322	0.02432	0.03169	0.04836	0.06944	0.08995	0.11513	0.135	0.14873	0.16035	0.02646
925	0.02604	0.02335	0.02442	0.0319	0.04842	0.06957	0.08989	0.11475	0.13475	0.14876	0.15996	0.0267
926	0.02629	0.02323	0.02469	0.03229	0.0484	0.06955	0.08974	0.11445	0.13448	0.14815	0.16001	0.02706
927	0.02597	0.02302	0.02458	0.03204	0.0481	0.06906	0.08892	0.11375	0.13385	0.14774	0.15972	0.02686
928	0.02596	0.02286	0.02456	0.03198	0.04815	0.06911	0.08871	0.11344	0.13337	0.14734	0.15936	0.02685
929	0.02642	0.02378	0.02518	0.03249	0.0487	0.06925	0.089	0.11357	0.13331	0.14727	0.15982	0.02752
930	0.0258	0.0234	0.02486	0.03202	0.04814	0.06877	0.08789	0.1128	0.1326	0.14658	0.15927	0.02706
931	0.02602	0.0237	0.02531	0.03188	0.04847	0.0689	0.08773	0.11272	0.13213	0.14611	0.15944	0.02746
932	0.02621	0.02389	0.02539	0.03214	0.04834	0.06877	0.08766	0.11234	0.13187	0.14624	0.15939	0.02754
933	0.02594	0.02377	0.02534	0.03197	0.04825	0.06842	0.08716	0.11186	0.13131	0.14568	0.15902	0.02739
934	0.02606	0.02418	0.02554	0.03176	0.04847	0.06803	0.08704	0.11162	0.1305	0.14532	0.15896	0.02732
935	0.02585	0.02431	0.02553	0.03186	0.04838	0.06782	0.0866	0.11134	0.1301	0.14521	0.1588	0.02706
936	0.02562	0.02413	0.02564	0.03163	0.0484	0.06745	0.08596	0.11088	0.12946	0.14464	0.15854	0.02702
937	0.02576	0.02444	0.0259	0.03192	0.04837	0.06713	0.08592	0.11059	0.12913	0.14469	0.15871	0.02708
938	0.02547	0.02426	0.02571	0.03181	0.04837	0.06695	0.08541	0.11025	0.12868	0.14429	0.15837	0.02693
939	0.02557	0.02434	0.02578	0.03154	0.04826	0.0665	0.08503	0.10979	0.12786	0.1437	0.15794	0.02674
940	0.02543	0.02429	0.02551	0.03144	0.04814	0.066	0.0847	0.10923	0.12728	0.14346	0.15744	0.02633
941	0.02574	0.02447	0.02571	0.03173	0.0484	0.06616	0.08464	0.10932	0.12732	0.14323	0.15728	0.02673
942	0.02552	0.0248	0.02552	0.0315	0.04817	0.06563	0.08441	0.10882	0.12649	0.14288	0.1571	0.02657
943	0.02522	0.02448	0.02503	0.03126	0.048	0.06512	0.08377	0.10796	0.12589	0.1424	0.15641	0.02601
944	0.02542	0.02437	0.02497	0.03123	0.04795	0.06499	0.08376	0.10762	0.12563	0.14219	0.15622	0.02617
945	0.02544	0.02469	0.0249	0.03141	0.04797	0.06509	0.08376	0.1073	0.12543	0.14231	0.15612	0.02639
946	0.02572	0.02466	0.02502	0.03156	0.04807	0.065	0.08378	0.10712	0.125	0.14214	0.15575	0.02648
947	0.02596	0.02453	0.02494	0.0318	0.04812	0.06481	0.08376	0.10666	0.12456	0.14207	0.15556	0.02661
948	0.02604	0.02391	0.02455	0.03216	0.04791	0.06453	0.08342	0.106	0.12422	0.14156	0.15507	0.02622
949	0.02653	0.024	0.02496	0.0324	0.04812	0.06465	0.0834	0.10588	0.12418	0.14138	0.15512	0.02657
950	0.02654	0.02397	0.02462	0.03248	0.0476	0.06446	0.08358	0.10506	0.12387	0.14096	0.15489	0.02647
951	0.02684	0.02369	0.02453	0.03283	0.04696	0.06462	0.08358	0.10471	0.1238	0.14049	0.15489	0.02668
952	0.02759	0.02385	0.02487	0.03343	0.04649	0.065	0.08409	0.10449	0.12415	0.14028	0.15516	0.02744
953	0.02782	0.02427	0.02512	0.03395	0.04748	0.06535	0.08413	0.10449	0.12448	0.14082	0.15556	0.02789
954	0.02864	0.02445	0.026	0.03455	0.04771	0.06595	0.08404	0.10445	0.12472	0.14062	0.15608	0.02877
955	0.02902	0.02495	0.0263	0.03493	0.04776	0.0664	0.08399	0.10434	0.12429	0.1407	0.15676	0.02938
956	0.02916	0.02506	0.02656	0.03506	0.04786	0.06674	0.08381	0.10414	0.12378	0.14053	0.15729	0.02981
957	0.02923	0.02551	0.02712	0.03491	0.0483	0.0668	0.08378	0.10502	0.12491	0.14059	0.15749	0.03015
958	0.02899	0.0257	0.02712	0.03475	0.04831	0.06664	0.08359	0.1049	0.12456	0.14051	0.15764	0.03044
959	0.02875	0.02567	0.02733	0.03456	0.04848	0.06646	0.08331	0.10496	0.12424	0.14016	0.1575	0.03045
960	0.02883	0.02615	0.02773	0.03475	0.04864	0.0664	0.08326	0.105	0.12394	0.14005	0.15796	0.03089
961	0.02862	0.02596	0.02765	0.03449	0.04842	0.06607	0.08272	0.10444	0.12321	0.13965	0.15763	0.03063
962	0.02888	0.0262	0.02791	0.03466	0.04856	0.06618	0.08266	0.10449	0.12302	0.13964	0.15779	0.03088
963	0.02857	0.02627	0.02778	0.03443	0.04807	0.06585	0.08219	0.10399	0.1225	0.13933	0.15783	0.03073
964	0.02857	0.02626	0.02802	0.03414	0.0485	0.06562	0.08193	0.10382	0.1222	0.13921	0.15744	0.03064
965	0.02876	0.02651	0.02792	0.03431	0.04856	0.06546	0.08193	0.1038	0.12196	0.13918	0.15744	0.03085
966	0.02848	0.02652	0.02785	0.03444	0.04839	0.06535	0.08161	0.10339	0.12158	0.13894	0.15732	0.03068
967	0.02803	0.02655	0.02791	0.03422	0.04825	0.06509	0.08133	0.10309	0.12116	0.13847	0.15694	0.0302
968	0.02871	0.02659	0.02791	0.03433	0.04825	0.06495	0.08119	0.10282	0.12086	0.13833	0.15698	0.03067
969	0.02836	0.02556	0.02771	0.03403	0.04794	0.06462	0.08063	0.10228	0.12037	0.1378	0.15663	0.03026
970	0.02877	0.02656	0.02796	0.03412	0.04813	0.06463	0.08079	0.10217	0.1202	0.1377	0.15659	0.0306
971	0.02863	0.02666	0.02791	0.03423	0.0481	0.06457	0.0807	0.10188	0.11995	0.13769	0.15662	0.03066
972	0.02865	0.02659	0.02803	0.0344	0.04803	0.06435	0.08042	0.10164	0.11953	0.13711	0.15626	0.03055
973	0.02881	0.02685	0.028	0.03453	0.04805	0.06416	0.08042	0.10143	0.11922	0.13707	0.15633	0.03062
974	0.0284	0.02649	0.02774	0.0341	0.04771	0.0639	0.07988	0.10093	0.11891	0.1367	0.15607	0.03042
975	0.02872	0.02652	0.0278	0.0337	0.04752	0.06386	0.07971	0.10077	0.11861	0.13634	0.15608	0.03052
976	0.02886	0.02667	0.02784	0.03421	0.04752	0.06374	0.07967	0.10046	0.11835	0.13621	0.15581	0.03055
977	0.02878	0.02648	0.02784	0.03411	0.04742	0.06359	0.07938	0.10023	0.11822	0.13595	0.15529	0.03044
978	0.02901	0.02681	0.02798	0.03424	0.04746	0.06356	0.07946	0.10013	0.11792	0.13582	0.15564	0.03075
979	0.02907	0.02674	0.02802	0.03426	0.0473	0.06345	0.0791	0.09974	0.11757	0.13539	0.15543	0.03067
980	0.02912	0.02669	0.02802	0.03412	0.04722	0.06334	0.07889	0.09954	0.11733	0.13503	0.15538	0.03066
981	0.02917	0.02672	0.02798	0.03427	0.04724	0.06325	0.0787	0.09921	0.11709	0.135	0.15545	0.03077
982	0.02889	0.02645	0.02785	0.03401	0.04698	0.06288	0.07815	0.09872	0.11657	0.1346	0.15486	0.0305
983	0.02903	0.02666	0.02808	0.03393	0.04699	0.06292	0.07817	0.09879	0.11647	0.13455	0.15509	0.03079
984	0.02911	0.02674	0.02822	0.03417	0.04708	0.06279	0.07818	0.09864	0.11624	0.13443	0.15498	0.03097
985	0.02879	0.02656	0.02807	0.03392	0.04679	0.06265	0.07781	0.09832	0.1159	0.13394	0.15445	0.03081
986	0.02906	0.02675	0.02801	0.03387	0.04661	0.06253	0.07774	0.09814	0.11554	0.13372	0.15459	0.03062
987	0.02907	0.0267	0.02812	0.03395	0.04664	0.06247	0.07769	0.09823	0.11529	0.1336	0.15464	0.0306
988	0.02898	0.02667	0.02791	0.03366	0.0465	0.06208	0.07741	0.09771	0.11493	0.13329	0.1543	0.0304
989	0.02895	0.0268	0.02793	0.03379	0.04653	0.06207	0.07715	0.09717	0.11476	0.13333	0.15445	0.03053
990	0.02901	0.02691	0.02819	0.03385	0.04653	0.06193	0.07703	0.09729	0.11457	0.13306	0.15432	0.03042
991	0.02897	0.02698	0.02807	0.03367	0.04638	0.06169	0.07685	0.09697	0.11426	0.13293	0.15406	0.03051
992	0.02894	0.02683	0.02808	0.03371	0.0463	0.06166	0.07676	0.09694	0.11411	0.13279	0.15391	0.0304
993	0.02914	0.02684	0.02817	0.03362	0.04617	0.06148	0.07656	0.09663	0.11386	0.13251	0.15381	0.03045
994	0.02878	0.02668	0.02789	0.03342	0.04585	0.06115	0.07626	0.09623	0.11337	0.13231	0.15354	0.0302
995	0.02884	0.02671	0.02794	0.03355	0.04605	0.06114	0.07618	0.09638	0.11353	0.13222	0.1535	0.03023
996	0.02903	0.0269	0.02793	0.03363	0.0459	0.06104	0.07615	0.09623	0.1133	0.1321	0.15342	0.03031
997	0.02903	0.02689	0.02798	0.03368	0.04591	0.06099	0.07607	0.09586	0.11305	0.13208	0.1534	0.03043
998	0.02919	0.027	0.02812	0.03352	0.04586	0.06101	0.07591	0.09586	0.11296	0.1319	0.15336	0.0304
999	0.02924	0.027	0.02803	0.03357	0.04573	0.06089	0.07574	0.09555	0.11272	0.13181	0.15342	0.03032
1000	0.02224	0.02212	0.02231	0.02555	0.03392	0.04591	0.06038	0.07653	0.09443	0.11582	0.13644	0.02095

## Sheet: Fig. 3e
	Voffset (V)
wavelength (nm)	-0.2	-0.1	0	0.1	0.2	0.3	0.4	0.5	0.6	0.7	0.8	-0.2
335	0.05176	0.05138	0.05254	0.05219	0.05208	0.05231	0.05071	0.0494	0.0447	0.04168	0.04025	0.13266
336	0.05156	0.05143	0.05191	0.05214	0.05206	0.05195	0.05103	0.04878	0.045	0.04282	0.04017	0.13457
337	0.05153	0.05096	0.05177	0.05117	0.05244	0.05198	0.05073	0.04847	0.04498	0.04237	0.03985	0.13608
338	0.05194	0.0525	0.05232	0.05212	0.05179	0.05219	0.05193	0.04915	0.04569	0.04342	0.04099	0.1374
339	0.05107	0.05168	0.05156	0.05148	0.05138	0.05171	0.05103	0.0487	0.04609	0.04308	0.04122	0.13876
340	0.05136	0.05195	0.05163	0.05174	0.05198	0.05246	0.05097	0.04893	0.04615	0.04343	0.04102	0.13932
341	0.05067	0.05105	0.05023	0.05054	0.05102	0.05126	0.04928	0.04791	0.04459	0.04205	0.0398	0.14149
342	0.05149	0.05146	0.05158	0.0519	0.05187	0.05195	0.05113	0.04879	0.04577	0.04316	0.04103	0.14308
343	0.05137	0.05156	0.05182	0.05195	0.05232	0.052	0.05089	0.0487	0.04502	0.04312	0.04085	0.1447
344	0.05133	0.05151	0.05145	0.05213	0.05167	0.05142	0.05084	0.04876	0.04569	0.04311	0.04106	0.14617
345	0.0513	0.05127	0.05175	0.05143	0.05134	0.0518	0.05111	0.04877	0.04595	0.04339	0.04134	0.14797
346	0.05085	0.05105	0.0508	0.05131	0.05179	0.05135	0.05058	0.04872	0.04598	0.04327	0.04139	0.14947
347	0.05074	0.05063	0.05113	0.05063	0.05146	0.05127	0.05017	0.04887	0.04552	0.0439	0.04196	0.15122
348	0.05039	0.0502	0.0502	0.05025	0.05192	0.0511	0.05019	0.04832	0.04627	0.04322	0.04175	0.15268
349	0.04982	0.04951	0.04957	0.05001	0.04995	0.05076	0.05002	0.04787	0.04547	0.04337	0.04189	0.15405
350	0.05019	0.05003	0.04987	0.05032	0.04977	0.05022	0.04908	0.04819	0.04589	0.04369	0.04222	0.15589
351	0.04981	0.05007	0.05013	0.05068	0.04991	0.0505	0.04982	0.04831	0.04615	0.04357	0.04254	0.15736
352	0.0491	0.04996	0.04981	0.0508	0.05038	0.0501	0.04933	0.04779	0.04556	0.04368	0.04222	0.15856
353	0.04882	0.0489	0.0494	0.04915	0.04969	0.04974	0.04972	0.04764	0.0452	0.0438	0.04207	0.16054
354	0.04891	0.04877	0.04904	0.04914	0.04927	0.04948	0.04904	0.04763	0.04561	0.04335	0.04181	0.16253
355	0.0492	0.04873	0.04897	0.04855	0.049	0.04904	0.04868	0.04752	0.04582	0.04398	0.042	0.1645
356	0.04971	0.04917	0.04893	0.04925	0.04927	0.0498	0.04882	0.04769	0.04623	0.04504	0.043	0.16558
357	0.04869	0.04911	0.04845	0.04859	0.04852	0.04902	0.04872	0.04715	0.04528	0.04462	0.04224	0.16773
358	0.04827	0.04863	0.04823	0.04835	0.04858	0.04827	0.0482	0.04737	0.04564	0.04412	0.04215	0.16941
359	0.04835	0.04833	0.04836	0.04883	0.04896	0.04897	0.04837	0.04774	0.04601	0.04469	0.04317	0.17088
360	0.04794	0.04795	0.04817	0.04845	0.04866	0.04823	0.04763	0.04748	0.04592	0.04423	0.04257	0.17479
361	0.0473	0.04733	0.04781	0.04738	0.04822	0.0478	0.04762	0.04668	0.04561	0.04425	0.04248	0.17506
362	0.04712	0.04746	0.04751	0.04766	0.04738	0.04787	0.04748	0.04672	0.04567	0.04409	0.04275	0.17678
363	0.04746	0.04711	0.04762	0.04844	0.04795	0.04835	0.0479	0.04708	0.04595	0.04423	0.04282	0.17925
364	0.04677	0.0476	0.04695	0.0473	0.04682	0.04702	0.04746	0.04679	0.04513	0.04412	0.04295	0.18056
365	0.04748	0.04695	0.0466	0.04717	0.0474	0.04712	0.04724	0.0467	0.04555	0.04415	0.04259	0.18257
366	0.04667	0.04674	0.04662	0.04719	0.0474	0.04743	0.04706	0.04647	0.04585	0.04416	0.04318	0.18424
367	0.04627	0.04617	0.04632	0.04617	0.04688	0.04671	0.04666	0.04595	0.04535	0.04374	0.04211	0.18555
368	0.04639	0.04664	0.04676	0.04714	0.04679	0.04724	0.04784	0.04718	0.04595	0.04447	0.04336	0.18771
369	0.0457	0.04579	0.04609	0.04635	0.04642	0.04642	0.04679	0.04627	0.04562	0.04423	0.04278	0.18936
370	0.04658	0.04653	0.04667	0.04649	0.04672	0.04619	0.04674	0.04678	0.04624	0.04478	0.04333	0.19074
371	0.046	0.04621	0.04589	0.04591	0.046	0.04647	0.04649	0.04686	0.04607	0.04446	0.04305	0.19354
372	0.04581	0.04596	0.0457	0.04597	0.04599	0.04622	0.04653	0.04655	0.04611	0.04468	0.04313	0.19499
373	0.0458	0.04605	0.04611	0.04564	0.0458	0.04607	0.04699	0.04667	0.04648	0.04469	0.04315	0.19746
374	0.0467	0.04668	0.04645	0.04655	0.04675	0.04665	0.04746	0.04813	0.04725	0.04562	0.04421	0.19985
375	0.04643	0.04636	0.04624	0.04726	0.0465	0.04671	0.04712	0.04813	0.04677	0.04547	0.04349	0.2005
376	0.04654	0.04674	0.04686	0.04685	0.04654	0.04676	0.04726	0.04766	0.04774	0.04595	0.04374	0.20365
377	0.04717	0.04737	0.04704	0.0469	0.04727	0.04687	0.04762	0.04779	0.04721	0.04565	0.04467	0.20455
378	0.0479	0.04755	0.04758	0.04789	0.04754	0.04781	0.04842	0.04863	0.04772	0.04608	0.04472	0.2058
379	0.04761	0.04744	0.04736	0.04752	0.04748	0.04774	0.04835	0.04873	0.0479	0.04643	0.04435	0.20834
380	0.04834	0.04832	0.04792	0.04794	0.04812	0.04781	0.04878	0.04925	0.04831	0.04636	0.04459	0.21106
381	0.04857	0.04829	0.04786	0.04851	0.04855	0.0483	0.04909	0.04978	0.04896	0.04642	0.04435	0.21217
382	0.04878	0.0485	0.04814	0.04852	0.04813	0.04869	0.04902	0.0495	0.04881	0.04627	0.04448	0.21397
383	0.04999	0.05011	0.04972	0.04957	0.04995	0.05019	0.05024	0.05085	0.05019	0.04756	0.04517	0.21563
384	0.05038	0.05086	0.05015	0.05043	0.05102	0.05038	0.05106	0.05126	0.04995	0.04769	0.04565	0.21775
385	0.05137	0.05171	0.05069	0.05142	0.0511	0.05152	0.0519	0.05203	0.05057	0.04866	0.04587	0.21871
386	0.05228	0.05202	0.05283	0.05156	0.05201	0.05236	0.05279	0.05274	0.05144	0.04921	0.04604	0.22028
387	0.05306	0.05266	0.05292	0.05289	0.05245	0.0525	0.05289	0.05291	0.05115	0.04855	0.04618	0.22202
388	0.05391	0.05356	0.05428	0.05412	0.05328	0.05349	0.05385	0.05351	0.05174	0.04938	0.04634	0.22337
389	0.05451	0.0541	0.05397	0.0545	0.05373	0.05393	0.05434	0.05383	0.0522	0.04889	0.04617	0.22411
390	0.0552	0.05506	0.05495	0.0549	0.0549	0.05479	0.05484	0.05464	0.0529	0.04969	0.04649	0.22561
391	0.05646	0.05632	0.05642	0.05638	0.05636	0.05633	0.05639	0.05662	0.05394	0.05045	0.04736	0.22658
392	0.05689	0.05679	0.0567	0.05652	0.05638	0.0564	0.05662	0.05587	0.05344	0.05042	0.04696	0.22843
393	0.05724	0.05745	0.05711	0.05708	0.05709	0.05679	0.05705	0.05645	0.05341	0.04987	0.0464	0.22935
394	0.05972	0.05933	0.05911	0.05916	0.05921	0.05934	0.05936	0.05848	0.05553	0.05181	0.04819	0.22884
395	0.05944	0.05875	0.05875	0.05893	0.05869	0.05852	0.05876	0.05778	0.05499	0.0508	0.04666	0.23185
396	0.06095	0.06069	0.06009	0.06001	0.0599	0.06073	0.05986	0.05879	0.05488	0.05132	0.04746	0.23436
397	0.06207	0.0618	0.06115	0.06155	0.06165	0.06199	0.06133	0.06055	0.0569	0.05253	0.04791	0.23507
398	0.06297	0.0626	0.06277	0.06228	0.06232	0.06185	0.06207	0.06021	0.05691	0.05194	0.04796	0.23747
399	0.06443	0.06416	0.06407	0.06328	0.06354	0.06322	0.06343	0.06116	0.05765	0.05283	0.04849	0.23765
400	0.06586	0.06544	0.06642	0.06502	0.06546	0.06494	0.06486	0.063	0.05933	0.05415	0.04908	0.23691
401	0.06698	0.0666	0.06639	0.0663	0.06604	0.06612	0.06548	0.06375	0.05893	0.05387	0.04914	0.23901
402	0.06853	0.06811	0.06786	0.06813	0.06807	0.06873	0.06717	0.06584	0.06068	0.05553	0.05007	0.2401
403	0.06981	0.06943	0.06887	0.06911	0.06926	0.06921	0.06851	0.06596	0.06088	0.05517	0.04981	0.24228
404	0.07058	0.07053	0.06987	0.06978	0.0698	0.07023	0.06873	0.06636	0.06083	0.05536	0.04955	0.2425
405	0.07268	0.07221	0.07175	0.07207	0.07197	0.07172	0.07064	0.06791	0.06242	0.05629	0.05048	0.2442
406	0.07384	0.07341	0.07308	0.07299	0.07272	0.07277	0.07207	0.06895	0.06327	0.05621	0.05004	0.24336
407	0.0751	0.07467	0.07439	0.07409	0.07438	0.0742	0.07308	0.06983	0.06365	0.05699	0.05078	0.24632
408	0.07661	0.07631	0.07599	0.07604	0.07584	0.07591	0.07519	0.07159	0.06508	0.05807	0.05168	0.24736
409	0.07802	0.07781	0.07756	0.07725	0.07716	0.07716	0.07579	0.07208	0.0654	0.05802	0.05159	0.24872
410	0.07966	0.07903	0.07891	0.07893	0.07863	0.07832	0.07742	0.07358	0.06628	0.05883	0.0521	0.24866
411	0.08084	0.08032	0.08032	0.08068	0.08015	0.07958	0.07861	0.07392	0.06746	0.05913	0.05231	0.24932
412	0.08161	0.0817	0.08172	0.08308	0.08122	0.08111	0.08021	0.07539	0.06856	0.06063	0.05262	0.25305
413	0.08334	0.08277	0.08303	0.08266	0.08238	0.08266	0.08075	0.07609	0.06991	0.05963	0.05191	0.25237
414	0.08474	0.08444	0.08472	0.08469	0.08379	0.08374	0.08237	0.07708	0.06902	0.05953	0.05237	0.25429
415	0.08655	0.08583	0.08544	0.08578	0.0851	0.08498	0.08346	0.07779	0.06939	0.06002	0.05314	0.25642
416	0.08722	0.08662	0.08684	0.08727	0.08656	0.08619	0.08452	0.07865	0.0698	0.06001	0.05204	0.25678
417	0.08947	0.08907	0.08847	0.08972	0.08863	0.08851	0.08623	0.08014	0.07119	0.06085	0.053	0.256
418	0.09102	0.09079	0.09011	0.08991	0.08981	0.09001	0.08763	0.08176	0.07207	0.06151	0.05279	0.25717
419	0.09252	0.09216	0.09183	0.09165	0.09184	0.09133	0.08943	0.08244	0.07186	0.06177	0.05292	0.25803
420	0.09419	0.0936	0.09347	0.09286	0.09322	0.09265	0.09065	0.08312	0.07246	0.06178	0.05302	0.25824
421	0.09652	0.09519	0.09517	0.09509	0.09446	0.09427	0.0928	0.08464	0.07345	0.06222	0.05342	0.25882
422	0.09835	0.09753	0.09699	0.0977	0.0968	0.09655	0.09389	0.08626	0.07435	0.06318	0.05437	0.2607
423	0.09954	0.09997	0.09857	0.0989	0.09837	0.09775	0.09519	0.08681	0.07453	0.06334	0.05406	0.25993
424	0.10146	0.1009	0.10048	0.10029	0.1	0.10001	0.09696	0.08802	0.07559	0.06364	0.05396	0.26168
425	0.10285	0.10257	0.10209	0.10196	0.10194	0.10106	0.09831	0.08931	0.07624	0.06391	0.05374	0.26198
426	0.10521	0.10461	0.10482	0.1044	0.1043	0.10337	0.10028	0.09094	0.07761	0.06497	0.05443	0.26215
427	0.10691	0.10654	0.10641	0.10589	0.1058	0.10543	0.10188	0.09208	0.07836	0.06511	0.05436	0.26238
428	0.10884	0.10838	0.10828	0.10807	0.10773	0.10754	0.1038	0.09355	0.07877	0.06526	0.0543	0.26325
429	0.11102	0.11088	0.11101	0.10999	0.10968	0.1092	0.10548	0.09476	0.07973	0.06619	0.05457	0.26348
430	0.11337	0.11274	0.11265	0.11206	0.11202	0.11127	0.10702	0.09632	0.08063	0.06639	0.0548	0.26403
431	0.11478	0.11434	0.11427	0.1138	0.11395	0.11291	0.10901	0.09711	0.08086	0.06622	0.05457	0.26436
432	0.11709	0.1165	0.11624	0.1163	0.11582	0.11536	0.11106	0.09864	0.0821	0.06656	0.05456	0.26491
433	0.11935	0.11851	0.11832	0.11822	0.11766	0.1171	0.11274	0.09984	0.08278	0.06695	0.05485	0.26517
434	0.12116	0.12086	0.12074	0.12042	0.12018	0.11907	0.1149	0.10133	0.08344	0.06779	0.05521	0.26572
435	0.12344	0.12277	0.12256	0.12248	0.12185	0.12136	0.11649	0.10257	0.08419	0.068	0.05526	0.2656
436	0.12526	0.1247	0.12449	0.12466	0.12355	0.12289	0.11815	0.1036	0.0849	0.06812	0.05546	0.26596
437	0.12834	0.12791	0.12761	0.12801	0.12644	0.12585	0.12088	0.10635	0.08693	0.06957	0.05668	0.26625
438	0.12944	0.12934	0.12913	0.1289	0.12828	0.12784	0.12237	0.10702	0.08744	0.06932	0.0559	0.26668
439	0.1317	0.13165	0.13112	0.13048	0.13043	0.13008	0.12426	0.10848	0.08811	0.06965	0.05623	0.26717
440	0.13373	0.13343	0.1331	0.13289	0.13266	0.13172	0.12586	0.1098	0.08859	0.07015	0.05634	0.26677
441	0.13616	0.13536	0.13518	0.13477	0.13463	0.13383	0.12749	0.11127	0.08937	0.07063	0.05627	0.26782
442	0.13794	0.13691	0.13689	0.13641	0.13637	0.1352	0.12885	0.11189	0.08952	0.0708	0.05549	0.26849
443	0.14001	0.13934	0.13915	0.13969	0.13914	0.13746	0.13135	0.1136	0.09068	0.07086	0.05655	0.26916
444	0.14219	0.14164	0.1417	0.14151	0.14116	0.14004	0.13331	0.11489	0.09172	0.0713	0.05687	0.26948
445	0.14366	0.14365	0.14309	0.14325	0.14228	0.14109	0.13423	0.11594	0.09157	0.07098	0.05581	0.26844
446	0.14595	0.14508	0.14495	0.14469	0.14439	0.14362	0.13615	0.11764	0.09255	0.07155	0.05631	0.26983
447	0.14782	0.14698	0.14735	0.14723	0.1468	0.1454	0.13804	0.11875	0.09338	0.07176	0.05661	0.26885
448	0.14994	0.14957	0.14945	0.1489	0.1486	0.14712	0.13975	0.11948	0.09402	0.07155	0.05636	0.26883
449	0.15125	0.1515	0.15103	0.15087	0.15072	0.14884	0.14185	0.12095	0.09485	0.07207	0.05646	0.26999
450	0.15414	0.15425	0.15338	0.1531	0.15317	0.15125	0.14375	0.12278	0.09579	0.07267	0.0567	0.26911
451	0.15604	0.15602	0.15533	0.15535	0.15483	0.15374	0.14518	0.12414	0.0963	0.07311	0.05707	0.2696
452	0.15798	0.15788	0.15723	0.15732	0.1569	0.1556	0.14754	0.12531	0.0969	0.07315	0.05702	0.27105
453	0.16048	0.1602	0.16	0.1598	0.15935	0.158	0.14979	0.12711	0.09793	0.07365	0.05751	0.27051
454	0.16291	0.16193	0.16194	0.16173	0.1615	0.16026	0.15197	0.12841	0.09871	0.07378	0.05762	0.27131
455	0.16441	0.16461	0.16409	0.16397	0.16385	0.16239	0.15345	0.13	0.0995	0.07461	0.05802	0.27126
456	0.1675	0.16729	0.1667	0.16644	0.16589	0.16424	0.15574	0.1315	0.10029	0.07461	0.05796	0.27199
457	0.16956	0.16935	0.16852	0.16852	0.16829	0.1672	0.15732	0.13262	0.10046	0.07499	0.05781	0.27185
458	0.17195	0.17078	0.17126	0.17053	0.17053	0.16893	0.15944	0.13425	0.10184	0.0753	0.05814	0.27191
459	0.17363	0.17321	0.17286	0.17297	0.17235	0.17129	0.1614	0.13517	0.10243	0.07506	0.05774	0.2719
460	0.17607	0.17573	0.17546	0.17537	0.17513	0.1734	0.16329	0.13705	0.1031	0.07563	0.05876	0.27189
461	0.17763	0.17745	0.17738	0.17697	0.17694	0.17499	0.16455	0.13761	0.103	0.07521	0.05838	0.27206
462	0.17968	0.17977	0.17962	0.17951	0.17881	0.1772	0.16697	0.1393	0.10418	0.0761	0.05808	0.2721
463	0.18075	0.18137	0.18084	0.18128	0.18081	0.17924	0.16838	0.14011	0.10441	0.07602	0.05819	0.27176
464	0.18288	0.18353	0.18322	0.18312	0.18289	0.18079	0.17006	0.14152	0.1051	0.07614	0.05813	0.27079
465	0.1855	0.18542	0.18509	0.18498	0.18447	0.18353	0.17212	0.14299	0.10617	0.07615	0.0584	0.27067
466	0.19004	0.18707	0.18666	0.18634	0.1864	0.18436	0.17312	0.14367	0.10579	0.07593	0.05778	0.2712
467	0.18978	0.18874	0.18903	0.18848	0.18835	0.18645	0.175	0.14535	0.10674	0.07656	0.05906	0.27053
468	0.19073	0.19046	0.19014	0.19034	0.19019	0.18819	0.17672	0.14656	0.10745	0.077	0.05864	0.2706
469	0.19184	0.19166	0.19155	0.19127	0.19095	0.18866	0.17751	0.14697	0.10688	0.07641	0.0577	0.26977
470	0.1929	0.19273	0.19273	0.19284	0.1922	0.1907	0.17872	0.1482	0.10828	0.07692	0.05939	0.27031
471	0.19446	0.19412	0.19415	0.19389	0.19348	0.19169	0.18011	0.14917	0.10877	0.07713	0.05898	0.26847
472	0.19473	0.19454	0.19469	0.19403	0.19406	0.19218	0.18059	0.14922	0.109	0.07651	0.05943	0.26775
473	0.19601	0.196	0.19643	0.19588	0.19526	0.19357	0.18197	0.15045	0.10891	0.0769	0.05904	0.26796
474	0.19698	0.19671	0.19688	0.19653	0.19619	0.19443	0.18272	0.15093	0.10902	0.07702	0.05869	0.26539
475	0.19778	0.19749	0.19727	0.19769	0.19718	0.19517	0.18363	0.15171	0.10936	0.07675	0.05874	0.26672
476	0.19913	0.19904	0.19895	0.19901	0.19887	0.19675	0.18528	0.15309	0.11061	0.07765	0.05964	0.26666
477	0.19969	0.19965	0.19958	0.19918	0.19873	0.19696	0.18541	0.15325	0.11023	0.07716	0.059	0.2643
478	0.20051	0.20032	0.20032	0.19988	0.1997	0.19803	0.18615	0.15404	0.11029	0.07679	0.05896	0.26392
479	0.20128	0.20099	0.20104	0.20074	0.20059	0.19864	0.18688	0.15439	0.11033	0.07695	0.05899	0.26362
480	0.20184	0.202	0.20234	0.20214	0.20163	0.19958	0.1881	0.15678	0.11162	0.07724	0.05935	0.26237
481	0.20284	0.20328	0.2033	0.20275	0.20218	0.20065	0.1887	0.15627	0.11078	0.07676	0.05924	0.2612
482	0.2044	0.20377	0.20397	0.20333	0.20342	0.20109	0.18923	0.1571	0.11046	0.07632	0.0585	0.26108
483	0.20518	0.20433	0.20487	0.20404	0.20419	0.20258	0.19015	0.15717	0.11108	0.07726	0.05858	0.26008
484	0.20575	0.20535	0.20503	0.20524	0.20534	0.20287	0.19085	0.15688	0.11113	0.07638	0.05904	0.25834
485	0.20576	0.20532	0.20587	0.20521	0.20561	0.20312	0.19103	0.15716	0.11079	0.0758	0.05817	0.25834
486	0.20716	0.20686	0.20727	0.20711	0.20665	0.20441	0.1926	0.15878	0.11163	0.07659	0.05916	0.25764
487	0.20757	0.20728	0.2076	0.2073	0.20701	0.20502	0.19315	0.15902	0.11134	0.07644	0.05907	0.2575
488	0.20973	0.20969	0.20963	0.20901	0.20881	0.2067	0.19478	0.16004	0.112	0.07711	0.05998	0.25677
489	0.21066	0.21088	0.21076	0.21029	0.20996	0.20843	0.19598	0.16128	0.11284	0.07765	0.06053	0.25614
490	0.21117	0.21107	0.21108	0.21083	0.21036	0.20864	0.19613	0.16092	0.11204	0.07672	0.05987	0.25561
491	0.21221	0.21232	0.21207	0.21162	0.21141	0.20934	0.19737	0.1611	0.11162	0.07595	0.05936	0.25559
492	0.21349	0.21334	0.21321	0.213	0.21259	0.21059	0.19809	0.16183	0.11223	0.07648	0.05997	0.25483
493	0.2147	0.21506	0.21474	0.21502	0.21476	0.21276	0.19975	0.1634	0.11261	0.07666	0.06021	0.25409
494	0.21562	0.21602	0.21571	0.21594	0.21559	0.21373	0.20143	0.16364	0.11279	0.07672	0.06064	0.25631
495	0.21759	0.21731	0.21697	0.21686	0.21664	0.2148	0.20133	0.16407	0.11331	0.07759	0.06101	0.25562
496	0.21785	0.21746	0.21791	0.21795	0.21805	0.21537	0.2021	0.16456	0.1141	0.07783	0.06104	0.25437
497	0.21856	0.21891	0.21838	0.21931	0.21867	0.21612	0.20267	0.16474	0.11268	0.0783	0.06112	0.25537
498	0.21949	0.21988	0.21902	0.21944	0.21807	0.21625	0.20246	0.16433	0.11252	0.07613	0.0606	0.25422
499	0.22118	0.22147	0.22009	0.21988	0.2203	0.21705	0.20383	0.16558	0.11247	0.07661	0.06128	0.25374
500	0.22009	0.22038	0.22034	0.22055	0.22163	0.2181	0.20466	0.16666	0.11315	0.07758	0.06239	0.25398
501	0.21963	0.22036	0.22107	0.22035	0.22197	0.21894	0.20403	0.1667	0.11286	0.07792	0.06188	0.25167
502	0.22001	0.21966	0.22057	0.22029	0.21989	0.21736	0.20343	0.16492	0.11176	0.0763	0.06049	0.25339
503	0.22014	0.2204	0.22116	0.22066	0.22047	0.21795	0.20439	0.16537	0.11213	0.07691	0.06115	0.25276
504	0.22008	0.22028	0.22017	0.22018	0.22011	0.21832	0.20436	0.16506	0.11216	0.07666	0.06162	0.25294
505	0.22008	0.22064	0.22058	0.22072	0.22017	0.21864	0.20453	0.16553	0.11223	0.0768	0.06198	0.25171
506	0.21916	0.21946	0.21989	0.21975	0.21956	0.21749	0.20395	0.16504	0.112	0.07652	0.06213	0.25213
507	0.21943	0.2194	0.21967	0.2196	0.21944	0.2173	0.20363	0.1649	0.11164	0.07633	0.06201	0.25123
508	0.21857	0.21887	0.21903	0.21847	0.21849	0.2167	0.20325	0.16502	0.11167	0.07672	0.0627	0.25079
509	0.21784	0.21798	0.21787	0.21779	0.21802	0.21597	0.20274	0.16475	0.11131	0.07656	0.06277	0.24979
510	0.21677	0.21689	0.21704	0.21712	0.21728	0.21493	0.20171	0.16386	0.11089	0.07663	0.06244	0.24902
511	0.21612	0.21628	0.21702	0.21635	0.21671	0.21455	0.20181	0.16414	0.11126	0.07661	0.06314	0.24911
512	0.21495	0.21502	0.21542	0.21519	0.21519	0.21313	0.20073	0.16366	0.11084	0.07683	0.06347	0.24813
513	0.21394	0.21377	0.21446	0.21401	0.21415	0.21237	0.20061	0.16333	0.11108	0.07674	0.06347	0.24702
514	0.21241	0.21265	0.21262	0.21297	0.21322	0.21111	0.19882	0.16279	0.11061	0.07709	0.0644	0.24539
515	0.21116	0.21082	0.2108	0.21165	0.21096	0.20936	0.1972	0.16184	0.11007	0.07624	0.06381	0.24461
516	0.21046	0.21011	0.21033	0.21048	0.2105	0.20875	0.19679	0.16154	0.1099	0.07669	0.06446	0.24264
517	0.20905	0.20813	0.20861	0.20884	0.20909	0.20717	0.19541	0.16083	0.1097	0.07703	0.06458	0.24063
518	0.20705	0.20672	0.20663	0.2072	0.20678	0.20518	0.19366	0.16009	0.10878	0.07681	0.06508	0.23906
519	0.20605	0.20607	0.20627	0.20648	0.20623	0.20411	0.19326	0.15999	0.10897	0.07689	0.06503	0.23734
520	0.2041	0.2043	0.20488	0.20372	0.20486	0.2025	0.19175	0.15895	0.108	0.07691	0.0652	0.23624
521	0.20286	0.20342	0.20286	0.20266	0.20428	0.20083	0.19048	0.15754	0.10766	0.07643	0.06474	0.23375
522	0.20168	0.20205	0.20176	0.20237	0.20175	0.19974	0.18977	0.15727	0.10727	0.07651	0.06525	0.23092
523	0.20037	0.20129	0.2008	0.20114	0.2001	0.19835	0.18842	0.15639	0.10715	0.07661	0.06577	0.22833
524	0.19997	0.20016	0.20034	0.19951	0.19982	0.1977	0.18784	0.15604	0.10661	0.07654	0.06587	0.22415
525	0.19918	0.19861	0.19885	0.19845	0.19857	0.19685	0.18665	0.1547	0.10599	0.07692	0.06598	0.22136
526	0.19811	0.19829	0.19824	0.19766	0.1978	0.19621	0.18585	0.15368	0.10591	0.07646	0.0661	0.21847
527	0.19782	0.19799	0.19766	0.19753	0.19757	0.19662	0.18564	0.15307	0.10514	0.07687	0.06662	0.21474
528	0.19762	0.19733	0.19728	0.19684	0.19713	0.19529	0.18458	0.15225	0.10516	0.07642	0.06655	0.2101
529	0.1969	0.197	0.19676	0.19628	0.19606	0.19455	0.18411	0.15118	0.10378	0.07625	0.06659	0.20529
530	0.19686	0.19683	0.19674	0.19657	0.19675	0.19491	0.18393	0.1509	0.10353	0.07658	0.06739	0.20249
531	0.19731	0.19724	0.197	0.19694	0.19679	0.19511	0.18441	0.15051	0.1032	0.07595	0.06715	0.19727
532	0.1975	0.19714	0.19702	0.19755	0.19699	0.19619	0.18376	0.14976	0.1034	0.07775	0.06807	0.19153
533	0.19724	0.19737	0.19753	0.19736	0.19749	0.19604	0.1837	0.149	0.10357	0.07775	0.06838	0.18849
534	0.19772	0.19749	0.19766	0.19747	0.19773	0.19595	0.1832	0.14819	0.10288	0.07832	0.06881	0.18259
535	0.19758	0.19763	0.19806	0.19755	0.19773	0.19552	0.18306	0.14716	0.10153	0.07727	0.06876	0.17696
536	0.19751	0.19817	0.19822	0.19823	0.19796	0.19593	0.18365	0.14715	0.10183	0.07815	0.06957	0.17166
537	0.19776	0.19819	0.19849	0.19812	0.19819	0.19597	0.18311	0.14633	0.10085	0.07772	0.06927	0.16646
538	0.19743	0.19791	0.19816	0.19793	0.19769	0.19608	0.1824	0.1454	0.10022	0.07737	0.06962	0.15829
539	0.1977	0.19822	0.19816	0.19821	0.19816	0.19616	0.18232	0.14437	0.10002	0.07781	0.0699	0.15191
540	0.19728	0.19773	0.19777	0.1977	0.19776	0.19585	0.18155	0.14351	0.09938	0.07782	0.07047	0.14567
541	0.19678	0.19689	0.19737	0.19721	0.19719	0.19524	0.18086	0.14242	0.09875	0.0777	0.07034	0.13995
542	0.1962	0.19627	0.1963	0.19701	0.19701	0.19452	0.18009	0.14122	0.09835	0.07847	0.07073	0.13317
543	0.19508	0.19511	0.19576	0.19563	0.19576	0.19359	0.17884	0.14008	0.09786	0.07807	0.07114	0.12633
544	0.19361	0.19404	0.19449	0.19454	0.1949	0.19227	0.17818	0.13966	0.09763	0.07838	0.07156	0.11973
545	0.1924	0.19295	0.19323	0.19328	0.19359	0.19095	0.17654	0.13786	0.09749	0.07994	0.07254	0.11402
546	0.19019	0.19077	0.19129	0.19082	0.19135	0.18945	0.17455	0.13699	0.09673	0.07872	0.07237	0.10783
547	0.18773	0.18829	0.189	0.18919	0.18922	0.18743	0.1727	0.13481	0.09651	0.07992	0.07249	0.10324
548	0.18523	0.18555	0.18643	0.18667	0.18684	0.18465	0.17007	0.13305	0.09557	0.07919	0.07309	0.09762
549	0.1823	0.18275	0.18313	0.18396	0.18348	0.1819	0.16733	0.13097	0.09496	0.07921	0.07323	0.09106
550	0.17908	0.17909	0.17991	0.18013	0.18004	0.17809	0.16468	0.12935	0.09427	0.07967	0.07355	0.0861
551	0.17469	0.17533	0.17588	0.17617	0.1765	0.17505	0.16152	0.127	0.09346	0.0791	0.07349	0.08053
552	0.17062	0.17135	0.17173	0.17245	0.17259	0.17065	0.15807	0.12542	0.09354	0.08002	0.07404	0.07605
553	0.16658	0.16715	0.16822	0.16786	0.16844	0.16657	0.15489	0.12418	0.09331	0.08055	0.0751	0.07132
554	0.16133	0.16184	0.16286	0.16291	0.1632	0.16155	0.15069	0.12106	0.09247	0.08066	0.07563	0.06747
555	0.15567	0.15652	0.15849	0.15808	0.15781	0.15641	0.14624	0.11863	0.09192	0.0807	0.07563	0.06396
556	0.1489	0.15017	0.15071	0.15204	0.15125	0.14994	0.14122	0.11615	0.09164	0.08081	0.07593	0.05949
557	0.14243	0.14311	0.14424	0.14474	0.14482	0.14384	0.13626	0.11366	0.09111	0.0811	0.07594	0.05689
558	0.13676	0.13811	0.13853	0.13909	0.13909	0.13816	0.1313	0.11156	0.09048	0.08133	0.07627	0.05293
559	0.13029	0.1318	0.13169	0.13193	0.1323	0.13149	0.12587	0.1083	0.08956	0.08141	0.07651	0.05032
560	0.12358	0.1259	0.12591	0.12574	0.12572	0.12552	0.12102	0.10601	0.08942	0.08179	0.07716	0.0465
561	0.11735	0.11822	0.11911	0.11875	0.11902	0.11918	0.11574	0.1032	0.08872	0.08176	0.07749	0.04434
562	0.1106	0.11157	0.11248	0.11268	0.11278	0.11274	0.11069	0.10066	0.08815	0.08216	0.07735	0.04325
563	0.10356	0.10471	0.10511	0.10574	0.10561	0.10557	0.10523	0.09808	0.0879	0.08226	0.07784	0.03965
564	0.09728	0.09772	0.09842	0.09874	0.09915	0.09916	0.09998	0.09507	0.08727	0.08196	0.07833	0.03886
565	0.09167	0.09215	0.09243	0.09258	0.09291	0.09337	0.09515	0.09306	0.08685	0.08315	0.07842	0.03694
566	0.08442	0.08488	0.08539	0.0857	0.08566	0.08657	0.0896	0.09027	0.08628	0.08306	0.07844	0.03384
567	0.07883	0.07941	0.07942	0.07957	0.08015	0.08061	0.0849	0.08817	0.08636	0.08411	0.07958	0.03235
568	0.07191	0.07251	0.07299	0.07305	0.07305	0.07404	0.07911	0.08493	0.08559	0.08297	0.07905	0.03149
569	0.06675	0.067	0.06742	0.06769	0.06785	0.0688	0.07522	0.08313	0.08499	0.08317	0.08163	0.02961
570	0.06095	0.06153	0.06172	0.06178	0.06231	0.06311	0.07037	0.08072	0.08478	0.08432	0.08055	0.02906
571	0.05579	0.05647	0.05626	0.05661	0.05696	0.05793	0.06606	0.07862	0.08405	0.0845	0.08058	0.02823
572	0.05108	0.05125	0.05184	0.05176	0.05182	0.05324	0.06226	0.07713	0.08436	0.0861	0.08121	0.02642
573	0.04619	0.047	0.04682	0.04705	0.04709	0.04829	0.05842	0.07501	0.08427	0.08494	0.08174	0.02359
574	0.04176	0.04249	0.04189	0.04206	0.04222	0.04331	0.05415	0.07262	0.08378	0.08492	0.08163	0.02242
575	0.03817	0.03903	0.03842	0.03901	0.03915	0.0401	0.05112	0.07101	0.08379	0.08548	0.08235	0.02189
576	0.03445	0.03458	0.03454	0.03468	0.03454	0.03616	0.04747	0.06907	0.08319	0.08552	0.08259	0.02291
577	0.0309	0.03089	0.03114	0.03077	0.03114	0.0323	0.04444	0.06747	0.0829	0.08574	0.08266	0.02112
578	0.02797	0.02812	0.02816	0.02835	0.02823	0.0299	0.04195	0.06612	0.0825	0.086	0.08267	0.01901
579	0.02549	0.02584	0.02583	0.02598	0.02554	0.02777	0.04056	0.06565	0.0833	0.08732	0.08424	0.02085
580	0.0232	0.02347	0.02314	0.02373	0.02335	0.02416	0.03728	0.06118	0.0831	0.08712	0.0844	0.02279
581	0.02081	0.02134	0.02121	0.02157	0.0214	0.02296	0.03577	0.06305	0.0832	0.08743	0.08442	0.02317
582	0.01908	0.01907	0.01911	0.01918	0.01917	0.02077	0.03413	0.06198	0.08285	0.08764	0.08464	0.02283
583	0.01784	0.01748	0.01776	0.01732	0.01732	0.01885	0.03261	0.06085	0.08261	0.08792	0.08532	0.02043
584	0.01612	0.01579	0.01589	0.01635	0.0158	0.01746	0.03099	0.06032	0.08281	0.08863	0.08589	0.01867
585	0.0149	0.01545	0.01511	0.01483	0.01478	0.01708	0.03006	0.0598	0.08295	0.08851	0.08622	0.02061
586	0.01375	0.01333	0.01327	0.01375	0.01334	0.01475	0.02846	0.05863	0.08268	0.08822	0.08599	0.01887
587	0.01194	0.01163	0.0121	0.01202	0.0119	0.01353	0.02726	0.05742	0.08185	0.08823	0.08593	0.01932
588	0.0113	0.0117	0.01159	0.01195	0.01342	0.01269	0.0268	0.0578	0.08323	0.08961	0.08862	0.02059
589	0.01088	0.01084	0.01096	0.0108	0.01177	0.01228	0.02653	0.05702	0.08326	0.08982	0.08755	0.02155
590	0.00972	0.00944	0.00937	0.00959	0.00991	0.01107	0.02467	0.05665	0.08229	0.08946	0.08663	0.0165
591	0.00848	0.00869	0.0088	0.00835	0.0083	0.01027	0.02393	0.05521	0.08184	0.08958	0.08723	0.02122
592	0.00866	0.00773	0.00807	0.0071	0.00789	0.00936	0.02345	0.05308	0.08209	0.09004	0.08778	0.02083
593	0.00765	0.00728	0.00738	0.00773	0.00732	0.00891	0.02325	0.05544	0.08219	0.09045	0.0883	0.01838
594	0.00666	0.00686	0.00695	0.00724	0.007	0.00808	0.02262	0.05509	0.08264	0.0908	0.0885	0.01848
595	0.00608	0.00628	0.00621	0.00655	0.00606	0.00732	0.02197	0.05495	0.08244	0.09116	0.08875	0.01812
596	0.0053	0.00509	0.00556	0.00524	0.00524	0.00853	0.02185	0.05445	0.08311	0.09114	0.08901	0.01954
597	0.00525	0.00539	0.00535	0.00531	0.0056	0.00817	0.02146	0.05437	0.0836	0.09152	0.0892	0.02074
598	0.00454	0.00439	0.00468	0.00468	0.00435	0.00637	0.02065	0.0537	0.08256	0.09142	0.08933	0.01836
599	0.0041	0.00381	0.00391	0.00378	0.00403	0.00551	0.01974	0.05355	0.08247	0.09152	0.08974	0.01571
600	0.00358	0.00333	0.00403	0.00351	0.00388	0.00573	0.01984	0.05352	0.08293	0.09231	0.09031	0.01869
601	0.00356	0.00281	0.00329	0.00312	0.0032	0.00537	0.01955	0.05325	0.08281	0.09231	0.09063	0.01794
602	0.00266	0.00278	0.00229	0.0022	0.00235	0.00418	0.019	0.05298	0.0825	0.09197	0.09022	0.01956
603	0.0028	0.00223	0.00212	0.00201	0.0025	0.00427	0.01861	0.05307	0.08298	0.09269	0.09093	0.01912
604	0.00247	0.00181	0.0022	0.00238	0.00262	0.00394	0.0187	0.05237	0.08301	0.09325	0.09143	0.01865
605	0.0014	0.00132	0.00162	0.00173	0.00152	0.00333	0.01822	0.0524	0.08309	0.09306	0.09117	0.02051
606	0.00136	0.00163	0.00167	0.00159	0.00157	0.00362	0.01763	0.05259	0.08365	0.09389	0.09192	0.01903
607	0.00176	0.00178	0.00142	0.00171	0.00152	0.00355	0.01813	0.05245	0.08405	0.09364	0.09207	0.01763
608	0.0012	0.00104	0.00068	0.00061	0.00102	0.0029	0.01757	0.0524	0.08352	0.09389	0.09193	0.01953
609	0.00104	0.00062	0.0005	0.00066	0.00079	0.0033	0.0172	0.05212	0.08358	0.0942	0.09304	0.01814
610	0.00014	-9e-05	0.00031	0.00017	0.00071	0.00284	0.01661	0.05169	0.08359	0.09392	0.09235	0.01854
611	0.00044	-0.00015	0	0.00013	0.00051	0.0021	0.01661	0.05217	0.08396	0.09475	0.09294	0.01776
612	0.00017	-0.00074	-0.00016	-0.00071	0.00013	0.00181	0.01681	0.05197	0.08401	0.09509	0.09355	0.01658
613	-0.00015	-0.00073	-2e-05	5e-05	0.00015	0.00198	0.01648	0.05136	0.08334	0.09522	0.0937	0.01955
614	-0.00059	-0.00072	5e-05	0.00063	-1e-05	0.00196	0.01647	0.05197	0.08417	0.09589	0.09435	0.01809
615	-0.00046	-0.00047	-0.00055	0.00065	-8e-05	0.00173	0.0167	0.05234	0.08441	0.09598	0.09452	0.01562
616	-0.00106	-0.00081	-0.00089	-0.00067	-0.00067	0.00179	0.01633	0.0524	0.08443	0.09617	0.09439	0.01827
617	-0.00073	-0.00038	-0.00046	0.00011	1e-05	0.00292	0.0163	0.05232	0.08503	0.09666	0.09555	0.01825
618	-0.00085	-0.00136	-0.00083	-0.00077	-0.00088	0.00126	0.01525	0.0511	0.084	0.09618	0.09466	0.01806
619	-0.00156	-0.00194	-0.00156	-0.00175	-0.00159	0.00023	0.01514	0.0509	0.08398	0.09606	0.09508	0.01856
620	-0.00204	-0.00192	-0.00178	-0.00172	-0.00168	0.00057	0.01515	0.05087	0.08446	0.09632	0.09492	0.01872
621	-0.00149	-0.00185	-0.00107	-0.00218	-0.0014	0.0003	0.0152	0.05104	0.08483	0.09719	0.09588	0.01833
622	-0.0018	-0.00156	-0.0013	-0.0017	-0.00146	0.00057	0.01569	0.05142	0.0852	0.09757	0.0961	0.01725
623	-0.0024	-0.00176	-0.00145	-0.00149	-0.00217	0.0005	0.01516	0.05154	0.08515	0.0982	0.09686	0.01771
624	-0.00186	-0.00173	-0.00199	-0.00173	-0.00137	0.00053	0.0153	0.05134	0.08565	0.09837	0.09704	0.01811
625	-0.0017	-0.00173	-0.00198	-0.00178	-0.0005	0.00079	0.01566	0.05206	0.08628	0.09852	0.09791	0.01821
626	-0.00168	-0.00152	-0.00158	-0.00135	-0.00033	0.00106	0.01557	0.05252	0.08667	0.09898	0.09823	0.01792
627	-0.00217	-0.00248	-0.0022	-0.00246	-0.00204	2e-05	0.01471	0.05168	0.08548	0.09865	0.09784	0.01948
628	-0.00186	-0.0025	-0.00213	-0.00239	-0.00208	-7e-05	0.01494	0.05129	0.08556	0.09935	0.09841	0.01839
629	-0.00287	-0.00248	-0.0022	-0.00109	-0.00233	0.00022	0.01479	0.05113	0.08599	0.09921	0.09868	0.01786
630	-0.00221	-0.0024	-0.00257	-0.00301	-0.00257	-0.00049	0.0144	0.05073	0.08561	0.09957	0.09864	0.01754
631	-0.0019	-0.00194	-0.00241	-0.00271	-0.00211	0.0001	0.01502	0.05176	0.08661	0.1001	0.09975	0.01761
632	-0.00258	-0.00206	-0.00301	-0.00242	-0.00225	0.00085	0.01473	0.05108	0.08615	0.0992	0.09916	0.01952
633	-0.0027	-0.00283	-0.00359	-0.00268	-0.00282	-0.00109	0.01358	0.05033	0.08594	0.10046	0.09911	0.01803
634	-0.00289	-0.00292	-0.00164	-0.00236	-0.00253	-0.00045	0.01402	0.05058	0.08605	0.10007	0.09951	0.01509
635	-0.00258	-0.00284	-0.00227	-0.0027	-0.00261	-0.00048	0.01412	0.05068	0.0862	0.10043	0.10008	0.01832
636	-0.0034	-0.00311	-0.00226	-0.00315	-0.00289	-0.00115	0.01358	0.0506	0.08617	0.10053	0.10014	0.01734
637	-0.00345	-0.00319	-0.00303	-0.00384	-0.00358	-0.00098	0.01359	0.05061	0.08582	0.10013	0.09964	0.01792
638	-0.00263	-0.003	-0.00318	-0.00307	-0.00287	-0.0008	0.0143	0.0506	0.08647	0.10081	0.10048	0.01803
639	-0.00284	-0.00259	-0.00292	-0.00303	-0.00258	-0.00082	0.01422	0.05108	0.08654	0.10138	0.10074	0.01951
640	-0.00362	-0.00335	-0.00351	-0.00347	-0.00316	-0.00065	0.01322	0.04994	0.08613	0.10083	0.10049	0.02069
641	-0.00294	-0.00329	-0.00307	-0.00265	-0.00272	1e-05	0.01398	0.05061	0.08675	0.10167	0.10145	0.0202
642	-0.00314	-0.0018	-0.00302	-0.00253	-0.00251	-4e-05	0.01373	0.05083	0.08688	0.10177	0.10151	0.01913
643	-0.0028	-0.00318	-0.00277	-0.00291	-0.00264	-0.00132	0.01363	0.05061	0.08702	0.10177	0.10156	0.01936
644	-0.00383	-0.004	-0.00337	-0.00344	-0.0035	-0.00167	0.01352	0.05004	0.08637	0.10163	0.10185	0.01922
645	-0.0038	-0.00332	-0.00357	-0.00327	-0.00305	-0.00119	0.0139	0.05055	0.08679	0.10176	0.10208	0.01863
646	-0.00178	-0.00327	-0.00328	-0.00328	-0.00299	-0.00123	0.01352	0.05058	0.08685	0.10225	0.10216	0.02004
647	-0.00388	-0.00321	-0.00299	-0.00328	-0.00339	-0.00125	0.01311	0.05014	0.087	0.10146	0.10198	0.01881
648	-0.00369	-0.00314	-0.00352	-0.00339	-0.00318	-0.00079	0.01282	0.04983	0.08714	0.10235	0.10205	0.01813
649	-0.00315	-0.00328	-0.00296	-0.00292	-0.00259	-0.00091	0.01376	0.05	0.08763	0.1026	0.10281	0.02073
650	-0.00354	-0.00317	-0.00339	-0.00308	-0.00318	-0.00092	0.013	0.04963	0.08644	0.10197	0.10263	0.01949
651	-0.00386	-0.00373	-0.003	-0.00327	-0.00277	-0.00205	0.01334	0.04971	0.08657	0.1026	0.103	0.01896
652	-0.00319	-0.00303	-0.0027	-0.00327	-0.0028	-0.00104	0.014	0.05022	0.08689	0.10309	0.10352	0.01931
653	-0.00327	-0.00311	-0.003	-0.00343	-0.00331	-0.00086	0.01422	0.04967	0.08704	0.10298	0.10351	0.01868
654	-0.00316	-0.00258	-0.00311	-0.00277	-0.00309	-0.00061	0.01358	0.05039	0.08726	0.10319	0.10383	0.0192
655	-0.00298	-0.00318	-0.00359	-0.00341	-0.00284	-0.00145	0.01328	0.04959	0.08698	0.10295	0.10351	0.02001
656	-0.00342	-0.00328	-0.00341	-0.00325	-0.00313	-0.00132	0.01315	0.04961	0.08718	0.10353	0.10402	0.01793
657	-0.00424	-0.00248	-0.00467	-0.00463	-0.00446	-0.00275	0.01193	0.04927	0.08607	0.10266	0.10326	0.01917
658	-0.00443	-0.00475	-0.00389	-0.00466	-0.00465	-0.0026	0.01162	0.04818	0.08641	0.10289	0.10345	0.02111
659	-0.00385	-0.00479	-0.00591	-0.00443	-0.00413	-0.00201	0.01131	0.0485	0.08669	0.10254	0.10381	0.01972
660	-0.00508	-0.00502	-0.00531	-0.00433	-0.00533	-0.00288	0.0105	0.04741	0.08645	0.10133	0.10251	0.01968
661	-0.00202	-0.00298	-0.00317	-0.00301	-0.0025	-0.00236	0.0132	0.0499	0.0883	0.10466	0.10501	0.01983
662	-0.00334	-0.00376	-0.00438	-0.00405	-0.00325	-0.00123	0.01209	0.04824	0.08731	0.10391	0.10538	0.01896
663	-0.00474	-0.00453	-0.00424	-0.00446	-0.00429	-0.00206	0.01184	0.04867	0.08672	0.10347	0.10445	0.02125
664	-0.00139	-0.0029	-0.00247	-0.00299	-0.00223	0.00045	0.01389	0.05064	0.08832	0.10512	0.10585	0.01903
665	-0.00289	-0.00303	-0.00301	-0.00263	-0.00284	-0.00091	0.01331	0.04987	0.08768	0.10495	0.10677	0.01982
666	-0.00449	-0.00289	-0.00277	-0.00268	-0.00334	-0.00076	0.01323	0.04988	0.08752	0.10508	0.10563	0.01802
667	-0.00183	-0.00199	-0.00166	-0.00135	-0.002	0.00056	0.01376	0.05027	0.08796	0.10525	0.10447	0.01784
668	-0.00289	-0.00306	-0.0035	-0.00314	-0.00281	-0.00171	0.01211	0.04853	0.08601	0.10432	0.10519	0.01974
669	-0.00396	-0.00417	-0.00381	-0.00357	-0.0023	-0.00203	0.01203	0.04864	0.08577	0.10403	0.10487	0.0151
670	-0.00376	-0.00361	-0.00414	-0.0035	-0.00324	-0.00179	0.01192	0.04805	0.08593	0.1032	0.10466	0.01836
671	-0.00264	-0.0032	-0.00332	-0.00324	-0.00312	-0.00151	0.0125	0.04831	0.08601	0.10371	0.10494	0.01841
672	-0.00253	-0.00302	-0.0021	-0.0021	-0.00219	-0.00028	0.01397	0.04969	0.08743	0.10513	0.10644	0.01778
673	-0.0033	-0.00272	-0.00301	-0.00307	-0.00292	-0.0006	0.01354	0.04934	0.08646	0.10415	0.10549	0.02045
674	-0.00266	-0.00221	-0.00258	-0.00241	-0.00328	-0.00053	0.0136	0.04901	0.08686	0.10387	0.1051	0.01714
675	-0.00318	-0.00289	-0.00263	-0.00251	-0.00256	-0.00089	0.0132	0.04875	0.08586	0.10403	0.10596	0.0179
676	-0.00232	-0.00282	-0.00285	-0.002	-0.00199	-0.0007	0.01266	0.04802	0.0856	0.10424	0.10558	0.01805
677	-0.00291	-0.0032	-0.00283	-0.00281	-0.00272	-0.00064	0.0125	0.04844	0.08516	0.10355	0.10571	0.01589
678	-0.00277	-0.00339	-0.00241	-0.0029	-0.00205	-0.0012	0.01198	0.04762	0.08458	0.10312	0.10535	0.01998
679	-0.00229	-0.00354	-0.00242	-0.00274	-0.00233	-0.00125	0.01229	0.04759	0.08633	0.10355	0.10602	0.01792
680	-0.00303	-0.00333	-0.00279	-0.00306	-0.00265	-0.00136	0.01279	0.04772	0.08592	0.10356	0.10554	0.0187
681	-0.00302	-0.0028	-0.00222	-0.00293	-0.00301	-0.00118	0.01291	0.04858	0.0867	0.10587	0.10589	0.01964
682	-0.00164	-0.00087	-0.00144	-0.00091	-0.0014	0.0014	0.01437	0.04952	0.08749	0.10557	0.10782	0.01591
683	-0.00171	-0.00187	-0.00241	-0.00198	-0.00199	0.00017	0.01327	0.04786	0.08552	0.10297	0.10617	0.0181
684	-0.00297	-0.00214	-0.00232	-0.00237	-0.00282	-0.00044	0.01242	0.04707	0.08467	0.10258	0.10473	0.01909
685	-0.00271	-0.00294	-0.00267	-0.00281	-0.00263	-0.00093	0.01204	0.04709	0.0841	0.10326	0.10569	0.01853
686	-0.0019	-0.00212	-0.00211	-0.0023	-0.00195	-6e-05	0.01256	0.04774	0.0849	0.104	0.10651	0.01982
687	-0.00237	-0.00284	-0.00282	-0.00246	-0.00155	-0.00043	0.01295	0.04782	0.08505	0.10393	0.10592	0.01772
688	-0.00397	-0.00213	-0.00191	-0.00319	-0.00285	-0.00131	0.0128	0.04742	0.08432	0.10432	0.10633	0.01828
689	-0.00231	0.00072	-0.00013	-0.00165	-0.00236	0.00055	0.01423	0.04768	0.08572	0.10431	0.10684	0.01786
690	-0.00137	-0.00087	-0.00209	-0.00232	-0.00154	0.00082	0.01345	0.04726	0.08514	0.10123	0.10652	0.01638
691	-0.00236	-0.00435	-0.00606	-0.00268	-0.00305	-0.00078	0.0116	0.04557	0.08387	0.10207	0.10498	0.02039
692	-0.00198	-0.002	0	-0.00192	-0.00257	0.0002	0.01267	0.04688	0.08392	0.10311	0.10603	0.01817
693	-0.00164	-0.00179	-0.00069	-0.00148	-0.00129	0.00046	0.01311	0.04716	0.08395	0.10313	0.1068	0.01796
694	-0.00227	-0.00302	-0.00092	-0.0023	-0.00079	-0.0011	0.01234	0.04664	0.08256	0.10236	0.10542	0.0191
695	-0.00358	-0.00338	-0.00283	-0.00274	-0.00402	-0.00169	0.01176	0.04555	0.08167	0.10045	0.1041	0.01609
696	-0.00257	-0.00193	-0.00229	-0.00225	-0.0052	-0.00071	0.01273	0.04559	0.08302	0.10138	0.10539	0.01824
697	-0.00165	-0.00151	-0.00217	-0.00165	-0.00166	0.0003	0.01303	0.04638	0.08313	0.10368	0.10578	0.01941
698	-0.00217	-0.00197	-0.00125	-0.00175	-0.0016	0.00052	0.0127	0.04619	0.08273	0.10235	0.1053	0.01896
699	-0.00102	-0.00155	-0.00115	-0.00115	-0.00089	0.00071	0.01362	0.04638	0.08294	0.10185	0.10645	0.02045
700	-0.00241	-0.00264	-0.00274	-0.00263	-0.00209	-0.00061	0.01254	0.04572	0.08127	0.10104	0.10479	0.01794
701	-0.00234	-0.00224	-0.00124	-0.00158	-0.00191	-0.00022	0.01234	0.04533	0.08122	0.10111	0.10421	0.01833
702	-0.00138	-0.00177	-0.002	-0.00139	-0.0014	0.00042	0.01278	0.04556	0.08151	0.10106	0.10485	0.01852
703	-0.00185	-0.00205	-0.0012	-0.00101	-0.00115	0.00193	0.01308	0.04551	0.08148	0.10121	0.10524	0.01717
704	-0.00126	-0.00178	-0.00155	-0.00158	-0.00106	0.00109	0.01328	0.04558	0.08139	0.10138	0.10485	0.02083
705	-0.00152	-0.00111	-0.00125	-0.00153	-0.00081	0.00167	0.01334	0.04592	0.08143	0.10139	0.10533	0.01868
706	-0.00136	-0.00048	-0.00117	0.00071	-0.00089	0.00136	0.01368	0.04606	0.08086	0.10168	0.10552	0.01846
707	-0.00129	-0.00145	-0.00128	-0.00059	-0.00055	0.00074	0.01363	0.04576	0.08033	0.10077	0.10515	0.02011
708	-0.001	-0.00155	-0.00164	-0.00235	-0.00048	0.00038	0.0129	0.04569	0.08023	0.10054	0.1047	0.01675
709	-0.00107	-0.00131	-0.0008	-0.00145	-0.00167	0.00062	0.01259	0.04492	0.07944	0.10021	0.10402	0.01913
710	-0.00094	-0.00034	-0.0005	-0.00076	-0.00101	0.00154	0.01311	0.04474	0.08019	0.1003	0.10433	0.01952
711	-0.00088	-0.00161	-0.00158	-0.00085	-0.00111	0.00101	0.01344	0.04442	0.0796	0.09942	0.10455	0.01937
712	-0.0008	0.00089	-0.00085	-1e-05	7e-05	0.00074	0.01347	0.04444	0.07923	0.099	0.10387	0.02078
713	-0.00165	-0.00127	-0.00139	-0.00086	-0.00092	0.00085	0.01236	0.04416	0.07958	0.09874	0.10345	0.01816
714	-0.00121	-0.00264	-0.001	-0.00038	-0.00104	0.00114	0.01283	0.04405	0.07782	0.09888	0.10403	0.01931
715	-0.00041	-0.00056	-0.00069	-0.00033	-0.001	0.00149	0.01363	0.04468	0.07714	0.09913	0.1041	0.01923
716	-0.00083	-0.00026	-0.0008	-0.00086	-0.00047	0.00147	0.01379	0.04396	0.07859	0.09867	0.10357	0.01799
717	-0.00111	-0.00154	-0.00127	-0.00151	-0.0006	0.00084	0.01261	0.04304	0.0768	0.09693	0.10226	0.02124
718	0.00045	0.00032	0.00014	0.00062	0.00101	0.00325	0.01508	0.04487	0.07844	0.09877	0.1037	0.01931
719	-0.00091	-0.00088	-0.00074	-0.00048	-0.0004	0.00116	0.01276	0.04243	0.07637	0.09617	0.10181	0.01894
720	-0.00059	-0.00089	-0.00064	-0.00053	0	0.00163	0.01273	0.04217	0.07569	0.09536	0.10125	0.01998
721	-0.00092	-0.00075	-0.00064	-0.00059	-0.00056	0.00153	0.01281	0.04226	0.07537	0.09602	0.10114	0.01761
722	-0.00093	-0.00126	-0.00104	-0.00109	-0.00107	0.00086	0.01263	0.04197	0.07483	0.09492	0.10096	0.01956
723	-0.00026	-0.0014	-0.0011	-0.0005	-7e-05	0.0015	0.01319	0.04225	0.07504	0.09539	0.10074	0.01976
724	-0.00031	-0.00084	-0.0002	-0.00067	0.00016	0.00165	0.01335	0.04285	0.07537	0.09584	0.10137	0.01987
725	0.00016	0.00028	-0.00028	0.00031	-0.00037	0.00235	0.01376	0.0424	0.07509	0.09484	0.10116	0.0214
726	7e-05	-0.00091	-0.00056	1e-05	-0.00014	0.00211	0.01266	0.0413	0.07313	0.09289	0.09907	0.01906
727	0.00033	-0.00055	-0.00067	0.00023	0.00016	0.00167	0.01271	0.041	0.07348	0.09301	0.09912	0.01944
728	-0.00014	-1e-05	0.00017	3e-05	1e-05	0.00154	0.01284	0.04041	0.0724	0.09301	0.09913	0.01981
729	-3e-05	-0.00038	0.00015	-0.00097	-0.00013	0.00222	0.01289	0.04114	0.07187	0.09275	0.09983	0.01875
730	0.00021	-0.00056	0.00038	0.00045	0.00104	0.00224	0.0134	0.04173	0.07259	0.09317	0.09938	0.0213
731	0.00041	0.00121	0.00016	0.00012	-2e-05	0.00214	0.01387	0.041	0.07228	0.09288	0.09891	0.01994
732	-0.00037	0.00081	-0.00025	-0.00042	-0.00047	0.00197	0.01248	0.03996	0.07095	0.09142	0.09871	0.01975
733	0.00045	0.0001	0.00072	0.00115	0.00134	0.0039	0.01455	0.04133	0.07168	0.09191	0.09957	0.02036
734	0.00102	0.00074	0.00069	0.0012	0.00118	0.00281	0.01372	0.04035	0.0708	0.09097	0.09795	0.01881
735	-0.0008	6e-05	-0.00029	-0.0003	3e-05	0.00146	0.01256	0.0394	0.06938	0.08915	0.09632	0.02052
736	0.0007	0.0004	0.00034	0.00043	0.00056	0.00301	0.01363	0.03917	0.06959	0.08925	0.09632	0.02083
737	0.00096	0.00027	6e-05	0.00044	0.0001	0.00322	0.01267	0.03899	0.06897	0.08884	0.09584	0.02036
738	0.00146	0.00105	0.00075	0.00117	0.00176	0.00359	0.01429	0.03961	0.0696	0.0892	0.09682	0.0213
739	0.00105	0.0014	0.00102	0.00124	0.00118	0.00376	0.01531	0.04106	0.06856	0.08845	0.09596	0.01918
740	0.00027	0.00052	0.00088	-1e-05	0.00064	0.00177	0.01269	0.03714	0.06744	0.08724	0.09474	0.02034
741	0.0009	0.00068	0.00054	0.00055	0.00129	0.00294	0.01113	0.03699	0.06742	0.08696	0.09402	0.02072
742	0.00159	0.00126	0.00105	0.00186	0.00149	0.00513	0.01545	0.0402	0.06769	0.08737	0.09433	0.01953
743	0.00116	0.00123	0.00074	0.00187	0.00186	0.00289	0.01421	0.03872	0.06711	0.08603	0.09411	0.02181
744	0.00108	0.00238	0.00175	0.00251	0.00174	0.00515	0.01348	0.03888	0.06694	0.08559	0.094	0.02039
745	0.00175	0.00207	0.00112	0.00221	0.00273	0.00385	0.01447	0.03834	0.06608	0.08574	0.09261	0.02055
746	0.00152	0.0011	0.00162	0.00156	0.00182	0.00368	0.01344	0.03764	0.06519	0.08437	0.09246	0.02066
747	0.00152	0.00092	0.00113	0.00143	0.0018	0.00363	0.01341	0.03693	0.06471	0.08254	0.09207	0.01912
748	0.00131	0.00065	0.00117	0.00091	0.00187	0.00316	0.01294	0.03748	0.06369	0.08211	0.091	0.02131
749	0.00163	0.00093	0.00107	0.00193	0.00227	0.00434	0.01378	0.03777	0.06416	0.08394	0.09163	0.02127
750	0.00057	0.00159	0.00227	0.00109	0.0019	0.00343	0.01409	0.03624	0.06288	0.08148	0.09003	0.02083
751	-0.00096	0.00086	0.0002	-0.00077	-0.00053	0.00248	0.01181	0.03327	0.05846	0.07894	0.08374	0.02103
752	0.00065	0.00181	0.00202	0.00083	0.00227	0.00254	0.01099	0.03284	0.05773	0.0766	0.08618	0.02233
753	0.00019	-0.00165	-0.00056	-0.00014	-0.00014	-0.0005	0.01228	0.03199	0.05831	0.07481	0.08336	0.02105
754	0.00068	0.00107	0.00067	0.0003	0.00102	0.00412	0.01138	0.03108	0.05733	0.07576	0.08398	0.02129
755	0.00244	0.00071	0.00061	0.00216	0.0014	0.0025	0.0111	0.03302	0.05599	0.07339	0.08389	0.02084
756	0.00137	0.00047	-1e-05	0.0012	0.00049	0.00265	0.01163	0.03296	0.05624	0.0755	0.08164	0.0206
757	0.00217	0.00355	0.00315	0.00195	0.00244	0.00438	0.01181	0.03365	0.05554	0.07515	0.08291	0.02167
758	-0.00038	-0.00075	-0.00041	-0.00028	0.00018	0.00066	0.01169	0.03199	0.05496	0.07219	0.08062	0.02142
759	0.00018	0.00145	0.00116	0.00018	0.002	0.00414	0.01227	0.03086	0.05553	0.07375	0.08212	0.02321
760	0.00306	0.00135	0.00207	0.00223	0.00268	0.00296	0.01177	0.03168	0.05477	0.07058	0.08152	0.02194
761	0.00105	-0.00015	-0.00051	0.00096	-0.00018	0.00323	0.01241	0.03117	0.05497	0.07112	0.07863	0.02106
762	0.00298	0.0038	0.00309	0.00283	0.00322	0.00621	0.01211	0.03303	0.05357	0.07308	0.08146	0.02187
763	0.00226	0.00192	0.002	0.0017	0.00206	0.00202	0.01204	0.03272	0.05358	0.07004	0.07908	0.02092
764	0.00025	0.00186	0.00185	0.00017	0.00131	0.00369	0.01209	0.0304	0.05299	0.07151	0.07749	0.02188
765	0.00201	0.00235	0.00231	0.00152	0.00277	0.00383	0.01216	0.03082	0.05263	0.06887	0.07922	0.02249
766	0.00124	-0.00063	-0.00021	0.00079	0.00076	0.00263	0.01233	0.02913	0.05236	0.06786	0.07628	0.02139
767	0.00258	0.00273	0.00258	0.00273	0.003	0.00593	0.01159	0.03024	0.0521	0.06864	0.07701	0.02217
768	0.00295	0.00229	0.00159	0.00327	0.00213	0.00365	0.01195	0.0312	0.05111	0.06631	0.07566	0.02136
769	0.00143	0.00183	0.00097	0.00148	0.00149	0.00432	0.01251	0.03005	0.05058	0.06856	0.07493	0.02171
770	0.00297	0.00383	0.00382	0.00328	0.00415	0.00468	0.01249	0.03015	0.04991	0.067	0.07672	0.02258
771	0.00067	0.00044	0.00078	0.00072	0.00123	0.00187	0.01186	0.02804	0.04972	0.06446	0.07283	0.02185
772	0.0012	0.00202	0.00196	0.00177	0.00207	0.00558	0.01215	0.02843	0.04927	0.06569	0.07325	0.02266
773	0.00433	0.00276	0.0031	0.00438	0.00366	0.00516	0.01214	0.03032	0.04953	0.06398	0.07426	0.02179
774	0.00273	0.00126	0.00128	0.0026	0.00173	0.00412	0.01253	0.02935	0.04902	0.06429	0.0711	0.02217
775	0.00349	0.0042	0.00312	0.00325	0.00385	0.00523	0.01211	0.02979	0.04747	0.06471	0.07284	0.02259
776	0.00221	0.00184	0.00224	0.00163	0.00228	0.00288	0.0128	0.02912	0.04747	0.06261	0.0712	0.02257
777	0.00147	0.00225	0.0025	0.00117	0.00293	0.00489	0.01188	0.02737	0.04745	0.06295	0.07073	0.02251
778	0.00243	0.0029	0.00345	0.00317	0.00379	0.00485	0.01167	0.02805	0.0471	0.06108	0.0708	0.02184
779	0.0021	0.00048	0.00095	0.00162	0.00077	0.00392	0.0113	0.02743	0.04653	0.05976	0.06743	0.02228
780	0.00399	0.00389	0.00386	0.00358	0.00407	0.00698	0.01228	0.02921	0.04686	0.06153	0.06969	0.0225
781	0.0035	0.00299	0.00282	0.00361	0.00329	0.00378	0.01237	0.02852	0.04532	0.05935	0.06798	0.02246
782	0.00218	0.00303	0.00219	0.0015	0.00277	0.00476	0.01234	0.02726	0.04516	0.06068	0.0667	0.02267
783	0.00323	0.0041	0.0045	0.00327	0.00487	0.006	0.01311	0.02804	0.04486	0.05959	0.06822	0.02251
784	0.00181	0.00132	0.00186	0.00188	0.00192	0.0039	0.01218	0.02613	0.04451	0.0569	0.06453	0.02301
785	0.00216	0.00315	0.00271	0.00289	0.00288	0.00603	0.01147	0.0263	0.04413	0.05756	0.06485	0.02318
786	0.00435	0.00281	0.00265	0.00416	0.00336	0.00525	0.0127	0.02833	0.04382	0.0562	0.06436	0.02264
787	0.00352	0.003	0.00254	0.00304	0.00304	0.00602	0.01326	0.02714	0.04385	0.05764	0.06334	0.02291
788	0.00413	0.00493	0.0046	0.00417	0.00537	0.00648	0.01307	0.02745	0.04311	0.05734	0.0654	0.02288
789	0.00328	0.00279	0.00247	0.00272	0.00334	0.00458	0.01338	0.02599	0.0428	0.05519	0.0624	0.02297
790	0.00277	0.00307	0.00337	0.0027	0.00317	0.00635	0.0125	0.02579	0.04226	0.05603	0.06221	0.02288
791	0.00318	0.00317	0.00389	0.00439	0.00394	0.00563	0.01272	0.02687	0.04196	0.05317	0.06199	0.02332
792	0.00337	0.00192	0.00187	0.00308	0.00224	0.00491	0.01196	0.02575	0.04224	0.0535	0.05943	0.02324
793	0.00487	0.0046	0.00437	0.00435	0.00491	0.00642	0.01296	0.02717	0.04133	0.05477	0.06148	0.02307
794	0.00474	0.00388	0.0044	0.00397	0.00439	0.00549	0.01433	0.02691	0.04127	0.05315	0.06027	0.02323
795	0.00301	0.0036	0.00316	0.00251	0.00399	0.00632	0.01294	0.02498	0.04084	0.05334	0.05936	0.02341
796	0.00403	0.00473	0.00442	0.0043	0.00494	0.0063	0.01311	0.02628	0.0404	0.05194	0.05965	0.02328
797	0.00299	0.00172	0.00254	0.00289	0.00214	0.00537	0.01253	0.02519	0.04008	0.05034	0.05635	0.02356
798	0.00311	0.00394	0.00388	0.00358	0.00451	0.00699	0.01254	0.02587	0.03985	0.05091	0.05761	0.02366
799	0.00492	0.00412	0.00403	0.00488	0.00448	0.00535	0.01367	0.02627	0.03968	0.05003	0.05733	0.02371
800	0.0042	0.00337	0.00303	0.00346	0.00407	0.00582	0.01349	0.02502	0.03912	0.05114	0.05603	0.02361
801	0.00459	0.00565	0.00572	0.0049	0.00602	0.00753	0.01453	0.02633	0.03888	0.05032	0.05779	0.02363
802	0.00383	0.00331	0.00348	0.00362	0.00385	0.00604	0.01377	0.02505	0.03878	0.04855	0.05489	0.02394
803	0.00341	0.00393	0.00408	0.00404	0.00451	0.00732	0.0129	0.02492	0.03857	0.04907	0.05483	0.02374
804	0.00432	0.00414	0.00432	0.00487	0.00424	0.006	0.01356	0.02611	0.03777	0.0473	0.05392	0.02401
805	0.00421	0.00328	0.00322	0.00373	0.00351	0.00653	0.01363	0.02487	0.03773	0.04751	0.05254	0.02385
806	0.0054	0.00538	0.00505	0.00523	0.00633	0.0078	0.01435	0.02593	0.03749	0.04872	0.05508	0.02409
807	0.00528	0.00425	0.00434	0.00424	0.00473	0.00638	0.0148	0.02477	0.03733	0.04737	0.05245	0.02404
808	0.0035	0.00413	0.00427	0.00323	0.0043	0.0076	0.0134	0.02365	0.03663	0.04692	0.0519	0.02407
809	0.00454	0.00486	0.00515	0.0049	0.00479	0.00669	0.01399	0.02516	0.03652	0.04521	0.0519	0.02434
810	0.00366	0.00264	0.00307	0.0038	0.00336	0.00599	0.01318	0.02384	0.0364	0.04487	0.04934	0.02446
811	0.00453	0.00469	0.00468	0.00454	0.0054	0.007	0.01377	0.02486	0.03558	0.04544	0.0508	0.02463
812	0.00561	0.0051	0.00467	0.0051	0.00532	0.00665	0.01518	0.02489	0.03578	0.04455	0.05019	0.02449
813	0.00479	0.00471	0.00424	0.00405	0.00523	0.00779	0.01429	0.02305	0.03574	0.0452	0.04987	0.02454
814	0.00517	0.0059	0.00597	0.00536	0.0063	0.00796	0.01486	0.02511	0.03531	0.04438	0.05052	0.02456
815	0.00409	0.00365	0.00421	0.00402	0.00383	0.00644	0.01374	0.02348	0.03487	0.04232	0.04722	0.02484
816	0.00395	0.00451	0.00432	0.00507	0.00509	0.00774	0.01373	0.0242	0.03499	0.04279	0.04797	0.02444
817	0.00515	0.00471	0.00495	0.00595	0.00549	0.00678	0.01499	0.02506	0.03438	0.04208	0.04795	0.02481
818	0.00506	0.00399	0.00408	0.00414	0.00484	0.00748	0.01469	0.02321	0.03414	0.04239	0.04652	0.02471
819	0.0058	0.00623	0.00612	0.0056	0.00677	0.00836	0.01554	0.02485	0.03383	0.04237	0.04787	0.02466
820	0.00556	0.00491	0.0045	0.00515	0.00527	0.00776	0.01504	0.02398	0.03372	0.04127	0.04592	0.02447
821	0.0046	0.00477	0.0041	0.00468	0.00521	0.00824	0.01399	0.02386	0.0333	0.04127	0.04556	0.02469
822	0.00534	0.00524	0.00568	0.0058	0.00542	0.00708	0.01461	0.02442	0.03305	0.03974	0.04516	0.02458
823	0.00474	0.00388	0.00377	0.00472	0.00446	0.00747	0.01445	0.02291	0.0329	0.03968	0.04364	0.02564
824	0.00546	0.00579	0.0057	0.00547	0.00661	0.00829	0.01545	0.02401	0.0325	0.04063	0.04571	0.02532
825	0.00609	0.00551	0.00546	0.00513	0.00548	0.00748	0.01576	0.02336	0.03263	0.03944	0.04395	0.02523
826	0.00535	0.00528	0.00461	0.00465	0.0055	0.00898	0.01458	0.02267	0.03211	0.03976	0.04331	0.02523
827	0.0056	0.00599	0.00628	0.00633	0.0065	0.00854	0.01528	0.0245	0.0321	0.03888	0.04378	0.02498
828	0.00478	0.00424	0.00437	0.00477	0.0045	0.00723	0.01412	0.0225	0.03168	0.03755	0.04126	0.02547
829	0.00489	0.00538	0.00534	0.00545	0.00578	0.00796	0.01454	0.02275	0.03126	0.03783	0.04252	0.02591
830	0.00575	0.00534	0.00541	0.00602	0.00595	0.00731	0.01577	0.02291	0.03088	0.03687	0.04193	0.02537
831	0.00558	0.00502	0.00483	0.00478	0.00604	0.00865	0.01511	0.02248	0.03089	0.03801	0.04163	0.02561
832	0.00614	0.00657	0.00662	0.00596	0.00694	0.00865	0.01537	0.02374	0.03041	0.03735	0.04218	0.02551
833	0.00587	0.00525	0.00533	0.00556	0.00507	0.00796	0.01493	0.02248	0.03078	0.03613	0.03965	0.02572
834	0.00511	0.00544	0.00538	0.00585	0.00593	0.00852	0.01459	0.02256	0.03021	0.03628	0.04051	0.02608
835	0.00644	0.00649	0.00661	0.00618	0.00667	0.00959	0.01525	0.02329	0.03081	0.0372	0.0406	0.02611
836	0.00519	0.00579	0.00562	0.00548	0.00554	0.00748	0.01458	0.0226	0.02948	0.03468	0.03911	0.0262
837	0.00567	0.00503	0.00522	0.00579	0.00527	0.0082	0.01504	0.02194	0.02981	0.035	0.03855	0.02649
838	0.00455	0.00581	0.00582	0.0057	0.00653	0.0085	0.01498	0.02223	0.02888	0.03492	0.03946	0.02644
839	0.00576	0.00584	0.00575	0.00546	0.006	0.00808	0.01537	0.02197	0.02902	0.03416	0.03826	0.02646
840	0.00617	0.00616	0.00602	0.00575	0.00667	0.00958	0.01514	0.02193	0.02909	0.03504	0.03847	0.0267
841	0.0061	0.00654	0.00663	0.00638	0.00661	0.00856	0.01497	0.02246	0.02793	0.03363	0.03804	0.02706
842	0.00617	0.00544	0.00566	0.00571	0.00539	0.00776	0.0145	0.02126	0.02852	0.0331	0.0366	0.02686
843	0.00532	0.00548	0.00554	0.00579	0.00613	0.00823	0.01404	0.02103	0.02743	0.03269	0.03678	0.02685
844	0.00544	0.00523	0.00518	0.00575	0.00601	0.00743	0.01462	0.02055	0.02662	0.0318	0.03619	0.02752
845	0.00656	0.00581	0.00574	0.00598	0.0069	0.00926	0.01507	0.02107	0.02751	0.03315	0.03698	0.02706
846	0.0058	0.00612	0.0063	0.0061	0.00675	0.0087	0.01444	0.02126	0.02643	0.03217	0.03639	0.02746
847	0.00695	0.00603	0.006	0.00641	0.00629	0.00868	0.01474	0.02093	0.02719	0.0321	0.03555	0.02754
848	0.00651	0.00646	0.00645	0.00637	0.00681	0.0091	0.01435	0.02094	0.02693	0.03234	0.03574	0.02739
849	0.0055	0.00591	0.00598	0.00595	0.00588	0.0074	0.01385	0.01995	0.02598	0.03027	0.03462	0.02732
850	0.00612	0.00591	0.00547	0.0063	0.00644	0.00876	0.01455	0.01978	0.02668	0.03128	0.03478	0.02706
851	0.00603	0.00626	0.00628	0.00646	0.00731	0.00897	0.0146	0.02009	0.02541	0.03092	0.03516	0.02702
852	0.00651	0.00642	0.00627	0.00635	0.00677	0.00885	0.01486	0.02013	0.0259	0.03059	0.03438	0.02708
853	0.00682	0.00677	0.00658	0.00651	0.00725	0.00953	0.01427	0.02056	0.02584	0.03115	0.03451	0.02693
854	0.0064	0.00667	0.00653	0.00679	0.00637	0.00814	0.01396	0.01991	0.02493	0.02975	0.03344	0.02674
855	0.00676	0.00628	0.00611	0.00665	0.0065	0.00875	0.01422	0.01902	0.02552	0.02975	0.03308	0.02633
856	0.00602	0.00634	0.00622	0.00624	0.00694	0.00877	0.01386	0.01926	0.02466	0.02932	0.03365	0.02673
857	0.00608	0.006	0.00582	0.0061	0.00625	0.00836	0.01384	0.01892	0.02403	0.02845	0.03267	0.02657
858	0.00699	0.00637	0.00646	0.00644	0.00717	0.00944	0.01415	0.01902	0.02443	0.02976	0.03309	0.02601
859	0.00652	0.00672	0.00709	0.00683	0.0074	0.00884	0.01369	0.01918	0.02375	0.02875	0.03263	0.02617
860	0.00655	0.0064	0.0062	0.00637	0.00634	0.00833	0.01324	0.01837	0.02391	0.02817	0.03163	0.02639
861	0.00677	0.00675	0.00658	0.00687	0.00705	0.00866	0.0134	0.01862	0.02356	0.02836	0.03217	0.02648
862	0.00638	0.00618	0.00629	0.0067	0.00698	0.00824	0.0135	0.01809	0.0231	0.02729	0.03164	0.02661
863	0.00615	0.00612	0.00569	0.00595	0.00656	0.00863	0.01291	0.01715	0.0228	0.02738	0.0317	0.02622
864	0.00591	0.00668	0.00605	0.00613	0.00679	0.00811	0.01249	0.0176	0.02191	0.02702	0.03191	0.02657
865	0.00698	0.00679	0.00678	0.00684	0.00679	0.00881	0.01316	0.01827	0.02258	0.02747	0.03104	0.02647
866	0.00694	0.00683	0.00702	0.0069	0.00751	0.00906	0.01272	0.01805	0.02283	0.02767	0.03145	0.02668
867	0.00652	0.00645	0.00669	0.00687	0.00659	0.00833	0.01279	0.01706	0.0222	0.02642	0.03073	0.02744
868	0.00691	0.00648	0.00639	0.0067	0.00677	0.00868	0.01267	0.01669	0.02216	0.02663	0.03055	0.02789
869	0.00648	0.00674	0.00674	0.00679	0.00729	0.00862	0.01262	0.01696	0.02159	0.02648	0.03091	0.02877
870	0.00665	0.00655	0.00646	0.00659	0.00686	0.00829	0.01258	0.01654	0.02113	0.02589	0.02994	0.02938
871	0.00727	0.00675	0.00676	0.00681	0.00731	0.00896	0.01239	0.01695	0.02139	0.0266	0.03037	0.02981
872	0.00688	0.0073	0.00695	0.00714	0.00721	0.00844	0.01249	0.01683	0.02096	0.02609	0.02994	0.03015
873	0.00722	0.0071	0.00688	0.00689	0.00714	0.00875	0.01233	0.01589	0.02131	0.02564	0.0296	0.03044
874	0.00691	0.00676	0.00671	0.00681	0.00723	0.00883	0.01206	0.01611	0.02063	0.02546	0.0298	0.03045
875	0.00645	0.00514	0.00639	0.00672	0.00682	0.00832	0.01202	0.01576	0.02012	0.02491	0.02922	0.03089
876	0.00689	0.00662	0.00679	0.00681	0.00729	0.00895	0.01201	0.01587	0.02068	0.02535	0.02934	0.03063
877	0.00679	0.00686	0.00721	0.0072	0.00769	0.00857	0.012	0.01593	0.02012	0.02529	0.02939	0.03088
878	0.00746	0.0069	0.00702	0.00718	0.00703	0.00867	0.01191	0.01533	0.02018	0.02507	0.02879	0.03073
879	0.00725	0.00717	0.00719	0.00727	0.00751	0.00869	0.01166	0.01568	0.02032	0.02512	0.02908	0.03064
880	0.0067	0.00676	0.00681	0.00682	0.00719	0.00804	0.01142	0.01496	0.0196	0.02396	0.02863	0.03085
881	0.00742	0.00668	0.00665	0.007	0.00751	0.00894	0.01173	0.01516	0.02009	0.02456	0.02885	0.03068
882	0.00693	0.00705	0.00695	0.00716	0.00763	0.00859	0.01148	0.01543	0.01957	0.02442	0.02875	0.0302
883	0.00705	0.00693	0.00692	0.00688	0.00717	0.00834	0.01123	0.0149	0.01821	0.02403	0.02822	0.03067
884	0.00722	0.00703	0.00718	0.00721	0.0076	0.00872	0.01127	0.01497	0.01949	0.02457	0.02855	0.03026
885	0.00719	0.00723	0.00722	0.00734	0.00725	0.00825	0.01134	0.0145	0.01909	0.02386	0.02813	0.0306
886	0.0075	0.00672	0.00699	0.00708	0.0072	0.00851	0.01113	0.0142	0.01923	0.02377	0.02798	0.03066
887	0.00703	0.00696	0.00702	0.00721	0.00775	0.0085	0.01125	0.01445	0.01901	0.02366	0.02814	0.03055
888	0.0072	0.0071	0.00696	0.00695	0.0074	0.00835	0.0111	0.01409	0.01854	0.02322	0.02779	0.03062
889	0.00793	0.00704	0.00701	0.00735	0.00757	0.00872	0.01086	0.01434	0.01887	0.02392	0.0279	0.03042
890	0.00712	0.00714	0.00728	0.00724	0.00762	0.00834	0.01106	0.01443	0.01866	0.02369	0.02797	0.03052
891	0.00729	0.00695	0.00699	0.00704	0.00719	0.00827	0.01073	0.01374	0.01848	0.02333	0.02745	0.03055
892	0.00744	0.00753	0.00729	0.00757	0.00781	0.00875	0.01087	0.01427	0.01856	0.0237	0.02797	0.03044
893	0.00703	0.00689	0.00696	0.00699	0.00724	0.00809	0.01065	0.01375	0.01807	0.0228	0.02737	0.03075
894	0.0074	0.00712	0.00702	0.00716	0.00752	0.00877	0.01073	0.01381	0.01847	0.02312	0.02769	0.03067
895	0.00706	0.00717	0.00726	0.00738	0.00754	0.00836	0.01071	0.0138	0.018	0.02306	0.02748	0.03066
896	0.00726	0.00724	0.00727	0.00736	0.00715	0.00835	0.01049	0.01334	0.01813	0.02296	0.02715	0.03077
897	0.00762	0.00742	0.00743	0.00743	0.00783	0.00864	0.01055	0.01368	0.01813	0.02323	0.02755	0.0305
898	0.00738	0.00731	0.0074	0.00753	0.0076	0.00813	0.01045	0.01328	0.01761	0.02251	0.0273	0.03079
899	0.00768	0.00694	0.007	0.00737	0.00767	0.00851	0.01016	0.0131	0.01758	0.02247	0.02712	0.03097
900	0.00744	0.0073	0.0073	0.00744	0.00774	0.00847	0.01047	0.01362	0.01784	0.02273	0.02735	0.03081
901	0.00765	0.00702	0.00705	0.00743	0.00771	0.00849	0.01043	0.0133	0.01758	0.0226	0.02739	0.03062
902	0.00736	0.00714	0.00721	0.0076	0.00765	0.00827	0.01031	0.013	0.01717	0.02232	0.0269	0.0306
903	0.00747	0.00721	0.00729	0.00749	0.00773	0.00853	0.01018	0.01293	0.01756	0.02244	0.02701	0.0304
904	0.00735	0.00715	0.00702	0.00729	0.00764	0.00814	0.01003	0.01285	0.01726	0.02226	0.02692	0.03053
905	0.00758	0.00725	0.00726	0.00749	0.00798	0.00829	0.01026	0.01312	0.01738	0.02259	0.02728	0.03042
906	0.00735	0.00733	0.00721	0.0074	0.00759	0.00787	0.00984	0.01198	0.01692	0.02184	0.0265	0.03051
907	0.00734	0.0072	0.00701	0.00703	0.00738	0.00799	0.00955	0.01259	0.01708	0.02193	0.02661	0.0304
908	0.00762	0.00745	0.00743	0.00763	0.0078	0.00824	0.01019	0.01309	0.01731	0.02231	0.02721	0.03045
909	0.0076	0.00755	0.00745	0.00778	0.00749	0.0086	0.01009	0.01272	0.01711	0.02203	0.02678	0.0302
910	0.00761	0.00709	0.00727	0.00725	0.00771	0.0082	0.00986	0.01267	0.01686	0.02212	0.02699	0.03023
911	0.00754	0.00748	0.0075	0.00757	0.0077	0.00826	0.01002	0.01259	0.01682	0.0221	0.02675	0.03031
912	0.00725	0.00717	0.00745	0.00729	0.00762	0.00814	0.0097	0.0125	0.01704	0.02197	0.02678	0.03043
913	0.00736	0.00735	0.00757	0.00741	0.00778	0.00819	0.0098	0.01253	0.01683	0.02207	0.02688	0.0304
914	0.00741	0.00729	0.00736	0.00734	0.00757	0.00835	0.00973	0.01235	0.0167	0.02179	0.02669	0.03032
915	0.0068	0.00704	0.00731	0.00725	0.00769	0.00809	0.00976	0.01263	0.0169	0.02197	0.02713	0.02095
916	0.00732	0.00718	0.00747	0.00744	0.00763	0.00754	0.00986	0.01241	0.01651	0.02179	0.02653
917	0.00742	0.00739	0.00748	0.00739	0.00761	0.00822	0.00976	0.01252	0.01689	0.02198	0.02692
918	0.00756	0.00734	0.0075	0.00748	0.00779	0.00813	0.00966	0.01243	0.01681	0.02193	0.02687
919	0.00755	0.0076	0.00769	0.00756	0.00747	0.00832	0.00976	0.01235	0.01696	0.02188	0.02687
920	0.00746	0.00728	0.00725	0.00726	0.00735	0.00816	0.0096	0.01221	0.01649	0.02172	0.02664
921	0.00815	0.00815	0.00785	0.00823	0.00796	0.00895	0.01052	0.01275	0.01736	0.02262	0.02739
922	0.00755	0.00738	0.00753	0.00765	0.00753	0.00827	0.00986	0.01228	0.01679	0.02197	0.02693
923	0.00761	0.00746	0.00719	0.00691	0.00763	0.00816	0.00984	0.01219	0.0161	0.02174	0.02674
924	0.0075	0.00782	0.00726	0.00761	0.00747	0.00817	0.00954	0.01197	0.01626	0.02146	0.02636
925	0.00743	0.00756	0.00708	0.00641	0.00741	0.00805	0.00965	0.01192	0.0167	0.02153	0.02652
926	0.00766	0.00794	0.00746	0.00771	0.00771	0.00833	0.01011	0.0123	0.01679	0.02184	0.02685
927	0.00749	0.00784	0.00718	0.00756	0.0074	0.0086	0.00972	0.01191	0.01669	0.02144	0.02667
928	0.00765	0.00777	0.00711	0.00752	0.00742	0.00845	0.00951	0.01176	0.01607	0.02147	0.02657
929	0.00778	0.00807	0.00771	0.00803	0.00788	0.00869	0.01	0.01166	0.01663	0.02169	0.02681
930	0.00768	0.00785	0.00732	0.00773	0.00739	0.00853	0.00939	0.01169	0.01614	0.02114	0.02673
931	0.0077	0.00774	0.00721	0.00777	0.00703	0.00836	0.00936	0.0115	0.01618	0.02135	0.02654
932	0.0076	0.00744	0.00701	0.00773	0.00726	0.00823	0.009	0.0113	0.01579	0.02106	0.02625
933	0.0076	0.00721	0.00675	0.00757	0.00728	0.00821	0.00886	0.01144	0.01588	0.02125	0.02643
934	0.00768	0.00717	0.00671	0.0078	0.00744	0.00833	0.00889	0.0113	0.01554	0.02113	0.02637
935	0.00772	0.007	0.00677	0.00773	0.00745	0.00819	0.00856	0.01115	0.01547	0.02094	0.02619
936	0.00778	0.00667	0.00667	0.00759	0.00741	0.00776	0.00837	0.0108	0.0152	0.02089	0.02601
937	0.00757	0.00687	0.0069	0.00775	0.00731	0.00786	0.00846	0.01076	0.01517	0.0207	0.02609
938	0.00763	0.00658	0.00673	0.00765	0.00738	0.00763	0.0082	0.01078	0.01529	0.02078	0.02611
939	0.00761	0.00649	0.00697	0.00778	0.00743	0.00744	0.00847	0.01065	0.01501	0.0208	0.02622
940	0.00726	0.00615	0.0066	0.00754	0.00716	0.00708	0.00803	0.01034	0.01477	0.02061	0.02605
941	0.00732	0.00619	0.0058	0.00751	0.00694	0.00681	0.00802	0.01053	0.01475	0.02074	0.02622
942	0.00711	0.0059	0.0068	0.0072	0.00732	0.00683	0.00792	0.01042	0.01466	0.02071	0.02609
943	0.00676	0.00578	0.00647	0.00648	0.00698	0.00637	0.00743	0.01022	0.01455	0.02041	0.02597
944	0.00691	0.00597	0.00673	0.00638	0.00684	0.00616	0.00741	0.01049	0.0147	0.0207	0.02626
945	0.00687	0.0062	0.00705	0.0065	0.00691	0.00641	0.00761	0.01073	0.01506	0.02104	0.02652
946	0.00667	0.00598	0.0072	0.00624	0.00674	0.00627	0.00762	0.01088	0.01516	0.02118	0.02685
947	0.00656	0.0061	0.00745	0.00637	0.00662	0.00633	0.00789	0.01087	0.01516	0.02148	0.02689
948	0.00605	0.00601	0.00736	0.00586	0.00663	0.00623	0.00777	0.01083	0.01535	0.02145	0.02695
949	0.00577	0.00594	0.00718	0.00559	0.00651	0.00592	0.00796	0.01114	0.01544	0.02164	0.02704
950	0.00575	0.00605	0.00706	0.00549	0.00604	0.00596	0.00802	0.01116	0.01544	0.02146	0.02698
951	0.0058	0.00625	0.00709	0.0053	0.00588	0.00602	0.00825	0.01142	0.01595	0.02156	0.02716
952	0.00608	0.00666	0.00735	0.00566	0.0057	0.00667	0.00857	0.01145	0.01626	0.02164	0.02732
953	0.00629	0.00731	0.00771	0.00583	0.00558	0.00739	0.0092	0.01137	0.01695	0.02216	0.02763
954	0.00644	0.00727	0.00768	0.00603	0.00559	0.00727	0.00927	0.01111	0.01708	0.02219	0.02772
955	0.0068	0.00817	0.00797	0.00688	0.00624	0.00764	0.00983	0.0108	0.01769	0.02234	0.02816
956	0.00668	0.00798	0.00744	0.0068	0.00625	0.00757	0.00955	0.01172	0.01758	0.02224	0.0281
957	0.00705	0.00817	0.00725	0.00742	0.00658	0.00831	0.00942	0.01172	0.01735	0.02237	0.02828
958	0.00688	0.00783	0.00687	0.00711	0.00649	0.00805	0.00906	0.01144	0.01691	0.02233	0.02813
959	0.00702	0.00749	0.00677	0.00713	0.00674	0.00793	0.00891	0.01119	0.01678	0.02234	0.0282
960	0.00711	0.00738	0.0069	0.00735	0.00689	0.00804	0.00898	0.01111	0.01669	0.02233	0.02822
961	0.00714	0.00667	0.00682	0.00725	0.00699	0.00812	0.0088	0.01078	0.01663	0.02219	0.02825
962	0.00719	0.00728	0.00691	0.00746	0.00729	0.00816	0.00888	0.01131	0.01674	0.02235	0.02856
963	0.00699	0.00721	0.0067	0.00728	0.00708	0.00812	0.00863	0.01111	0.01651	0.02214	0.02839
964	0.00695	0.0069	0.00639	0.00719	0.00717	0.00782	0.00855	0.01109	0.01639	0.02225	0.02854
965	0.00709	0.00698	0.00675	0.00743	0.00723	0.00799	0.00872	0.0111	0.01646	0.02256	0.02865
966	0.007	0.00689	0.0067	0.00724	0.00721	0.0078	0.00846	0.01117	0.01625	0.02264	0.02871
967	0.0075	0.00722	0.00712	0.00769	0.00764	0.00809	0.009	0.01159	0.0168	0.0231	0.02929
968	0.00777	0.00764	0.0075	0.00805	0.00791	0.00849	0.00926	0.01188	0.01703	0.0234	0.02961
969	0.00678	0.00654	0.00648	0.00701	0.00705	0.00735	0.00832	0.01109	0.01627	0.02249	0.02897
970	0.00684	0.00649	0.0066	0.0071	0.0072	0.00731	0.0083	0.01097	0.01617	0.02229	0.02891
971	0.00664	0.00652	0.00646	0.00696	0.00705	0.00728	0.00813	0.01093	0.01619	0.02257	0.02892
972	0.00668	0.00646	0.00651	0.00696	0.00716	0.00738	0.00825	0.01103	0.01647	0.02286	0.02915
973	0.00684	0.00671	0.0069	0.00708	0.00723	0.00757	0.00838	0.01124	0.01653	0.02308	0.02951
974	0.00697	0.00689	0.00702	0.0072	0.00732	0.00765	0.00853	0.01149	0.01676	0.0233	0.02977
975	0.0067	0.00661	0.00674	0.00694	0.00705	0.00736	0.00853	0.01118	0.01661	0.02319	0.02954
976	0.00665	0.00667	0.0069	0.00659	0.00707	0.00743	0.00842	0.01111	0.01665	0.02318	0.0297
977	0.00669	0.00655	0.00649	0.00698	0.00717	0.00729	0.00845	0.01117	0.01677	0.02335	0.02981
978	0.00679	0.00668	0.00672	0.007	0.00712	0.00738	0.00836	0.01115	0.01674	0.02335	0.0298
979	0.00662	0.00653	0.00652	0.00681	0.00698	0.00728	0.0082	0.01112	0.01663	0.02318	0.02985
980	0.0068	0.00652	0.0065	0.00684	0.00708	0.00741	0.00837	0.01121	0.01676	0.0234	0.03008
981	0.00667	0.00673	0.00666	0.00683	0.00706	0.00747	0.00837	0.01118	0.01685	0.02356	0.03018
982	0.00666	0.00662	0.00654	0.00678	0.00706	0.00729	0.00834	0.01122	0.01699	0.02362	0.03027
983	0.00675	0.0067	0.00664	0.00702	0.00707	0.00748	0.00839	0.01126	0.017	0.02361	0.03032
984	0.00638	0.00657	0.00649	0.00701	0.00676	0.00753	0.00841	0.0113	0.017	0.02378	0.03043
985	0.00668	0.00647	0.0066	0.00694	0.00691	0.00734	0.00835	0.01116	0.01687	0.02378	0.03044
986	0.00655	0.00655	0.00659	0.00691	0.00687	0.00737	0.00838	0.01118	0.01674	0.02377	0.03047
987	0.00652	0.00639	0.00646	0.00682	0.00685	0.00728	0.00825	0.01115	0.0169	0.02376	0.03062
988	0.00676	0.00642	0.00639	0.00683	0.00707	0.0072	0.00821	0.01111	0.01688	0.0239	0.0308
989	0.00661	0.00646	0.0065	0.0069	0.007	0.00717	0.00817	0.01122	0.01702	0.02386	0.03088
990	0.00671	0.00643	0.00648	0.00685	0.00703	0.00709	0.00814	0.01128	0.01695	0.02414	0.03091
991	0.00668	0.00656	0.00661	0.00693	0.00696	0.0072	0.0082	0.01129	0.01694	0.02415	0.03098
992	0.00663	0.00654	0.00662	0.00678	0.00693	0.00712	0.00813	0.01139	0.01713	0.02429	0.03129
993	0.00662	0.00642	0.00651	0.00681	0.00697	0.00704	0.00832	0.01133	0.0172	0.02438	0.03125
994	0.0065	0.00647	0.0065	0.00677	0.00683	0.00691	0.00821	0.01121	0.01716	0.02433	0.03129
995	0.00639	0.00628	0.00629	0.00653	0.00682	0.00676	0.00812	0.01106	0.01715	0.02427	0.03135
996	0.00649	0.00623	0.00646	0.00667	0.00683	0.00694	0.00818	0.01105	0.01718	0.02438	0.03122
997	0.00639	0.00629	0.00639	0.00644	0.00674	0.00693	0.00807	0.0112	0.01718	0.02441	0.03152
998	0.00628	0.00614	0.00624	0.00644	0.00679	0.00683	0.00806	0.011	0.01714	0.02443	0.0316
999	0.0065	0.00634	0.00636	0.00656	0.00682	0.00683	0.00798	0.01113	0.01719	0.02442	0.0317
1000	0.00632	0.00615	0.00627	0.00636	0.00672	0.0068	0.00787	0.01105	0.0173	0.02455	0.0318
