# Supplementary material for: Peculiar transient behaviors of organic electrochemical transistors governed by ion injection directionality
Source: Nat Commun. 2023 Nov 28;14:7577. doi: 10.1038/s41467-023-42840-z (PMC10684893; doi:10.1038/s41467-023-42840-z)
Supplement: Supplementary file 7 — Source Data [file 41467_2023_42840_MOESM7_ESM.zip › Source_data_Fig4.xlsx]

## Sheet: Fig. 4b
	time (s)
distance (mm)	0	50	100	200	300	400
0	51.1778	100.964	120.333	116.622	115.059	101.389
0.11433	52.9589	102.551	123.138	120.497	119.161	105.365
0.22867	54.6561	103.472	125.409	123.839	122.637	108.841
0.343	56.2694	103.727	127.146	126.648	125.485	111.816
0.45733	57.7988	103.317	128.349	128.923	127.707	114.291
0.57166	59.2443	102.241	129.019	130.664	129.302	116.266
0.686	61.1545	100.427	129.144	131.141	129.43	117.383
0.80033	62.758	97.7537	128.643	132.083	129.707	117.962
0.91466	63.8097	94.3677	127.568	132.526	129.754	118.371
1.02899	64.139	90.455	126.394	132.49	129.442	118.631
1.14333	64.1184	85.567	125.207	131.957	129.102	118.762
1.25766	64.2095	80.3133	123.65	131.339	128.768	118.743
1.37199	64.3843	75.4205	120.831	130.642	128.646	118.797
1.48633	64.4319	71.4933	117.756	130.137	128.683	119.019
1.60066	64.7693	68.7454	114.675	129.953	128.752	119.446
1.71499	65.1688	67.0129	111.271	130.015	128.936	120.102
1.82932	65.5074	66.38	106.524	130.013	129.229	120.879
1.94366	65.6791	65.9903	100.121	129.912	129.52	121.255
2.05799	65.4886	65.7652	93.093	129.796	129.609	121.353
2.17232	64.9682	65.3218	86.2467	129.406	129.527	120.942
2.28666	64.0897	64.2872	79.8454	128.432	129.166	120.254
2.40099	63.0226	63.004	73.6875	126.643	128.505	119.528
2.51532	61.7866	61.77	67.7652	123.989	127.483	118.776
2.62965	60.4746	60.8862	63.7826	120.968	126.11	118.237
2.74399	59.518	60.0175	61.7859	117.91	124.761	117.681
2.85832	58.9283	59.3765	60.9645	114.98	123.78	117.34
2.97265	58.6745	58.7737	60.4217	112.631	123.043	116.899
3.08698	58.7011	58.1409	59.8774	110.692	122.368	116.444
3.20132	58.7323	57.8736	59.6354	108.717	122.04	116.011
3.31565	58.5387	57.7171	59.5274	105.988	122.169	115.59
3.42998	58.1927	57.7278	59.3241	102.812	122.404	115.241
3.54432	57.633	57.8081	58.9283	100.881	122.443	114.773
3.65865	56.8544	57.943	58.4538	99.413	122.351	114.402
3.77298	56.151	58.0509	58.0418	97.6871	121.994	114.309
3.88731	55.7027	58.0553	57.5815	94.2025	120.735	114.241
4.00165	55.2691	57.9047	56.8193	89.5175	118.109	114.228
4.11598	55.2018	57.4218	55.9265	84.3856	114.17	114.044
4.23031	55.3612	56.5369	55.0087	78.9702	109.89	113.994
4.34464	55.6156	55.6685	54.0911	73.3174	106.201	113.903
4.45898	56.0221	54.9971	53.298	67.7517	103.407	113.494
4.57331	56.6165	54.7936	52.7893	63.4385	101.559	112.79
4.68764	57.1198	54.8809	52.5328	62.1629	100.823	111.822
4.80198	57.6735	55.1289	52.7049	62.3162	101.663	111.04
4.91631	58.1745	55.5387	53.1738	62.9921	103.427	110.506
5.03064	58.6	56.3551	53.5369	63.0454	105.144	110.193
5.14497	58.5853	57.0958	53.7576	62.7291	106.6	109.854
5.25931	58.4587	57.6388	53.858	62.0974	107.224	109.904
5.37364	58.134	57.9363	53.8698	61.4192	107.328	110.325
5.48797	57.8006	58.0673	53.641	60.6106	107.143	110.641
5.6023	57.6494	58.0746	53.2104	59.2567	104.217	110.006
5.71664	57.5887	58.0438	52.7891	57.1492	98.7647	108.413
5.83097	57.3579	57.8552	52.4871	55.3913	91.8145	106.178
5.9453	57.2196	57.5445	52.3342	54.151	83.8821	103.386
6.05964	57.0552	57.2935	52.3042	53.5468	76.8148	100.309
6.17397	56.901	57.1988	52.3272	53.379	71.1057	97.4767
6.2883	56.8237	56.9997	52.4602	53.3715	66.4091	95.0091
6.40263	56.7394	56.8598	52.4789	53.5907	62.3669	93.6982
6.51697	56.5875	56.6481	52.3448	53.7743	59.9061	93.1251
6.6313	56.4871	56.423	52.0982	54.0854	58.8158	92.5458
6.74563	56.4698	56.117	51.8655	54.1878	57.1483	91.5556
6.85997	56.5977	55.781	51.6536	53.9524	55.5149	89.2861
6.9743	56.509	55.5581	51.4937	53.7198	53.9301	85.3165
7.08863	56.2566	55.5297	51.6001	53.1262	52.135	79.8973
7.20296	55.9253	55.6706	51.6661	52.3687	51.4561	73.8802
7.3173	55.5545	55.8826	51.722	51.8537	51.4349	67.9832
7.43163	54.842	56.1324	51.8366	51.7203	51.2839	62.8058
7.54596	54.0265	56.6809	51.9919	51.8277	51.0136	58.8794
7.66029	53.3821	57.4877	52.2083	52.0791	51.3825	56.1982
7.77463	53.0093	58.525	52.6484	52.7302	52.1968	54.9329
7.88896	52.6998	59.6059	53.318	53.5791	53.3988	55.3606
8.00329	52.5876	60.7615	54.2278	54.3234	54.4458	56.307
8.11763	52.8097	61.7688	55.3486	54.991	55.2856	57.1371
8.23196	53.7176	62.685	56.7433	55.5105	56.0077	57.9595
8.34629	55.5973	63.7121	57.6443	56.2971	57.3008	59.0125
8.46062	58.2111	64.6781	59.0479	57.7626	59.268	60.4629
8.57496	60.9663	65.7256	60.9785	60.351	61.4064	62.3559
8.68929	64.0542	67.1523	63.2385	62.9323	63.6316	64.5265
8.80362	67.3513	68.6489	65.6006	65.2978	66.2178	66.6736
8.91795	69.8306	70.0924	67.6116	67.4713	68.3836	68.538
9.03229	72.0943	71.6096	69.6407	69.638	70.544	70.433
9.14662	74.1425	73.2007	71.688	71.798	72.6993	72.3587
9.26095	75.9752	74.8655	73.7533	73.9512	74.8492	74.3151
9.37529	77.5923	76.6042	75.8368	76.0978	76.994	76.3021

## Sheet: Fig. 4c
DTP-P		DTP-2T
time (min)	distance (mm)	time (min)	distance (mm)
0	0	0	0
7.63	0.89	0.83	1.02
15.28	1.79	1.66	2.11
25.41	2.86	3.33	4
		5	5.83
		6.66	6.97

## Sheet: Fig. 4d
	ionic mobility (cm^2 V^(-1) s^(-1)	error bar
DTP-2T	0.00096981	0.0002412
DTP-P	9.3512e-05	2.695e-05

## Sheet: Fig. 4g
	thickness (nm)	error bar
DTP-2T	43	5
DTP-P	52	5

## Sheet: Fig. 4h
	Normalized drain current
time (s)	DTP-P	DTP-2T
20.8	-0.30121	-0.19104
20.801	-0.3653	-0.1651
20.802	-0.40894	-0.18219
20.803	-0.4126	-0.20325
20.804	-0.39734	-0.22858
20.805	-0.37354	-0.26337
20.806	-0.33875	-0.29694
20.807	-0.30701	-0.33814
20.808	-0.26672	-0.38757
20.809	-0.24506	-0.42297
20.81	-0.20203	-0.40466
20.811	-0.17517	-0.38757
20.812	-0.18738	-0.35706
20.813	-0.20569	-0.32074
20.814	-0.23621	-0.28259
20.815	-0.271	-0.25543
20.816	-0.29907	-0.20111
20.817	-0.35889	-0.15076
20.818	-0.41229	-0.1535
20.819	-0.45898	-0.1651
20.82	-0.43366	-0.18982
20.821	-0.42786	-0.21973
20.822	-0.39917	-0.24414
20.823	-0.35797	-0.26459
20.824	-0.32105	-0.32562
20.825	-0.30609	-0.36987
20.826	-0.24628	-0.39337
20.827	-0.19867	-0.3717
20.828	-0.19318	-0.35309
20.829	-0.20233	-0.32349
20.83	-0.23651	-0.28503
20.831	-0.26337	-0.24506
20.832	-0.28961	-0.22858
20.833	-0.32471	-0.17761
20.834	-0.37476	-0.14374
20.835	-0.41992	-0.15747
20.836	-0.44159	-0.17944
20.837	-0.42847	-0.20233
20.838	-0.4068	-0.23377
20.839	-0.37231	-0.26123
20.84	-0.33386	-0.29968
20.841	-0.30212	-0.354
20.842	-0.27252	-0.40619
20.843	-0.21973	-0.39032
20.844	-0.17792	-0.37781
20.845	-0.19135	-0.35034
20.846	-0.19836	-0.31433
20.847	-0.224	-0.28839
20.848	-0.25452	-0.25909
20.849	-0.28778	-0.22553
20.85	-0.30762	-0.1889
20.851	-0.3714	-0.15686
20.852	-0.4187	-0.17212
20.853	-0.41626	-0.18768
20.854	-0.39734	-0.21576
20.855	-0.37537	-0.24811
20.856	-0.34119	-0.27893
20.857	-0.30823	-0.32806
20.858	-0.27008	-0.37964
20.859	-0.25208	-0.41687
20.86	-0.21118	-0.40222
20.861	-0.17761	-0.38513
20.862	-0.18707	-0.35156
20.863	-0.20081	-0.31525
20.864	-0.22492	-0.27496
20.865	-0.25452	-0.25055
20.866	-0.28259	-0.19592
20.867	-0.34302	-0.14618
20.868	-0.39337	-0.15595
20.869	-0.43884	-0.17059
20.87	-0.41901	-0.19653
20.871	-0.41351	-0.22369
20.872	-0.37567	-0.24536
20.873	-0.34393	-0.26642
20.874	-0.3067	-0.32715
20.875	-0.28992	-0.36865
20.876	-0.23377	-0.39917
20.877	-0.18433	-0.37933
20.878	-0.17853	-0.36133
20.879	-0.19714	-0.32959
20.88	-0.22156	-0.29205
20.881	-0.25055	-0.25269
20.882	-0.28046	-0.23407
20.883	-0.31952	-0.18707
20.884	-0.36499	-0.15015
20.885	-0.40802	-0.16235
20.886	-0.42816	-0.18463
20.887	-0.41229	-0.21332
20.888	-0.3891	-0.2475
20.889	-0.35767	-0.27527
20.89	-0.31891	-0.31372
20.891	-0.2829	-0.36804
20.892	-0.25116	-0.4187
20.893	-0.20355	-0.4068
20.894	-0.15625	-0.39429
20.895	-0.16815	-0.36926
20.896	-0.17761	-0.33478
20.897	-0.20386	-0.31311
20.898	-0.23102	-0.28198
20.899	-0.26093	-0.24841
20.9	-0.28046	-0.20783
20.901	-0.34393	-0.18036
20.902	-0.3952	-0.19531
20.903	-0.40161	-0.21515
20.904	-0.38635	-0.24109
20.905	-0.36072	-0.27344
20.906	-0.32715	-0.31067
20.907	-0.29144	-0.35767
20.908	-0.25299	-0.40955
20.909	-0.23773	-0.448
20.91	-0.19409	-0.43121
20.911	-0.16571	-0.40558
20.912	-0.17487	-0.37903
20.913	-0.19623	-0.34546
20.914	-0.22369	-0.30273
20.915	-0.25574	-0.27802
20.916	-0.28381	-0.22308
20.917	-0.3418	-0.16998
20.918	-0.39246	-0.17822
20.919	-0.43884	-0.18677
20.92	-0.4187	-0.21637
20.921	-0.40772	-0.24048
20.922	-0.37354	-0.26367
20.923	-0.33814	-0.28748
20.924	-0.29999	-0.34393
20.925	-0.28595	-0.38513
20.926	-0.22583	-0.41229
20.927	-0.17944	-0.39154
20.928	-0.17456	-0.37354
20.929	-0.19318	-0.33417
20.93	-0.22003	-0.29572
20.931	-0.2478	-0.25452
20.932	-0.27741	-0.23743
20.933	-0.31555	-0.18341
20.934	-0.36682	-0.14313
20.935	-0.40863	-0.1532
20.936	-0.43762	-0.1709
20.937	-0.42664	-0.19684
20.938	-0.40955	-0.23254
20.939	-0.37323	-0.26398
20.94	-0.33234	-0.29663
20.941	-0.29999	-0.35736
20.942	-0.27161	-0.41016
20.943	-0.22278	-0.39764
20.944	-0.177	-0.3772
20.945	-0.19196	-0.35431
20.946	-0.19867	-0.3244
20.947	-0.23285	-0.29511
20.948	-0.26245	-0.26398
20.949	-0.29388	-0.23193
20.95	-0.31281	-0.1889
20.951	-0.37476	-0.15747
20.952	-0.42236	-0.17365
20.953	-0.42603	-0.18616
20.954	-0.41016	-0.21454
20.955	-0.38544	-0.24262
20.956	-0.35126	-0.27588
20.957	-0.32227	-0.32501
20.958	-0.28473	-0.37354
20.959	-0.2655	-0.41565
20.96	-0.22705	-0.39948
20.961	-0.19867	-0.38178
20.962	-0.2063	-0.35706
20.963	-0.2298	-0.31799
20.964	-0.25787	-0.27863
20.965	-0.28412	-0.25574
20.966	-0.31311	-0.20264
20.967	-0.36835	-0.15289
20.968	-0.42084	-0.16388
20.969	-0.45685	-0.17181
20.97	-0.43335	-0.19806
20.971	-0.41809	-0.22583
20.972	-0.38269	-0.25208
20.973	-0.34851	-0.27557
20.974	-0.31036	-0.33569
20.975	-0.29633	-0.37872
20.976	-0.23743	-0.40924
20.977	-0.18616	-0.38483
20.978	-0.17883	-0.36316
20.979	-0.19501	-0.32623
20.98	-0.21912	-0.289
20.981	-0.24963	-0.25085
20.982	-0.27405	-0.23132
20.983	-0.31097	-0.1828
20.984	-0.36499	-0.1471
20.985	-0.40558	-0.16113
20.986	-0.43243	-0.17822
20.987	-0.41504	-0.2066
20.988	-0.39032	-0.23682
20.989	-0.36041	-0.27161
20.99	-0.32196	-0.29846
20.991	-0.28717	-0.35767
20.992	-0.25787	-0.41657
20.993	-0.21271	-0.41077
20.994	-0.1651	-0.39642
20.995	-0.17914	-0.37445
20.996	-0.18585	-0.33783
20.997	-0.21484	-0.31158
20.998	-0.24353	-0.27954
20.999	-0.27191	-0.25116
21	-0.29053	-0.21362
21.001	-0.35187	-0.18799
21.002	-0.40009	-0.19745
21.003	-0.41046	-0.20966
21.004	-0.38849	-0.23956
21.005	-0.36255	-0.26947
21.006	-0.32776	-0.29785
21.007	-0.2945	-0.35034
21.008	-0.25177	-0.401
21.009	-0.23468	-0.44342
21.01	-0.19196	-0.42328
21.011	-0.16602	-0.401
21.012	-0.17853	-0.37659
21.013	-0.20325	-0.33814
21.014	-0.22919	-0.29816
21.015	-0.25879	-0.27618
21.016	-0.28961	-0.21942
21.017	-0.34546	-0.16754
21.018	-0.39215	-0.17456
21.019	-0.4364	-0.1828
21.02	-0.41473	-0.21423
21.021	-0.40955	-0.23926
21.022	-0.37293	-0.26428
21.023	-0.33569	-0.29297
21.024	-0.29846	-0.34729
21.025	-0.28015	-0.39246
21.026	-0.22614	-0.42206
21.027	-0.18402	-0.40192
21.028	-0.18097	-0.38117
21.029	-0.19653	-0.34119
21.03	-0.22553	-0.30365
21.031	-0.25269	-0.26276
21.032	-0.28595	-0.24475
21.033	-0.32379	-0.19409
21.034	-0.37598	-0.15686
21.035	-0.41992	-0.16266
21.036	-0.44464	-0.17487
21.037	-0.42969	-0.20142
21.038	-0.4068	-0.23407
21.039	-0.37445	-0.26428
21.04	-0.33447	-0.29785
21.041	-0.29968	-0.35278
21.042	-0.26794	-0.40436
21.043	-0.21973	-0.39825
21.044	-0.17548	-0.38239
21.045	-0.19165	-0.36011
21.046	-0.1944	-0.33295
21.047	-0.22339	-0.30365
21.048	-0.24872	-0.2713
21.049	-0.27985	-0.24597
21.05	-0.29877	-0.20874
21.051	-0.36102	-0.18066
21.052	-0.41016	-0.19653
21.053	-0.41901	-0.21484
21.054	-0.39612	-0.24017
21.055	-0.37506	-0.26886
21.056	-0.34363	-0.29755
21.057	-0.30792	-0.34668
21.058	-0.26794	-0.39551
21.059	-0.25513	-0.43335
21.06	-0.21576	-0.41901
21.061	-0.18921	-0.39978
21.062	-0.20355	-0.36957
21.063	-0.22125	-0.33081
21.064	-0.2475	-0.28565
21.065	-0.27985	-0.2655
21.066	-0.30945	-0.20844
21.067	-0.36408	-0.15198
21.068	-0.41443	-0.15533
21.069	-0.45837	-0.16663
21.07	-0.44312	-0.19379
21.071	-0.4306	-0.2179
21.072	-0.401	-0.24872
21.073	-0.3653	-0.27893
21.074	-0.32562	-0.33325
21.075	-0.30457	-0.37293
21.076	-0.24536	-0.40192
21.077	-0.19287	-0.37964
21.078	-0.18524	-0.36408
21.079	-0.19959	-0.32806
21.08	-0.22034	-0.29602
21.081	-0.25055	-0.25696
21.082	-0.27924	-0.23682
21.083	-0.31189	-0.19135
21.084	-0.36346	-0.15198
21.085	-0.40619	-0.16235
21.086	-0.43457	-0.18036
21.087	-0.42023	-0.20477
21.088	-0.39734	-0.23956
21.089	-0.36957	-0.27283
21.09	-0.33386	-0.30365
21.091	-0.29968	-0.36499
21.092	-0.26825	-0.41657
21.093	-0.21362	-0.40894
21.094	-0.16846	-0.39398
21.095	-0.18433	-0.36835
21.096	-0.1944	-0.33814
21.097	-0.22095	-0.30609
21.098	-0.24933	-0.27191
21.099	-0.27954	-0.24902
21.1	-0.29633	-0.20905
21.101	-0.35736	-0.18158
21.102	-0.40558	-0.19684
21.103	-0.41534	-0.21179
21.104	-0.39032	-0.242
21.105	-0.37109	-0.27161
21.106	-0.33661	-0.30487
21.107	-0.30151	-0.3598
21.108	-0.26215	-0.40802
21.109	-0.24384	-0.45166
21.11	-0.20508	-0.43274
21.111	-0.17059	-0.41168
21.112	-0.17761	-0.37964
21.113	-0.2002	-0.33936
21.114	-0.22583	-0.30182
21.115	-0.25787	-0.28442
21.116	-0.28748	-0.22705
21.117	-0.33966	-0.17426
21.118	-0.39429	-0.18127
21.119	-0.43732	-0.19226
21.12	-0.41687	-0.2182
21.121	-0.40497	-0.24445
21.122	-0.37476	-0.27496
21.123	-0.34271	-0.30335
21.124	-0.30365	-0.3595
21.125	-0.2887	-0.39917
21.126	-0.22522	-0.42633
21.127	-0.17181	-0.40924
21.128	-0.16846	-0.39368
21.129	-0.18402	-0.35309
21.13	-0.20599	-0.31952
21.131	-0.23285	-0.28351
21.132	-0.25818	-0.26215
21.133	-0.29755	-0.21118
21.134	-0.3479	-0.1709
21.135	-0.3894	-0.18616
21.136	-0.41931	-0.19806
21.137	-0.40314	-0.22186
21.138	-0.37903	-0.25208
21.139	-0.34912	-0.28626
21.14	-0.30823	-0.31464
21.141	-0.27557	-0.37598
21.142	-0.25177	-0.42908
21.143	-0.19959	-0.41718
21.144	-0.15839	-0.39978
21.145	-0.16907	-0.37537
21.146	-0.18097	-0.33844
21.147	-0.2066	-0.30945
21.148	-0.23682	-0.27405
21.149	-0.26489	-0.24902
21.15	-0.28381	-0.21057
21.151	-0.34668	-0.18219
21.152	-0.40283	-0.19501
21.153	-0.41199	-0.21088
21.154	-0.38788	-0.24536
21.155	-0.36682	-0.27222
21.156	-0.33264	-0.29938
21.157	-0.3009	-0.35278
21.158	-0.26398	-0.4007
21.159	-0.24597	-0.44281
21.16	-0.2066	-0.42114
21.161	-0.17212	-0.40619
21.162	-0.18463	-0.37354
21.163	-0.20508	-0.33447
21.164	-0.23254	-0.29419
21.165	-0.26611	-0.27741
21.166	-0.29877	-0.22492
21.167	-0.35156	-0.17456
21.168	-0.40772	-0.17517
21.169	-0.4483	-0.19318
21.17	-0.42694	-0.21851
21.171	-0.4187	-0.24567
21.172	-0.38208	-0.271
21.173	-0.34668	-0.29938
21.174	-0.31281	-0.35645
21.175	-0.29602	-0.39703
21.176	-0.23499	-0.42175
21.177	-0.18311	-0.41077
21.178	-0.17975	-0.39032
21.179	-0.19562	-0.35339
21.18	-0.22034	-0.31616
21.181	-0.25055	-0.27924
21.182	-0.2771	-0.2536
21.183	-0.3122	-0.20416
21.184	-0.36408	-0.16296
21.185	-0.40527	-0.17578
21.186	-0.42755	-0.18707
21.187	-0.40924	-0.21515
21.188	-0.38574	-0.25024
21.189	-0.35492	-0.28351
21.19	-0.31433	-0.31128
21.191	-0.27832	-0.37445
21.192	-0.25543	-0.42511
21.193	-0.20111	-0.41596
21.194	-0.16541	-0.40009
21.195	-0.18494	-0.37262
21.196	-0.19562	-0.34332
21.197	-0.22492	-0.31403
21.198	-0.25482	-0.27496
21.199	-0.28473	-0.24811
21.2	-0.29663	-0.20508
21.201	-0.35461	-0.18005
21.202	-0.40588	-0.19318
21.203	-0.41687	-0.21179
21.204	-0.3949	-0.23987
21.205	-0.37048	-0.26917
21.206	-0.336	-0.30029
21.207	-0.30273	-0.3537
21.208	-0.26581	-0.40039
21.209	-0.24567	-0.44495
21.21	-0.20813	-0.4245
21.211	-0.18585	-0.40802
21.212	-0.1947	-0.38117
21.213	-0.21668	-0.34454
21.214	-0.23499	-0.30487
21.215	-0.26611	-0.28931
21.216	-0.29175	-0.23315
21.217	-0.34149	-0.17975
21.218	-0.39948	-0.18005
21.219	-0.4419	-0.19684
21.22	-0.42267	-0.22797
21.221	-0.41016	-0.25818
21.222	-0.37903	-0.28473
21.223	-0.34485	-0.31769
21.224	-0.31189	-0.37109
21.225	-0.29327	-0.40955
21.226	-0.23499	-0.43854
21.227	-0.18677	-0.41931
21.228	-0.177	-0.40375
21.229	-0.19501	-0.37079
21.23	-0.21637	-0.33234
21.231	-0.24658	-0.30335
21.232	-0.27405	-0.27649
21.233	-0.3067	-0.22736
21.234	-0.35645	-0.18158
21.235	-0.39459	-0.19714
21.236	-0.41748	-0.20966
21.237	-0.39825	-0.23102
21.238	-0.37262	-0.2652
21.239	-0.3363	-0.29724
21.24	-0.29877	-0.32227
21.241	-0.26642	-0.38147
21.242	-0.24048	-0.43488
21.243	-0.18768	-0.4303
21.244	-0.14404	-0.41199
21.245	-0.16205	-0.3894
21.246	-0.1712	-0.35858
21.247	-0.20447	-0.32562
21.248	-0.2356	-0.28961
21.249	-0.26032	-0.26611
21.25	-0.27985	-0.22766
21.251	-0.33905	-0.20508
21.252	-0.39185	-0.21729
21.253	-0.39124	-0.23621
21.254	-0.36987	-0.26733
21.255	-0.35156	-0.29755
21.256	-0.31616	-0.32471
21.257	-0.28351	-0.37476
21.258	-0.24384	-0.42633
21.259	-0.22675	-0.46814
21.26	-0.18524	-0.44281
21.261	-0.15869	-0.42786
21.262	-0.16815	-0.39856
21.263	-0.19348	-0.35889
21.264	-0.22553	-0.31677
21.265	-0.25574	-0.29785
21.266	-0.28473	-0.24323
21.267	-0.33875	-0.18768
21.268	-0.3952	-0.18524
21.269	-0.4364	-0.19989
21.27	-0.41718	-0.22156
21.271	-0.40649	-0.24811
21.272	-0.37445	-0.27649
21.273	-0.34607	-0.30792
21.274	-0.3125	-0.36285
21.275	-0.29419	-0.40405
21.276	-0.23804	-0.42908
21.277	-0.18463	-0.41107
21.278	-0.18189	-0.39185
21.279	-0.19714	-0.36102
21.28	-0.22461	-0.32379
21.281	-0.25604	-0.29419
21.282	-0.27802	-0.2655
21.283	-0.31036	-0.21545
21.284	-0.36591	-0.17487
21.285	-0.40436	-0.18555
21.286	-0.43671	-0.19287
21.287	-0.42389	-0.21576
21.288	-0.39825	-0.24536
21.289	-0.36896	-0.27344
21.29	-0.32898	-0.28961
21.291	-0.29022	-0.35004
21.292	-0.26367	-0.40192
21.293	-0.21088	-0.40344
21.294	-0.16937	-0.38513
21.295	-0.18799	-0.36285
21.296	-0.19562	-0.33325
21.297	-0.2298	-0.29816
21.298	-0.26001	-0.2594
21.299	-0.28778	-0.23865
21.3	-0.30701	-0.20294
21.301	-0.36743	-0.17578
21.302	-0.41809	-0.19257
21.303	-0.42114	-0.20538
21.304	-0.39734	-0.23193
21.305	-0.37323	-0.26001
21.306	-0.33569	-0.29358
21.307	-0.30426	-0.34607
21.308	-0.26764	-0.39612
21.309	-0.24719	-0.43427
21.31	-0.20905	-0.41534
21.311	-0.1828	-0.40161
21.312	-0.19074	-0.36713
21.313	-0.21118	-0.32837
21.314	-0.23163	-0.28931
21.315	-0.26398	-0.27039
21.316	-0.29388	-0.2124
21.317	-0.34332	-0.16815
21.318	-0.39642	-0.16144
21.319	-0.43884	-0.17578
21.32	-0.42023	-0.20721
21.321	-0.40558	-0.23377
21.322	-0.36865	-0.26337
21.323	-0.33752	-0.30121
21.324	-0.30426	-0.35309
21.325	-0.28351	-0.39459
21.326	-0.22797	-0.42328
21.327	-0.17975	-0.40833
21.328	-0.17517	-0.3894
21.329	-0.19074	-0.3595
21.33	-0.21271	-0.32227
21.331	-0.23865	-0.29266
21.332	-0.26276	-0.26764
21.333	-0.2945	-0.22095
21.334	-0.34546	-0.17853
21.335	-0.383	-0.19562
21.336	-0.40985	-0.20599
21.337	-0.39642	-0.23407
21.338	-0.3772	-0.26489
21.339	-0.3479	-0.29663
21.34	-0.30945	-0.31342
21.341	-0.26886	-0.36743
21.342	-0.24567	-0.42084
21.343	-0.19226	-0.41565
21.344	-0.14679	-0.39581
21.345	-0.16022	-0.37293
21.346	-0.16846	-0.34149
21.347	-0.19836	-0.30731
21.348	-0.22553	-0.271
21.349	-0.25024	-0.25299
21.35	-0.27313	-0.21088
21.351	-0.32898	-0.18402
21.352	-0.38391	-0.19989
21.353	-0.39032	-0.22247
21.354	-0.36957	-0.25696
21.355	-0.35248	-0.28809
21.356	-0.31982	-0.32379
21.357	-0.28809	-0.37598
21.358	-0.25024	-0.42358
21.359	-0.22583	-0.46204
21.36	-0.19104	-0.44464
21.361	-0.15869	-0.4306
21.362	-0.16571	-0.39856
21.363	-0.18677	-0.36346
21.364	-0.20355	-0.32562
21.365	-0.23743	-0.30914
21.366	-0.26581	-0.25055
21.367	-0.31403	-0.1947
21.368	-0.36865	-0.1947
21.369	-0.41046	-0.21271
21.37	-0.39276	-0.23712
21.371	-0.38147	-0.26123
21.372	-0.34454	-0.29663
21.373	-0.31555	-0.33203
21.374	-0.2887	-0.38055
21.375	-0.26672	-0.42511
21.376	-0.20905	-0.45319
21.377	-0.16296	-0.43854
21.378	-0.15686	-0.41412
21.379	-0.17609	-0.38025
21.38	-0.19623	-0.3418
21.381	-0.22705	-0.30823
21.382	-0.25696	-0.27954
21.383	-0.29144	-0.22797
21.384	-0.34576	-0.18494
21.385	-0.38483	-0.19959
21.386	-0.4126	-0.20599
21.387	-0.3949	-0.23346
21.388	-0.37628	-0.26489
21.389	-0.34851	-0.29968
21.39	-0.3125	-0.31433
21.391	-0.27374	-0.37567
21.392	-0.24872	-0.42572
21.393	-0.19592	-0.42358
21.394	-0.1535	-0.40283
21.395	-0.1709	-0.3775
21.396	-0.18189	-0.34515
21.397	-0.21118	-0.31128
21.398	-0.23621	-0.27435
21.399	-0.26337	-0.25452
21.4	-0.28503	-0.21606
21.401	-0.34699	-0.18921
21.402	-0.39551	-0.19989
21.403	-0.41077	-0.21454
21.404	-0.39368	-0.24262
21.405	-0.37384	-0.27405
21.406	-0.34149	-0.30273
21.407	-0.31067	-0.3537
21.408	-0.27344	-0.40588
21.409	-0.2533	-0.44769
21.41	-0.21332	-0.42969
21.411	-0.18219	-0.41901
21.412	-0.19135	-0.38666
21.413	-0.21179	-0.35095
21.414	-0.23499	-0.31433
21.415	-0.26611	-0.29388
21.416	-0.29785	-0.24048
21.417	-0.34515	-0.19013
21.418	-0.40253	-0.19379
21.419	-0.44342	-0.21088
21.42	-0.42358	-0.23926
21.421	-0.40558	-0.26367
21.422	-0.37354	-0.29327
21.423	-0.34485	-0.32745
21.424	-0.31708	-0.37872
21.425	-0.29602	-0.41901
21.426	-0.24567	-0.4483
21.427	-0.19196	-0.43121
21.428	-0.18127	-0.40833
21.429	-0.19348	-0.37354
21.43	-0.20966	-0.33264
21.431	-0.23987	-0.30273
21.432	-0.26947	-0.27802
21.433	-0.29755	-0.22308
21.434	-0.35126	-0.18646
21.435	-0.38879	-0.20477
21.436	-0.41779	-0.21271
21.437	-0.4007	-0.24292
21.438	-0.37781	-0.2713
21.439	-0.35095	-0.30212
21.44	-0.31281	-0.32257
21.441	-0.26947	-0.38361
21.442	-0.24689	-0.43457
21.443	-0.19287	-0.4361
21.444	-0.15106	-0.41351
21.445	-0.17059	-0.39459
21.446	-0.18127	-0.35889
21.447	-0.21027	-0.32196
21.448	-0.23468	-0.28412
21.449	-0.26062	-0.2652
21.45	-0.28442	-0.22461
21.451	-0.3418	-0.2005
21.452	-0.39429	-0.20691
21.453	-0.401	-0.22827
21.454	-0.37872	-0.25604
21.455	-0.36194	-0.28748
21.456	-0.3241	-0.31982
21.457	-0.29633	-0.37506
21.458	-0.25879	-0.42297
21.459	-0.2359	-0.46021
21.46	-0.20081	-0.44403
21.461	-0.16785	-0.43121
21.462	-0.17181	-0.4007
21.463	-0.19287	-0.36652
21.464	-0.20966	-0.33356
21.465	-0.24231	-0.31494
21.466	-0.27741	-0.25971
21.467	-0.3241	-0.20691
21.468	-0.37964	-0.20752
21.469	-0.42084	-0.22247
21.47	-0.39825	-0.24719
21.471	-0.38147	-0.27557
21.472	-0.34638	-0.30457
21.473	-0.31708	-0.33722
21.474	-0.28809	-0.38727
21.475	-0.26489	-0.42755
21.476	-0.21332	-0.44891
21.477	-0.16419	-0.43549
21.478	-0.16388	-0.41046
21.479	-0.17853	-0.37842
21.48	-0.19562	-0.34607
21.481	-0.22675	-0.30792
21.482	-0.25238	-0.28015
21.483	-0.28717	-0.2298
21.484	-0.33997	-0.19043
21.485	-0.37842	-0.20844
21.486	-0.40894	-0.2179
21.487	-0.39307	-0.24536
21.488	-0.37415	-0.27435
21.489	-0.34821	-0.30396
21.49	-0.30884	-0.31738
21.491	-0.2652	-0.38239
21.492	-0.24689	-0.42969
21.493	-0.19257	-0.43976
21.494	-0.15595	-0.42114
21.495	-0.1767	-0.39612
21.496	-0.18799	-0.36224
21.497	-0.21454	-0.32715
21.498	-0.23987	-0.28259
21.499	-0.26611	-0.26032
21.5	-0.28961	-0.21698
21.501	-0.34973	-0.19074
21.502	-0.4007	-0.20264
21.503	-0.41107	-0.22553
21.504	-0.3949	-0.25085
21.505	-0.37231	-0.27954
21.506	-0.33691	-0.3122
21.507	-0.30731	-0.36499
21.508	-0.27191	-0.41534
21.509	-0.25238	-0.45532
21.51	-0.21881	-0.43366
21.511	-0.1889	-0.42206
21.512	-0.20203	-0.39368
21.513	-0.22095	-0.35858
21.514	-0.24658	-0.3244
21.515	-0.28046	-0.30579
21.516	-0.31281	-0.24902
21.517	-0.35553	-0.19775
21.518	-0.41229	-0.19623
21.519	-0.45044	-0.21515
21.52	-0.43121	-0.2417
21.521	-0.41504	-0.26489
21.522	-0.38178	-0.29572
21.523	-0.34943	-0.32898
21.524	-0.32044	-0.38086
21.525	-0.29388	-0.41565
21.526	-0.24689	-0.44159
21.527	-0.19257	-0.42755
21.528	-0.18494	-0.40222
21.529	-0.19745	-0.36835
21.53	-0.2179	-0.33173
21.531	-0.25116	-0.29846
21.532	-0.27924	-0.27466
21.533	-0.30792	-0.22034
21.534	-0.36102	-0.17761
21.535	-0.39612	-0.19898
21.536	-0.42572	-0.20752
21.537	-0.40833	-0.23468
21.538	-0.38727	-0.26428
21.539	-0.35706	-0.29175
21.54	-0.3183	-0.30945
21.541	-0.27344	-0.36804
21.542	-0.25299	-0.41596
21.543	-0.19562	-0.41443
21.544	-0.15503	-0.39276
21.545	-0.17487	-0.37262
21.546	-0.18463	-0.3363
21.547	-0.21362	-0.30426
21.548	-0.23651	-0.26825
21.549	-0.26459	-0.24628
21.55	-0.28595	-0.20905
21.551	-0.34332	-0.18616
21.552	-0.401	-0.19836
21.553	-0.4068	-0.21973
21.554	-0.38727	-0.24475
21.555	-0.36835	-0.27771
21.556	-0.32776	-0.30884
21.557	-0.29663	-0.36072
21.558	-0.26184	-0.41443
21.559	-0.23712	-0.45685
21.56	-0.19867	-0.4361
21.561	-0.17334	-0.42694
21.562	-0.18646	-0.39368
21.563	-0.20508	-0.35889
21.564	-0.22553	-0.32867
21.565	-0.26001	-0.30731
21.566	-0.29572	-0.25269
21.567	-0.34119	-0.20203
21.568	-0.3952	-0.19867
21.569	-0.43366	-0.21179
21.57	-0.41687	-0.23407
21.571	-0.39642	-0.26764
21.572	-0.3653	-0.29755
21.573	-0.33081	-0.32684
21.574	-0.29816	-0.38086
21.575	-0.27222	-0.42023
21.576	-0.22034	-0.45258
21.577	-0.16571	-0.43884
21.578	-0.1651	-0.41657
21.579	-0.18372	-0.38544
21.58	-0.20233	-0.34271
21.581	-0.23529	-0.30884
21.582	-0.26001	-0.28351
21.583	-0.28839	-0.23163
21.584	-0.34638	-0.19074
21.585	-0.38055	-0.20935
21.586	-0.41443	-0.21637
21.587	-0.39124	-0.24109
21.588	-0.3714	-0.26978
21.589	-0.34546	-0.29633
21.59	-0.30609	-0.31769
21.591	-0.26611	-0.37903
21.592	-0.2475	-0.43091
21.593	-0.19501	-0.43243
21.594	-0.15167	-0.4126
21.595	-0.16907	-0.38727
21.596	-0.17853	-0.35217
21.597	-0.20264	-0.31921
21.598	-0.23254	-0.2832
21.599	-0.2594	-0.26123
21.6	-0.28229	-0.21698
21.601	-0.33844	-0.18982
21.602	-0.39337	-0.2002
21.603	-0.39673	-0.22827
21.604	-0.37628	-0.25238
21.605	-0.35339	-0.28626
21.606	-0.31677	-0.31494
21.607	-0.28656	-0.36835
21.608	-0.25635	-0.42175
21.609	-0.23102	-0.45837
21.61	-0.19287	-0.43518
21.611	-0.16174	-0.42267
21.612	-0.17639	-0.3891
21.613	-0.19348	-0.35645
21.614	-0.21545	-0.32684
21.615	-0.25085	-0.30579
21.616	-0.28565	-0.25391
21.617	-0.33081	-0.20416
21.618	-0.38635	-0.20447
21.619	-0.42755	-0.22339
21.62	-0.41412	-0.24506
21.621	-0.3952	-0.26978
21.622	-0.36408	-0.29663
21.623	-0.32929	-0.32623
21.624	-0.30304	-0.37689
21.625	-0.27741	-0.41107
21.626	-0.22278	-0.44006
21.627	-0.16724	-0.42572
21.628	-0.16296	-0.40436
21.629	-0.1767	-0.37231
21.63	-0.20172	-0.336
21.631	-0.22797	-0.29816
21.632	-0.25391	-0.27344
21.633	-0.28534	-0.21759
21.634	-0.34241	-0.17853
21.635	-0.38727	-0.19257
21.636	-0.42328	-0.20416
21.637	-0.40527	-0.2298
21.638	-0.3833	-0.25818
21.639	-0.35431	-0.28748
21.64	-0.31616	-0.31067
21.641	-0.27679	-0.36377
21.642	-0.25635	-0.41718
21.643	-0.19928	-0.42481
21.644	-0.15503	-0.40253
21.645	-0.17273	-0.38117
21.646	-0.18005	-0.35034
21.647	-0.21423	-0.31982
21.648	-0.24048	-0.28259
21.649	-0.26611	-0.26276
21.65	-0.289	-0.22278
21.651	-0.35004	-0.19745
21.652	-0.401	-0.20783
21.653	-0.4126	-0.23468
21.654	-0.39581	-0.26123
21.655	-0.37445	-0.29297
21.656	-0.336	-0.32654
21.657	-0.30426	-0.37415
21.658	-0.26917	-0.42603
21.659	-0.24841	-0.46539
21.66	-0.21393	-0.44891
21.661	-0.18433	-0.42877
21.662	-0.19775	-0.39978
21.663	-0.21271	-0.36438
21.664	-0.2356	-0.33264
21.665	-0.26733	-0.31097
21.666	-0.29999	-0.25909
21.667	-0.3476	-0.20325
21.668	-0.40344	-0.19348
21.669	-0.44281	-0.21423
21.67	-0.42419	-0.23651
21.671	-0.41016	-0.26825
21.672	-0.37598	-0.30121
21.673	-0.34821	-0.33356
21.674	-0.31525	-0.38727
21.675	-0.2829	-0.42053
21.676	-0.23041	-0.44952
21.677	-0.17517	-0.43427
21.678	-0.17426	-0.40955
21.679	-0.18555	-0.38239
21.68	-0.20538	-0.33844
21.681	-0.2359	-0.3009
21.682	-0.26093	-0.27832
21.683	-0.28626	-0.22308
21.684	-0.34424	-0.18219
21.685	-0.37842	-0.20477
21.686	-0.41077	-0.21576
21.687	-0.39734	-0.24109
21.688	-0.37872	-0.26886
21.689	-0.34973	-0.29419
21.69	-0.30975	-0.31647
21.691	-0.26856	-0.37598
21.692	-0.24414	-0.43366
21.693	-0.18829	-0.44373
21.694	-0.14893	-0.41962
21.695	-0.16449	-0.4007
21.696	-0.17853	-0.36224
21.697	-0.2066	-0.32837
21.698	-0.22949	-0.29053
21.699	-0.25452	-0.271
21.7	-0.28046	-0.22827
21.701	-0.34027	-0.2005
21.702	-0.39032	-0.21423
21.703	-0.3949	-0.23071
21.704	-0.3775	-0.2478
21.705	-0.36011	-0.28473
21.706	-0.32501	-0.31891
21.707	-0.29694	-0.36438
21.708	-0.26276	-0.42053
21.709	-0.23499	-0.45898
21.71	-0.19775	-0.43823
21.711	-0.16388	-0.42358
21.712	-0.17609	-0.39032
21.713	-0.1944	-0.35706
21.714	-0.21912	-0.32715
21.715	-0.25269	-0.30396
21.716	-0.28626	-0.25543
21.717	-0.33112	-0.19806
21.718	-0.38818	-0.19898
21.719	-0.42969	-0.2179
21.72	-0.4187	-0.23712
21.721	-0.39734	-0.26489
21.722	-0.36072	-0.29602
21.723	-0.33264	-0.32318
21.724	-0.30426	-0.3772
21.725	-0.27679	-0.41412
21.726	-0.22797	-0.44525
21.727	-0.17792	-0.42847
21.728	-0.17517	-0.4068
21.729	-0.1886	-0.37384
21.73	-0.21088	-0.33142
21.731	-0.23834	-0.29419
21.732	-0.26398	-0.27069
21.733	-0.2945	-0.21484
21.734	-0.35126	-0.17395
21.735	-0.39093	-0.18768
21.736	-0.42511	-0.19867
21.737	-0.40375	-0.22705
21.738	-0.38117	-0.25513
21.739	-0.35126	-0.28137
21.74	-0.31616	-0.30914
21.741	-0.2771	-0.36469
21.742	-0.26062	-0.41779
21.743	-0.20599	-0.42786
21.744	-0.16296	-0.40985
21.745	-0.17365	-0.39246
21.746	-0.18707	-0.35614
21.747	-0.21729	-0.3244
21.748	-0.24109	-0.29236
21.749	-0.26825	-0.26672
21.75	-0.29694	-0.22705
21.751	-0.35675	-0.2002
21.752	-0.40894	-0.21271
21.753	-0.41931	-0.23346
21.754	-0.39887	-0.25665
21.755	-0.38086	-0.28473
21.756	-0.34424	-0.31891
21.757	-0.31525	-0.36163
21.758	-0.28046	-0.41229
21.759	-0.25635	-0.44861
21.76	-0.22278	-0.43366
21.761	-0.19165	-0.42053
21.762	-0.20569	-0.38513
21.763	-0.2179	-0.35248
21.764	-0.24048	-0.32257
21.765	-0.26794	-0.29541
21.766	-0.30701	-0.24078
21.767	-0.35278	-0.18494
21.768	-0.40894	-0.17792
21.769	-0.44983	-0.19226
21.77	-0.43457	-0.21881
21.771	-0.41534	-0.24506
21.772	-0.37964	-0.27618
21.773	-0.35095	-0.30823
21.774	-0.32196	-0.36591
21.775	-0.29266	-0.40283
21.776	-0.24536	-0.43884
21.777	-0.18738	-0.42328
21.778	-0.18494	-0.401
21.779	-0.20111	-0.37354
21.78	-0.22125	-0.33508
21.781	-0.25055	-0.29419
21.782	-0.27588	-0.27466
21.783	-0.30151	-0.21484
21.784	-0.35828	-0.17548
21.785	-0.38971	-0.18982
21.786	-0.42358	-0.20752
21.787	-0.40741	-0.23315
21.788	-0.39154	-0.26062
21.789	-0.36377	-0.28961
21.79	-0.3299	-0.31403
21.791	-0.28839	-0.36652
21.792	-0.26947	-0.42603
21.793	-0.21484	-0.43213
21.794	-0.17395	-0.41138
21.795	-0.18616	-0.39215
21.796	-0.19836	-0.35614
21.797	-0.22675	-0.32532
21.798	-0.24872	-0.29358
21.799	-0.27069	-0.26764
21.8	-0.2948	-0.23163
21.801	-0.35187	-0.20294
21.802	-0.40649	-0.22003
21.803	-0.41321	-0.24597
21.804	-0.39673	-0.26672
21.805	-0.37659	-0.30426
21.806	-0.34149	-0.33752
21.807	-0.31006	-0.38178
21.808	-0.27344	-0.43701
21.809	-0.24262	-0.47211
21.81	-0.2066	-0.45624
21.811	-0.16937	-0.43945
21.812	-0.18585	-0.40833
21.813	-0.20325	-0.37567
21.814	-0.22888	-0.34271
21.815	-0.26001	-0.31433
21.816	-0.29388	-0.26367
21.817	-0.33752	-0.20416
21.818	-0.39276	-0.1944
21.819	-0.43121	-0.21088
21.82	-0.42084	-0.22888
21.821	-0.40466	-0.26245
21.822	-0.37262	-0.28931
21.823	-0.33752	-0.31799
21.824	-0.31067	-0.37231
21.825	-0.28198	-0.40955
21.826	-0.23346	-0.44586
21.827	-0.1825	-0.42847
21.828	-0.17487	-0.41016
21.829	-0.18982	-0.37994
21.83	-0.21423	-0.34302
21.831	-0.24048	-0.29968
21.832	-0.2655	-0.28503
21.833	-0.29327	-0.22614
21.834	-0.34821	-0.18524
21.835	-0.383	-0.20233
21.836	-0.42145	-0.21484
21.837	-0.39795	-0.242
21.838	-0.37567	-0.26825
21.839	-0.34363	-0.29175
21.84	-0.30823	-0.31311
21.841	-0.2652	-0.36774
21.842	-0.25085	-0.42236
21.843	-0.20111	-0.43304
21.844	-0.16083	-0.41504
21.845	-0.17944	-0.39703
21.846	-0.19013	-0.36041
21.847	-0.22125	-0.33112
21.848	-0.2478	-0.29999
21.849	-0.27863	-0.27679
21.85	-0.30701	-0.23743
21.851	-0.36285	-0.20752
21.852	-0.41748	-0.22247
21.853	-0.42542	-0.24109
21.854	-0.4068	-0.26306
21.855	-0.38239	-0.29816
21.856	-0.34699	-0.33356
21.857	-0.31677	-0.3775
21.858	-0.28503	-0.43549
21.859	-0.25848	-0.47119
21.86	-0.22095	-0.45502
21.861	-0.18951	-0.44312
21.862	-0.2063	-0.41077
21.863	-0.22553	-0.3772
21.864	-0.24872	-0.34729
21.865	-0.27924	-0.32105
21.866	-0.3125	-0.27039
21.867	-0.354	-0.21149
21.868	-0.41473	-0.21179
21.869	-0.45197	-0.22827
21.87	-0.44128	-0.25238
21.871	-0.42145	-0.28229
21.872	-0.38757	-0.3067
21.873	-0.35614	-0.33386
21.874	-0.32471	-0.39185
21.875	-0.29205	-0.42816
21.876	-0.242	-0.45746
21.877	-0.18829	-0.43915
21.878	-0.18341	-0.41443
21.879	-0.1947	-0.38422
21.88	-0.21149	-0.34882
21.881	-0.24139	-0.30884
21.882	-0.26947	-0.2945
21.883	-0.29907	-0.23468
21.884	-0.35278	-0.19379
21.885	-0.38544	-0.20294
21.886	-0.42358	-0.21545
21.887	-0.40527	-0.23926
21.888	-0.38452	-0.2655
21.889	-0.3537	-0.28961
21.89	-0.31036	-0.31586
21.891	-0.27039	-0.36865
21.892	-0.25177	-0.42267
21.893	-0.19531	-0.43579
21.894	-0.15381	-0.42358
21.895	-0.16083	-0.40131
21.896	-0.17487	-0.36346
21.897	-0.20325	-0.33081
21.898	-0.2301	-0.29663
21.899	-0.25482	-0.26886
21.9	-0.28381	-0.23132
21.901	-0.33875	-0.19409
21.902	-0.3949	-0.2124
21.903	-0.40741	-0.23499
21.904	-0.39093	-0.25543
21.905	-0.36652	-0.28809
21.906	-0.33569	-0.32684
21.907	-0.3009	-0.37109
21.908	-0.26489	-0.42999
21.909	-0.2417	-0.46387
21.91	-0.20416	-0.45105
21.911	-0.16663	-0.43152
21.912	-0.18036	-0.40283
21.913	-0.19959	-0.37476
21.914	-0.22522	-0.34332
21.915	-0.26001	-0.31128
21.916	-0.29999	-0.26276
21.917	-0.34302	-0.20477
21.918	-0.39734	-0.19806
21.919	-0.43366	-0.21362
21.92	-0.42145	-0.23712
21.921	-0.40405	-0.26642
21.922	-0.37018	-0.29053
21.923	-0.33814	-0.32501
21.924	-0.30762	-0.38147
21.925	-0.27863	-0.41748
21.926	-0.22888	-0.45136
21.927	-0.17548	-0.42938
21.928	-0.1712	-0.40741
21.929	-0.18372	-0.37415
21.93	-0.20599	-0.33936
21.931	-0.23377	-0.29755
21.932	-0.26123	-0.28168
21.933	-0.29358	-0.22339
21.934	-0.34943	-0.18677
21.935	-0.3833	-0.20142
21.936	-0.41657	-0.21271
21.937	-0.39703	-0.23804
21.938	-0.37567	-0.26245
21.939	-0.34332	-0.29022
21.94	-0.30518	-0.31677
21.941	-0.26215	-0.37018
21.942	-0.24872	-0.42481
21.943	-0.19409	-0.43335
21.944	-0.159	-0.4187
21.945	-0.17059	-0.39948
21.946	-0.18555	-0.36346
21.947	-0.20996	-0.32867
21.948	-0.23773	-0.29755
21.949	-0.2652	-0.27466
21.95	-0.29114	-0.23773
21.951	-0.35217	-0.20264
21.952	-0.41199	-0.21576
21.953	-0.42145	-0.23743
21.954	-0.40314	-0.25909
21.955	-0.38239	-0.29022
21.956	-0.34638	-0.32867
21.957	-0.31525	-0.37048
21.958	-0.28015	-0.4245
21.959	-0.25238	-0.46143
21.96	-0.21759	-0.44708
21.961	-0.18127	-0.42786
21.962	-0.19867	-0.39978
21.963	-0.21362	-0.36652
21.964	-0.242	-0.33447
21.965	-0.27374	-0.30945
21.966	-0.31067	-0.25696
21.967	-0.3537	-0.19592
21.968	-0.4129	-0.1886
21.969	-0.45441	-0.20508
21.97	-0.43762	-0.22064
21.971	-0.42389	-0.25391
21.972	-0.39154	-0.27924
21.973	-0.35828	-0.30945
21.974	-0.32898	-0.36591
21.975	-0.30365	-0.40039
21.976	-0.25482	-0.4361
21.977	-0.19684	-0.4129
21.978	-0.19409	-0.39185
21.979	-0.21088	-0.36011
21.98	-0.23438	-0.3186
21.981	-0.26306	-0.27374
21.982	-0.28503	-0.26154
21.983	-0.3125	-0.19959
21.984	-0.37231	-0.16296
21.985	-0.40741	-0.17578
21.986	-0.44342	-0.19013
21.987	-0.42572	-0.21271
21.988	-0.40588	-0.24017
21.989	-0.3714	-0.26825
21.99	-0.33447	-0.29358
21.991	-0.29572	-0.35065
21.992	-0.27893	-0.41077
21.993	-0.2182	-0.41473
21.994	-0.17639	-0.39673
21.995	-0.18921	-0.37537
21.996	-0.20569	-0.34302
21.997	-0.22827	-0.31067
21.998	-0.25238	-0.28107
21.999	-0.27863	-0.25513
22	-0.30304	-0.22003
22.001	-0.36041	-0.18768
22.002	-0.41351	-0.20172
22.003	-0.42114	-0.22156
22.004	-0.40283	-0.24353
22.005	-0.38513	-0.27588
22.006	-0.35095	-0.31494
22.007	-0.32379	-0.35736
22.008	-0.2945	-0.41718
22.009	-0.26703	-0.45105
22.01	-0.22827	-0.43976
22.011	-0.19379	-0.42053
22.012	-0.20538	-0.39398
22.013	-0.21545	-0.35645
22.014	-0.24048	-0.32532
22.015	-0.26886	-0.29938
22.016	-0.30579	-0.25604
22.017	-0.3476	-0.19501
22.018	-0.40222	-0.19104
22.019	-0.44098	-0.20752
22.02	-0.42297	-0.2301
22.021	-0.401	-0.26062
22.022	-0.37384	-0.28748
22.023	-0.34088	-0.31464
22.024	-0.30884	-0.3772
22.025	-0.27435	-0.41473
22.026	-0.23163	-0.45349
22.027	-0.17578	-0.43854
22.028	-0.16907	-0.42175
22.029	-0.1825	-0.38971
22.03	-0.19867	-0.35278
22.031	-0.22736	-0.30884
22.032	-0.25635	-0.29358
22.033	-0.28107	-0.2301
22.034	-0.33997	-0.19592
22.035	-0.37476	-0.20599
22.036	-0.41077	-0.22553
22.037	-0.39337	-0.24658
22.038	-0.37689	-0.2713
22.039	-0.34515	-0.3006
22.04	-0.31097	-0.33081
22.041	-0.26611	-0.38452
22.042	-0.2478	-0.4422
22.043	-0.18982	-0.44464
22.044	-0.15045	-0.42938
22.045	-0.16144	-0.40924
22.046	-0.17639	-0.36926
22.047	-0.19989	-0.33905
22.048	-0.22919	-0.30792
22.049	-0.25421	-0.27588
22.05	-0.28442	-0.23682
22.051	-0.34027	-0.19806
22.052	-0.39673	-0.21179
22.053	-0.40161	-0.23682
22.054	-0.38391	-0.26184
22.055	-0.36682	-0.29266
22.056	-0.33234	-0.33173
22.057	-0.29846	-0.36926
22.058	-0.26917	-0.42786
22.059	-0.24078	-0.46143
22.06	-0.20477	-0.45715
22.061	-0.16815	-0.4364
22.062	-0.18921	-0.40985
22.063	-0.20325	-0.37506
22.064	-0.22644	-0.34546
22.065	-0.25269	-0.31311
22.066	-0.29083	-0.26367
22.067	-0.33325	-0.20172
22.068	-0.39124	-0.19898
22.069	-0.42816	-0.21088
22.07	-0.41657	-0.23743
22.071	-0.40222	-0.26917
22.072	-0.3717	-0.29205
22.073	-0.33966	-0.32257
22.074	-0.3122	-0.37903
22.075	-0.28412	-0.41107
22.076	-0.23682	-0.44891
22.077	-0.18066	-0.42938
22.078	-0.18158	-0.41596
22.079	-0.19775	-0.38178
22.08	-0.21637	-0.34821
22.081	-0.24811	-0.29999
22.082	-0.27405	-0.28503
22.083	-0.30029	-0.22339
22.084	-0.36102	-0.17975
22.085	-0.39368	-0.19196
22.086	-0.43304	-0.2063
22.087	-0.41565	-0.23132
22.088	-0.39887	-0.25726
22.089	-0.36163	-0.28259
22.09	-0.32776	-0.31464
22.091	-0.28778	-0.3653
22.092	-0.27283	-0.42175
22.093	-0.21179	-0.42755
22.094	-0.17456	-0.41687
22.095	-0.18677	-0.39459
22.096	-0.20264	-0.36194
22.097	-0.22553	-0.33173
22.098	-0.25238	-0.29877
22.099	-0.27893	-0.27344
22.1	-0.30396	-0.23468
22.101	-0.36316	-0.19409
22.102	-0.41901	-0.20721
22.103	-0.42511	-0.22675
22.104	-0.41168	-0.25085
22.105	-0.39093	-0.28107
22.106	-0.35309	-0.32196
22.107	-0.32623	-0.36041
22.108	-0.2948	-0.41687
22.109	-0.26459	-0.45502
22.11	-0.2356	-0.448
22.111	-0.20142	-0.42969
22.112	-0.21179	-0.39948
22.113	-0.22888	-0.36469
22.114	-0.25604	-0.33386
22.115	-0.28717	-0.30365
22.116	-0.32105	-0.26062
22.117	-0.35858	-0.19501
22.118	-0.41718	-0.18982
22.119	-0.45532	-0.20599
22.12	-0.4419	-0.22705
22.121	-0.42206	-0.25452
22.122	-0.39185	-0.28259
22.123	-0.35736	-0.31067
22.124	-0.3244	-0.36865
22.125	-0.29266	-0.39917
22.126	-0.24628	-0.43793
22.127	-0.19165	-0.4184
22.128	-0.18433	-0.40497
22.129	-0.19409	-0.37567
22.13	-0.21637	-0.33783
22.131	-0.24353	-0.29541
22.132	-0.26886	-0.28412
22.133	-0.29938	-0.22553
22.134	-0.35675	-0.18921
22.135	-0.38727	-0.20264
22.136	-0.42358	-0.21545
22.137	-0.40344	-0.23682
22.138	-0.38605	-0.26764
22.139	-0.354	-0.29572
22.14	-0.31586	-0.3241
22.141	-0.27466	-0.37964
22.142	-0.26215	-0.43823
22.143	-0.20355	-0.44495
22.144	-0.16296	-0.42786
22.145	-0.17761	-0.41107
22.146	-0.18951	-0.3775
22.147	-0.21698	-0.33875
22.148	-0.24323	-0.30792
22.149	-0.26856	-0.28168
22.15	-0.29633	-0.24231
22.151	-0.35309	-0.20386
22.152	-0.40863	-0.21545
22.153	-0.4184	-0.23071
22.154	-0.40466	-0.25269
22.155	-0.38452	-0.27985
22.156	-0.34912	-0.31677
22.157	-0.31769	-0.35492
22.158	-0.28656	-0.4184
22.159	-0.25635	-0.45502
22.16	-0.22217	-0.44312
22.161	-0.18463	-0.4245
22.162	-0.20111	-0.39734
22.163	-0.2182	-0.36255
22.164	-0.23743	-0.33356
22.165	-0.26642	-0.30853
22.166	-0.30579	-0.2652
22.167	-0.34332	-0.20752
22.168	-0.40436	-0.2002
22.169	-0.43671	-0.21027
22.17	-0.42694	-0.23071
22.171	-0.40649	-0.25757
22.172	-0.37476	-0.28565
22.173	-0.33936	-0.31128
22.174	-0.31372	-0.36713
22.175	-0.2832	-0.39978
22.176	-0.23529	-0.44098
22.177	-0.17548	-0.41565
22.178	-0.1712	-0.39887
22.179	-0.19074	-0.36926
22.18	-0.20966	-0.33264
22.181	-0.23895	-0.29205
22.182	-0.26459	-0.27802
22.183	-0.29541	-0.21393
22.184	-0.36163	-0.17792
22.185	-0.3949	-0.1889
22.186	-0.42969	-0.20508
22.187	-0.41077	-0.22827
22.188	-0.39429	-0.25726
22.189	-0.36835	-0.28168
22.19	-0.33417	-0.31097
22.191	-0.29297	-0.36316
22.192	-0.28046	-0.41412
22.193	-0.22034	-0.41779
22.194	-0.18799	-0.40649
22.195	-0.19501	-0.38361
22.196	-0.20599	-0.34699
22.197	-0.23377	-0.31647
22.198	-0.26215	-0.28259
22.199	-0.28626	-0.25726
22.2	-0.31342	-0.22308
22.201	-0.36652	-0.18463
22.202	-0.42542	-0.20416
22.203	-0.43457	-0.22522
22.204	-0.4187	-0.25085
22.205	-0.39459	-0.27771
22.206	-0.35553	-0.31647
22.207	-0.32257	-0.35492
22.208	-0.29388	-0.41412
22.209	-0.26398	-0.45013
22.21	-0.22797	-0.44434
22.211	-0.18982	-0.42297
22.212	-0.20905	-0.39551
22.213	-0.224	-0.36255
22.214	-0.25238	-0.32898
22.215	-0.2832	-0.29694
22.216	-0.32074	-0.25421
22.217	-0.36346	-0.19287
22.218	-0.41962	-0.19135
22.219	-0.44983	-0.2005
22.22	-0.44373	-0.22675
22.221	-0.42786	-0.25299
22.222	-0.39276	-0.28076
22.223	-0.36224	-0.30823
22.224	-0.32929	-0.37048
22.225	-0.29694	-0.40161
22.226	-0.25147	-0.44006
22.227	-0.19348	-0.41504
22.228	-0.1889	-0.39917
22.229	-0.20264	-0.3656
22.23	-0.22614	-0.33051
22.231	-0.25116	-0.28839
22.232	-0.27741	-0.27649
22.233	-0.30457	-0.21637
22.234	-0.36469	-0.17792
22.235	-0.39429	-0.19287
22.236	-0.4361	-0.20599
22.237	-0.41962	-0.23224
22.238	-0.40253	-0.26428
22.239	-0.3714	-0.29419
22.24	-0.33417	-0.32593
22.241	-0.28992	-0.38117
22.242	-0.27435	-0.44067
22.243	-0.2121	-0.45105
22.244	-0.17456	-0.43732
22.245	-0.18219	-0.4187
22.246	-0.19745	-0.38544
22.247	-0.21942	-0.35248
22.248	-0.24567	-0.31708
22.249	-0.26825	-0.289
22.25	-0.29968	-0.25177
22.251	-0.35217	-0.21149
22.252	-0.41016	-0.22644
22.253	-0.42114	-0.24689
22.254	-0.41016	-0.26886
22.255	-0.383	-0.29816
22.256	-0.34638	-0.33936
22.257	-0.31555	-0.37811
22.258	-0.28168	-0.43945
22.259	-0.25269	-0.47394
22.26	-0.21698	-0.45746
22.261	-0.18158	-0.44434
22.262	-0.19775	-0.41565
22.263	-0.20996	-0.3772
22.264	-0.2359	-0.3421
22.265	-0.26306	-0.31189
22.266	-0.29846	-0.27008
22.267	-0.33875	-0.20477
22.268	-0.39795	-0.20081
22.269	-0.43793	-0.21301
22.27	-0.42938	-0.2356
22.271	-0.41016	-0.26154
22.272	-0.37811	-0.29266
22.273	-0.34607	-0.32013
22.274	-0.3125	-0.37628
22.275	-0.28076	-0.41199
22.276	-0.23926	-0.45319
22.277	-0.1825	-0.42786
22.278	-0.17334	-0.41016
22.279	-0.18921	-0.37811
22.28	-0.20813	-0.33844
22.281	-0.23621	-0.29938
22.282	-0.26123	-0.28565
22.283	-0.29144	-0.224
22.284	-0.35645	-0.18768
22.285	-0.38788	-0.19714
22.286	-0.42236	-0.21271
22.287	-0.40558	-0.23529
22.288	-0.38757	-0.26428
22.289	-0.35339	-0.29175
22.29	-0.3186	-0.31952
22.291	-0.27496	-0.37262
22.292	-0.2652	-0.43427
22.293	-0.20783	-0.43884
22.294	-0.17456	-0.42053
22.295	-0.18189	-0.4007
22.296	-0.19898	-0.36804
22.297	-0.22308	-0.33203
22.298	-0.24963	-0.29816
22.299	-0.27466	-0.271
22.3	-0.30701	-0.23377
22.301	-0.35858	-0.19745
22.302	-0.41718	-0.21576
22.303	-0.42236	-0.22797
22.304	-0.40863	-0.25574
22.305	-0.38544	-0.28656
22.306	-0.34729	-0.32288
22.307	-0.32318	-0.36285
22.308	-0.29236	-0.42481
22.309	-0.26276	-0.45715
22.31	-0.22736	-0.44464
22.311	-0.18555	-0.42816
22.312	-0.19989	-0.39764
22.313	-0.21881	-0.35889
22.314	-0.23926	-0.32196
22.315	-0.26978	-0.29358
22.316	-0.31097	-0.24567
22.317	-0.3476	-0.18463
22.318	-0.40558	-0.18219
22.319	-0.44647	-0.19623
22.32	-0.43243	-0.21698
22.321	-0.41534	-0.24475
22.322	-0.38452	-0.271
22.323	-0.35584	-0.30182
22.324	-0.32318	-0.36438
22.325	-0.29358	-0.39948
22.326	-0.24658	-0.43854
22.327	-0.1889	-0.42236
22.328	-0.18921	-0.40955
22.329	-0.20416	-0.37323
22.33	-0.22766	-0.33936
22.331	-0.24902	-0.29633
22.332	-0.27649	-0.2832
22.333	-0.30762	-0.21606
22.334	-0.36621	-0.17639
22.335	-0.39887	-0.18555
22.336	-0.43518	-0.2005
22.337	-0.41443	-0.22339
22.338	-0.39917	-0.25635
22.339	-0.36713	-0.28137
22.34	-0.32959	-0.30701
22.341	-0.28687	-0.36041
22.342	-0.27954	-0.41718
22.343	-0.22492	-0.42389
22.344	-0.19013	-0.41138
22.345	-0.19653	-0.38849
22.346	-0.22095	-0.35461
22.347	-0.24078	-0.32379
22.348	-0.26764	-0.28839
22.349	-0.28961	-0.26367
22.35	-0.32105	-0.22705
22.351	-0.37323	-0.18616
22.352	-0.42603	-0.19928
22.353	-0.43304	-0.21484
22.354	-0.41687	-0.24262
22.355	-0.39642	-0.26886
22.356	-0.36072	-0.30731
22.357	-0.32593	-0.34912
22.358	-0.29663	-0.40802
22.359	-0.27069	-0.44403
22.36	-0.2356	-0.43488
22.361	-0.19379	-0.41626
22.362	-0.20966	-0.38971
22.363	-0.22217	-0.3537
22.364	-0.24567	-0.32349
22.365	-0.27649	-0.29144
22.366	-0.31403	-0.24902
22.367	-0.35065	-0.18829
22.368	-0.4126	-0.18066
22.369	-0.44739	-0.19013
22.37	-0.43488	-0.21729
22.371	-0.42145	-0.24292
22.372	-0.38666	-0.26886
22.373	-0.34851	-0.30182
22.374	-0.31616	-0.3595
22.375	-0.28412	-0.39002
22.376	-0.24048	-0.43396
22.377	-0.177	-0.41107
22.378	-0.17365	-0.39917
22.379	-0.1889	-0.36621
22.38	-0.21179	-0.32715
22.381	-0.23529	-0.28503
22.382	-0.26276	-0.27283
22.383	-0.289	-0.20996
22.384	-0.35004	-0.17914
22.385	-0.38178	-0.17944
22.386	-0.41809	-0.19867
22.387	-0.3949	-0.22186
22.388	-0.37964	-0.25208
22.389	-0.34699	-0.27863
22.39	-0.30945	-0.30945
22.391	-0.26581	-0.36133
22.392	-0.25482	-0.41992
22.393	-0.19623	-0.42847
22.394	-0.16419	-0.41626
22.395	-0.17456	-0.39581
22.396	-0.19013	-0.36377
22.397	-0.21332	-0.32654
22.398	-0.23895	-0.29144
22.399	-0.26367	-0.26794
22.4	-0.29083	-0.23041
22.401	-0.34607	-0.18829
22.402	-0.40222	-0.2063
22.403	-0.40314	-0.22186
22.404	-0.39032	-0.24689
22.405	-0.37231	-0.27802
22.406	-0.33783	-0.31342
22.407	-0.30914	-0.354
22.408	-0.27863	-0.40955
22.409	-0.25085	-0.43976
22.41	-0.21484	-0.4361
22.411	-0.17334	-0.41321
22.412	-0.18982	-0.38971
22.413	-0.20416	-0.35248
22.414	-0.22919	-0.3186
22.415	-0.25848	-0.28961
22.416	-0.29633	-0.24811
22.417	-0.33508	-0.18707
22.418	-0.39887	-0.18463
22.419	-0.43915	-0.19714
22.42	-0.43274	-0.22369
22.421	-0.41382	-0.25055
22.422	-0.38757	-0.27954
22.423	-0.34912	-0.31128
22.424	-0.31799	-0.36438
22.425	-0.28961	-0.40009
22.426	-0.24872	-0.44006
22.427	-0.18585	-0.41931
22.428	-0.18127	-0.40772
22.429	-0.19806	-0.37048
22.43	-0.2243	-0.33356
22.431	-0.2533	-0.29388
22.432	-0.28412	-0.28046
22.433	-0.31036	-0.22003
22.434	-0.37079	-0.18158
22.435	-0.40497	-0.18524
22.436	-0.4422	-0.2005
22.437	-0.41534	-0.21973
22.438	-0.40009	-0.24475
22.439	-0.3656	-0.27008
22.44	-0.33264	-0.29816
22.441	-0.28656	-0.35126
22.442	-0.27679	-0.40649
22.443	-0.21484	-0.40985
22.444	-0.18189	-0.39398
22.445	-0.18921	-0.37598
22.446	-0.20233	-0.33997
22.447	-0.22766	-0.30579
22.448	-0.25635	-0.27557
22.449	-0.28442	-0.25177
22.45	-0.31067	-0.22064
22.451	-0.36011	-0.18066
22.452	-0.41748	-0.1944
22.453	-0.42084	-0.2066
22.454	-0.40558	-0.23865
22.455	-0.38635	-0.26856
22.456	-0.34943	-0.30487
22.457	-0.31738	-0.34393
22.458	-0.28961	-0.40253
22.459	-0.25848	-0.43915
22.46	-0.22125	-0.43884
22.461	-0.17426	-0.41901
22.462	-0.18829	-0.3949
22.463	-0.21149	-0.35828
22.464	-0.23499	-0.32532
22.465	-0.26581	-0.29724
22.466	-0.30396	-0.25269
22.467	-0.34546	-0.19287
22.468	-0.41046	-0.19226
22.469	-0.44647	-0.2005
22.47	-0.43549	-0.22797
22.471	-0.41657	-0.25269
22.472	-0.38849	-0.2832
22.473	-0.35431	-0.31128
22.474	-0.32806	-0.37262
22.475	-0.29755	-0.40741
22.476	-0.25238	-0.44525
22.477	-0.19684	-0.42511
22.478	-0.19196	-0.4184
22.479	-0.20081	-0.38086
22.48	-0.2182	-0.34271
22.481	-0.24109	-0.30396
22.482	-0.27069	-0.28961
22.483	-0.2945	-0.22675
22.484	-0.35523	-0.1944
22.485	-0.3833	-0.20386
22.486	-0.42633	-0.22125
22.487	-0.40527	-0.24262
22.488	-0.39215	-0.27313
22.489	-0.35797	-0.29846
22.49	-0.32044	-0.32776
22.491	-0.27679	-0.38483
22.492	-0.26581	-0.44251
22.493	-0.20325	-0.44464
22.494	-0.16693	-0.43457
22.495	-0.17304	-0.41443
22.496	-0.18677	-0.38574
22.497	-0.20996	-0.34668
22.498	-0.2356	-0.31586
22.499	-0.26245	-0.28503
22.5	-0.29205	-0.24658
22.501	-0.3479	-0.21027
22.502	-0.4068	-0.22766
22.503	-0.40833	-0.24292
22.504	-0.39215	-0.27161
22.505	-0.37323	-0.30151
22.506	-0.33875	-0.33752
22.507	-0.31097	-0.37842
22.508	-0.27985	-0.43823
22.509	-0.25299	-0.47089
22.51	-0.21942	-0.46417
22.511	-0.18097	-0.44617
22.512	-0.2002	-0.4187
22.513	-0.21118	-0.37842
22.514	-0.23651	-0.34058
22.515	-0.26703	-0.30792
22.516	-0.30365	-0.26123
22.517	-0.34088	-0.20233
22.518	-0.40405	-0.19165
22.519	-0.43976	-0.19928
22.52	-0.4364	-0.22217
22.521	-0.41809	-0.2478
22.522	-0.38879	-0.27344
22.523	-0.35095	-0.30396
22.524	-0.32044	-0.36163
22.525	-0.2887	-0.39612
22.526	-0.2475	-0.43366
22.527	-0.1889	-0.40924
22.528	-0.18585	-0.3949
22.529	-0.19775	-0.36041
22.53	-0.22186	-0.32715
22.531	-0.24597	-0.28473
22.532	-0.27283	-0.27161
22.533	-0.3009	-0.20813
22.534	-0.36316	-0.1712
22.535	-0.39795	-0.177
22.536	-0.43274	-0.19165
22.537	-0.41443	-0.21729
22.538	-0.40009	-0.25024
22.539	-0.36591	-0.27618
22.54	-0.32929	-0.30701
22.541	-0.29022	-0.36041
22.542	-0.27771	-0.41626
22.543	-0.2179	-0.42297
22.544	-0.1828	-0.41077
22.545	-0.19104	-0.38605
22.546	-0.21027	-0.354
22.547	-0.23132	-0.32013
22.548	-0.25971	-0.27924
22.549	-0.2829	-0.25238
22.55	-0.31158	-0.21881
22.551	-0.36682	-0.1712
22.552	-0.42419	-0.18707
22.553	-0.42725	-0.20111
22.554	-0.41138	-0.22705
22.555	-0.39459	-0.25696
22.556	-0.35584	-0.29572
22.557	-0.32532	-0.33722
22.558	-0.29572	-0.39551
22.559	-0.26398	-0.43457
22.56	-0.23224	-0.43091
22.561	-0.19287	-0.41199
22.562	-0.2121	-0.38788
22.563	-0.22308	-0.34973
22.564	-0.2478	-0.31403
22.565	-0.27405	-0.28778
22.566	-0.31036	-0.24658
22.567	-0.34485	-0.19074
22.568	-0.4007	-0.18097
22.569	-0.4361	-0.19226
22.57	-0.43335	-0.22034
22.571	-0.41779	-0.24475
22.572	-0.38574	-0.27008
22.573	-0.35156	-0.30304
22.574	-0.32044	-0.35614
22.575	-0.28778	-0.39063
22.576	-0.24506	-0.43457
22.577	-0.18524	-0.4126
22.578	-0.18189	-0.40192
22.579	-0.1947	-0.36835
22.58	-0.21973	-0.33081
22.581	-0.24933	-0.29297
22.582	-0.27527	-0.27985
22.583	-0.30212	-0.2243
22.584	-0.36255	-0.18341
22.585	-0.39368	-0.19257
22.586	-0.42633	-0.20447
22.587	-0.4068	-0.22766
22.588	-0.39093	-0.26123
22.589	-0.35645	-0.28687
22.59	-0.31952	-0.31403
22.591	-0.27496	-0.36804
22.592	-0.26062	-0.42694
22.593	-0.19959	-0.4364
22.594	-0.16419	-0.41901
22.595	-0.17334	-0.39825
22.596	-0.19074	-0.36957
22.597	-0.21332	-0.33386
22.598	-0.24597	-0.29877
22.599	-0.26886	-0.27496
22.6	-0.29877	-0.23926
22.601	-0.35065	-0.20081
22.602	-0.40772	-0.21729
22.603	-0.40985	-0.2298
22.604	-0.39856	-0.25665
22.605	-0.37903	-0.28442
22.606	-0.34393	-0.31891
22.607	-0.31067	-0.36041
22.608	-0.28229	-0.42145
22.609	-0.25085	-0.46173
22.61	-0.21759	-0.45136
22.611	-0.17151	-0.43976
22.612	-0.19318	-0.41443
22.613	-0.20874	-0.37567
22.614	-0.23651	-0.33447
22.615	-0.26154	-0.30823
22.616	-0.30029	-0.26611
22.617	-0.34302	-0.20355
22.618	-0.40161	-0.19928
22.619	-0.43701	-0.21393
22.62	-0.43091	-0.23773
22.621	-0.41504	-0.25757
22.622	-0.38117	-0.289
22.623	-0.35034	-0.31708
22.624	-0.32074	-0.37476
22.625	-0.29327	-0.41107
22.626	-0.25024	-0.44556
22.627	-0.19501	-0.42603
22.628	-0.18982	-0.41473
22.629	-0.2005	-0.37781
22.63	-0.22766	-0.34424
22.631	-0.25757	-0.30212
22.632	-0.28198	-0.28442
22.633	-0.31158	-0.22247
22.634	-0.37567	-0.18433
22.635	-0.40924	-0.18677
22.636	-0.448	-0.20264
22.637	-0.42969	-0.22492
22.638	-0.41687	-0.25421
22.639	-0.3833	-0.28168
22.64	-0.34912	-0.31097
22.641	-0.30365	-0.36774
22.642	-0.29358	-0.42694
22.643	-0.23224	-0.42877
22.644	-0.19867	-0.4129
22.645	-0.20935	-0.39063
22.646	-0.22247	-0.36041
22.647	-0.24384	-0.32379
22.648	-0.27496	-0.28565
22.649	-0.29724	-0.25696
22.65	-0.32471	-0.21912
22.651	-0.38178	-0.17487
22.652	-0.44037	-0.18799
22.653	-0.44434	-0.19562
22.654	-0.42755	-0.22858
22.655	-0.40436	-0.25482
22.656	-0.37109	-0.29022
22.657	-0.33814	-0.33051
22.658	-0.30426	-0.39215
22.659	-0.27557	-0.4303
22.66	-0.24689	-0.4245
22.661	-0.20477	-0.41351
22.662	-0.224	-0.39093
22.663	-0.23865	-0.35034
22.664	-0.26337	-0.31586
22.665	-0.28992	-0.28992
22.666	-0.32318	-0.24689
22.667	-0.36194	-0.19623
22.668	-0.42114	-0.18585
22.669	-0.45929	-0.19318
22.67	-0.45319	-0.22247
22.671	-0.43396	-0.24262
22.672	-0.4007	-0.27313
22.673	-0.36469	-0.30945
22.674	-0.33325	-0.36682
22.675	-0.30121	-0.40192
22.676	-0.26062	-0.43945
22.677	-0.20142	-0.4129
22.678	-0.20111	-0.40009
22.679	-0.21423	-0.36713
22.68	-0.23987	-0.3299
22.681	-0.26459	-0.7077
22.682	-0.29144	-1.06323
22.683	-0.32318	-1.39709
22.684	-0.37994	-1.71082
22.685	-0.41626	-2.00562
22.686	-0.45105	-2.2821
22.687	-0.43366	-2.54242
22.688	-0.4187	-2.78656
22.689	-0.383	-3.01605
22.69	-0.34424	-3.23151
22.691	-0.2945	-3.43384
22.692	-0.27954	-3.62396
22.693	-0.21637	-3.80219
22.694	-0.18219	-3.96973
22.695	-0.18555	-4.1272
22.696	-0.20508	-4.27521
22.697	-0.22736	-4.41284
22.698	-0.25299	-4.53613
22.699	-0.2771	-4.64813
22.7	-0.30731	-4.72809
22.701	-0.36194	-4.77295
22.702	-0.41992	-4.86603
22.703	-0.42633	-4.93469
22.704	-0.41199	-5.01251
22.705	-0.38727	-5.06622
22.706	-0.35309	-5.10986
22.707	-0.3183	-5.17242
22.708	-0.28534	-5.24384
22.709	-0.2533	-5.29053
22.71	-0.21973	-5.27832
22.711	-0.17731	-5.25085
22.712	-0.19623	-5.26794
22.713	-0.21179	-5.34668
22.714	-0.23285	-5.42023
22.715	-0.26032	-5.4895
22.716	-0.29694	-5.55481
22.717	-0.33386	-5.61615
22.718	-0.39093	-5.67352
22.719	-0.42725	-5.72723
22.72	-0.42572	-5.7782
22.721	-0.40558	-5.82581
22.722	-0.37506	-5.87067
22.723	-0.75043	-5.91278
22.724	-1.10352	-5.95215
22.725	-1.43524	-5.98907
22.726	-1.74683	-6.02386
22.727	-2.03949	-6.05652
22.728	-2.31415	-6.08734
22.729	-2.57263	-6.11633
22.73	-2.81494	-6.14349
22.731	-3.0426	-6.16913
22.732	-3.25653	-6.19324
22.733	-3.45734	-6.21552
22.734	-3.64594	-6.23657
22.735	-3.82324	-6.25671
22.736	-3.98987	-6.27533
22.737	-4.14612	-6.29303
22.738	-4.29291	-6.3092
22.739	-4.43115	-6.32507
22.74	-4.56055	-6.33972
22.741	-4.68231	-6.35345
22.742	-4.79675	-6.36627
22.743	-4.90051	-6.37817
22.744	-4.99603	-6.38947
22.745	-5.09125	-6.40045
22.746	-5.17914	-6.41052
22.747	-5.26306	-6.41968
22.748	-5.33478	-6.42853
22.749	-5.40466	-6.43707
22.75	-5.46692	-6.4447
22.751	-5.52979	-6.45203
22.752	-5.58655	-6.45874
22.753	-5.5954	-6.46545
22.754	-5.63599	-6.47156
22.755	-5.69244	-6.47736
22.756	-5.74554	-6.48285
22.757	-5.79529	-6.48773
22.758	-5.84229	-6.492
22.759	-5.88623	-6.49628
22.76	-5.92712	-6.50024
22.761	-5.96588	-6.50391
22.762	-6.0025	-6.50726
22.763	-6.03668	-6.51062
22.764	-6.06873	-6.51367
22.765	-6.09894	-6.51642
22.766	-6.12701	-6.51947
22.767	-6.15356	-6.52191
22.768	-6.17859	-6.52405
22.769	-6.20209	-6.52618
22.77	-6.22437	-6.52832
22.771	-6.24542	-6.53015
22.772	-6.26465	-6.53229
22.773	-6.28296	-6.53381
22.774	-6.30035	-6.53534
22.775	-6.31683	-6.53687
22.776	-6.33209	-6.53839
22.777	-6.34613	-6.53992
22.778	-6.35956	-6.54114
22.779	-6.37238	-6.54236
22.78	-6.38428	-6.54358
22.781	-6.39557	-6.54449
22.782	-6.40594	-6.54541
22.783	-6.41571	-6.54663
22.784	-6.42487	-6.54724
22.785	-6.43372	-6.54846
22.786	-6.44165	-6.54938
22.787	-6.44928	-6.55029
22.788	-6.4566	-6.5509
22.789	-6.46332	-6.55151
22.79	-6.47003	-6.55212
22.791	-6.47552	-6.55273
22.792	-6.48132	-6.55304
22.793	-6.48621	-6.55334
22.794	-6.49109	-6.55396
22.795	-6.49536	-6.55457
22.796	-6.49963	-6.55487
22.797	-6.5033	-6.55518
[truncated: 6,814 more rows]

## Sheet: Fig. 4j
	Normalized transconductance
frequency (Hz)	DTP-2T	DTP-P
0.1	1	1
0.2	1.00286	0.99645
0.5	0.98286	1.00709
1	0.99143	1
2	0.96571	0.99645
5	0.91429	1
10	0.85429	0.98936
20	0.72	0.96809
50	0.60857	0.85461
100	0.36571	0.63121
200	0.19714	0.36525
500	0.06571	0.16312
1000	0.02857	0.08511
2000	0.006	0.0461
5000		0.03191

## Sheet: Fig. 4k
	tau (s)	transconductance at 100 Hz (S)	error bar
DTP-2T	0.0018	5.4123e-05	7.899e-06
DTP-P	0.0009	9.4544e-05	8.891e-06
