# Supplementary material for: Peculiar transient behaviors of organic electrochemical transistors governed by ion injection directionality
Source: Nat Commun. 2023 Nov 28;14:7577. doi: 10.1038/s41467-023-42840-z (PMC10684893; doi:10.1038/s41467-023-42840-z)
Supplement: Supplementary file 7 — Source Data [file 41467_2023_42840_MOESM7_ESM.zip › Source_data_Fig5.xlsx]

## Sheet: Fig. 5b
DTP-2T		DTP-P		DTP-2T (fit)		DTP-P (fit)
time (s)	normalized ID	time (s)	normalized ID	time (s)	fitting ID	time (s)	fitting ID
59.821	-0.05493	61.28	-0.06256	65.6005	-0.04151	65.6	0.02062
59.8345	-0.05768	61.289	-0.13702	65.6054	-0.09742	65.6062	-0.0134
59.848	-0.05615	61.298	-0.04822	65.6102	-0.15005	65.6124	-0.04608
59.8615	-0.05981	61.307	-0.159	65.6151	-0.1996	65.6187	-0.07748
59.875	-0.05981	61.316	0.16571	65.62	-0.24626	65.6249	-0.10765
59.8885	-0.05707	61.325	0.16022	65.6249	-0.29019	65.6311	-0.13663
59.902	-0.05646	61.334	-0.04395	65.6297	-0.33155	65.6373	-0.16447
59.9155	-0.05676	61.343	-0.08301	65.6346	-0.37049	65.6436	-0.19122
59.929	-0.05768	61.352	-0.08423	65.6395	-0.40715	65.6498	-0.21691
59.9425	-0.05554	61.361	0.06836	65.6444	-0.44167	65.656	-0.2416
59.956	-0.05585	61.37	0.08301	65.6492	-0.47418	65.6622	-0.26532
59.9695	-0.05493	61.379	0.06775	65.6541	-0.50478	65.6684	-0.28811
59.983	-0.05798	61.388	-0.31555	65.659	-0.53359	65.6747	-0.31
59.9965	-0.05859	61.397	-0.20508	65.6639	-0.56072	65.6809	-0.33103
60.01	-0.05798	61.406	-0.06378	65.6687	-0.58626	65.6871	-0.35123
60.0235	-0.0589	61.415	-0.00244	65.6736	-0.6103	65.6933	-0.37065
60.037	-0.05676	61.424	0.05981	65.6785	-0.63294	65.6996	-0.38929
60.0505	-0.05737	61.433	0.23499	65.6833	-0.65426	65.7058	-0.40721
60.064	-0.05493	61.442	0.02594	65.6882	-0.67433	65.712	-0.42442
60.0775	-0.06012	61.451	-0.0061	65.6931	-0.69323	65.7182	-0.44096
60.091	-0.0589	61.46	-0.05768	65.698	-0.71102	65.7244	-0.45685
60.1045	-0.05585	61.469	-0.10956	65.7028	-0.72777	65.7307	-0.47211
60.118	-0.05585	61.478	-0.2356	65.7077	-0.74355	65.7369	-0.48677
60.1315	-0.05859	61.487	0.15381	65.7126	-0.7584	65.7431	-0.50086
60.145	-0.0589	61.496	-0.01343	65.7175	-0.77238	65.7493	-0.5144
60.1585	-0.05859	61.505	-0.11658	65.7223	-0.78554	65.7556	-0.5274
60.172	-0.05676	61.514	0.09583	65.7272	-0.79793	65.7618	-0.53989
60.1855	-0.05585	61.523	0.02472	65.7321	-0.8096	65.768	-0.55189
60.199	-0.05859	61.532	0.03845	65.737	-0.82059	65.7742	-0.56342
60.2125	-0.05676	61.541	-0.01678	65.7418	-0.83094	65.7804	-0.5745
60.226	-0.05951	61.55	-0.20569	65.7467	-0.84068	65.7867	-0.58514
60.2395	-0.05646	61.559	-0.03693	65.7516	-0.84985	65.7929	-0.59536
60.253	-0.05554	61.568	-0.06958	65.7565	-0.85848	65.7991	-0.60519
60.2665	-0.05707	61.577	-0.09277	65.7613	-0.86661	65.8053	-0.61462
60.28	-0.06042	61.586	0.03754	65.7662	-0.87426	65.8116	-0.62369
60.2935	-0.06073	61.595	0.49164	65.7711	-0.88147	65.8178	-0.6324
60.307	-0.05798	61.604	0.02441	65.7759	-0.88825	65.824	-0.64076
60.3205	-0.05554	61.613	-0.11292	65.7808	-0.89464	65.8302	-0.6488
60.334	-0.05554	61.622	-0.08942	65.7857	-0.90066	65.8364	-0.65653
60.3475	-0.05798	61.631	0.01068	65.7906	-0.90632	65.8427	-0.66395
60.361	-0.05951	61.64	-0.25421	65.7954	-0.91165	65.8489	-0.67107
60.3745	-0.05951	61.649	0.13428	65.8003	-0.91667	65.8551	-0.67792
60.388	-0.05707	61.658	-0.04608	65.8045	-0.92074	65.8613	-0.6845
60.4015	-0.05859	61.667	0.03082	65.805	-0.92121	65.8676	-0.69082
60.415	-0.05859	61.676	-0.02197	65.8052	-0.9214	65.873	-0.69614
60.4285	-0.06134	61.685	0.02075	65.8055	-0.92168	65.8738	-0.6969
60.442	-0.05646	61.694	-0.04669	65.806	-0.92215	65.874	-0.6971
60.4555	-0.05402	61.703	-0.0116	65.8065	-0.92261	65.875	-0.69805
60.469	-0.05768	61.712	0.08698	65.807	-0.92307	65.876	-0.699
60.4825	-0.05463	61.721	0.41077	65.8075	-0.92353	65.877	-0.69994
60.496	-0.06073	61.73	-0.0589	65.808	-0.92399	65.878	-0.70087
60.5095	-0.05951	61.739	-0.01251	65.8085	-0.92444	65.879	-0.7018
60.523	-0.05737	61.748	0.00214	65.809	-0.92489	65.88	-0.70272
60.5365	-0.05615	61.757	0.09888	65.8095	-0.92534	65.88	-0.70273
60.55	-0.05798	61.766	0.07111	65.81	-0.92578	65.881	-0.70363
60.5635	-0.0592	61.775	-0.05646	65.8101	-0.92585	65.882	-0.70455
60.577	-0.05981	61.784	0.02716	65.8105	-0.92623	65.883	-0.70545
60.5905	-0.05646	61.793	-0.19287	65.811	-0.92667	65.884	-0.70635
60.604	-0.05493	61.802	-0.06531	65.8115	-0.9271	65.885	-0.70724
60.6175	-0.05676	61.811	0.16907	65.812	-0.92754	65.886	-0.70813
60.631	-0.05676	61.82	0.14069	65.8125	-0.92797	65.8862	-0.70833
60.6445	-0.05798	61.829	-0.07019	65.813	-0.9284	65.887	-0.70901
60.658	-0.05737	61.838	-0.03571	65.8135	-0.92882	65.888	-0.70988
60.6715	-0.05798	61.847	-0.33875	65.814	-0.92924	65.889	-0.71075
60.685	-0.05585	61.856	-0.1236	65.8145	-0.92966	65.89	-0.71162
60.6985	-0.06012	61.865	0.02319	65.8149	-0.93004	65.891	-0.71248
60.712	-0.05951	61.874	0.08514	65.815	-0.93008	65.892	-0.71333
60.7255	-0.05798	61.883	-0.09827	65.8155	-0.9305	65.8925	-0.71372
60.739	-0.05646	61.892	0.03113	65.816	-0.93091	65.893	-0.71418
60.7525	-0.05676	61.901	0.03723	65.8165	-0.93132	65.894	-0.71502
60.766	-0.05951	61.91	-0.047	65.817	-0.93173	65.895	-0.71586
60.7795	-0.05859	61.919	0.01465	65.8175	-0.93213	65.896	-0.71669
60.793	-0.0589	61.928	0.27527	65.818	-0.93254	65.897	-0.71752
60.8065	-0.05554	61.937	-0.26856	65.8185	-0.93294	65.898	-0.71834
60.82	-0.05676	61.946	-0.09674	65.819	-0.93334	65.8987	-0.71889
60.8335	-0.05981	61.955	-0.06165	65.8195	-0.93373	65.899	-0.71915
60.847	-0.0589	61.964	-0.64179	65.8198	-0.93398	65.9	-0.71996
60.8605	-0.05707	61.973	0.32776	65.82	-0.93412	65.901	-0.72077
60.874	-0.05707	61.982	0.18829	65.8205	-0.93451	65.902	-0.72157
60.8875	-0.05493	61.991	-0.0412	65.821	-0.9349	65.903	-0.72236
60.901	-0.05707	62	-0.01312	65.8215	-0.93529	65.904	-0.72315
60.9145	-0.05951	62.009	-0.18311	65.822	-0.93567	65.9049	-0.72386
60.928	-0.05981	62.018	-0.06622	65.8225	-0.93605	65.905	-0.72394
60.9415	-0.05768	62.027	-0.05188	65.823	-0.93643	65.906	-0.72472
60.955	-0.05829	62.036	0.05249	65.8235	-0.93681	65.907	-0.72549
60.9685	-0.05829	62.045	0.45624	65.824	-0.93718	65.908	-0.72626
60.982	-0.05341	62.054	0.66803	65.8245	-0.93755	65.909	-0.72703
60.9955	-0.05859	62.063	-0.07538	65.8247	-0.9377	65.91	-0.72779
61.009	-0.05981	62.072	-0.19898	65.825	-0.93792	65.911	-0.72854
61.0225	-0.05676	62.081	0.0058	65.8255	-0.93829	65.9111	-0.72864
61.036	-0.05829	62.09	0.01129	65.826	-0.93865	65.912	-0.72929
61.0495	-0.05951	62.099	0.00366	65.8265	-0.93902	65.913	-0.73004
61.063	-0.06165	62.108	0.07446	65.827	-0.93938	65.914	-0.73078
61.0765	-0.05859	62.117	0.03967	65.8275	-0.93974	65.915	-0.73152
61.09	-0.05829	62.126	0.05219	65.828	-0.94009	65.916	-0.73225
61.1035	-0.0589	62.135	-0.02808	65.8285	-0.94045	65.917	-0.73297
61.117	-0.05707	62.144	0.25269	65.829	-0.9408	65.9173	-0.73322
61.1305	-0.05768	62.153	0.13916	65.8295	-0.94115	65.918	-0.7337
61.144	-0.06073	62.162	-0.05463	65.8296	-0.94119	65.919	-0.73441
61.1575	-0.05707	62.171	-0.01526	65.83	-0.94149	65.92	-0.73512
61.171	-0.05554	62.18	-0.50018	65.8305	-0.94184	65.921	-0.73583
61.1845	-0.05798	62.189	-0.08209	65.831	-0.94218	65.922	-0.73654
61.198	-0.06012	62.198	-0.00641	65.8315	-0.94252	65.923	-0.73724
61.2115	-0.05768	62.207	-0.00458	65.832	-0.94286	65.9236	-0.73763
61.225	-0.05829	62.216	0.03784	65.8325	-0.9432	65.924	-0.73793
61.2385	-0.05829	62.225	-0.03265	65.833	-0.94353	65.925	-0.73862
61.252	-0.05554	62.234	-0.09247	65.8335	-0.94387	65.926	-0.73931
61.2655	-0.05707	62.243	-0.16937	65.834	-0.9442	65.927	-0.73999
61.279	-0.05829	62.252	-0.0174	65.8344	-0.94449	65.928	-0.74066
61.2925	-0.05859	62.261	-0.33356	65.8345	-0.94452	65.929	-0.74134
61.306	-0.05707	62.27	0.0528	65.835	-0.94485	65.9298	-0.74186
61.3195	-0.05859	62.279	-0.02655	65.8355	-0.94518	65.93	-0.742
61.333	-0.05951	62.288	0.03265	65.836	-0.9455	65.931	-0.74267
61.3465	-0.05859	62.297	-0.31586	65.8365	-0.94582	65.932	-0.74333
61.36	-0.05981	62.306	0.27588	65.837	-0.94614	65.933	-0.74398
61.3735	-0.0589	62.315	-0.01251	65.8375	-0.94645	65.934	-0.74463
61.387	-0.05646	62.324	0.0647	65.838	-0.94677	65.935	-0.74528
61.4005	-0.05554	62.333	-0.04242	65.8385	-0.94708	65.936	-0.74592
61.414	-0.05829	62.342	-0.17059	65.839	-0.94739	65.936	-0.74593
61.4275	-0.05646	62.351	0.00854	65.8393	-0.94759	65.937	-0.74656
61.441	-0.05402	62.36	-0.00305	65.8395	-0.9477	65.938	-0.7472
61.4545	-0.05615	62.369	0.12848	65.84	-0.94801	65.939	-0.74783
61.468	-0.05798	62.378	0.4483	65.8405	-0.94831	65.94	-0.74845
61.4815	-0.05859	62.387	0.46387	65.841	-0.94862	65.941	-0.74908
61.495	-0.06104	62.396	-0.31464	65.8415	-0.94892	65.942	-0.74969
61.5085	-0.06012	62.405	-0.21729	65.842	-0.94922	65.9422	-0.74984
61.522	-0.05554	62.414	0.03235	65.8425	-0.94951	65.943	-0.75031
61.5355	-0.05676	62.423	-0.02991	65.843	-0.94981	65.944	-0.75092
61.549	-0.05585	62.432	0.1889	65.8435	-0.9501	65.945	-0.75153
61.5625	-0.0589	62.441	0.03204	65.844	-0.9504	65.946	-0.75213
61.576	-0.05707	62.45	-0.01373	65.8442	-0.9505	65.947	-0.75273
61.5895	-0.05798	62.459	-0.33936	65.8445	-0.95069	65.948	-0.75332
61.603	-0.05585	62.468	-0.10559	65.845	-0.95097	65.9485	-0.75359
61.6165	-0.05707	62.477	0.11414	65.8455	-0.95126	65.949	-0.75391
61.63	-0.05951	62.486	0.0354	65.846	-0.95155	65.95	-0.7545
61.6435	-0.05951	62.495	0.09369	65.8465	-0.95183	65.951	-0.75508
61.657	-0.05737	62.504	0.10651	65.847	-0.95211	65.952	-0.75566
61.6705	-0.0531	62.513	-0.02747	65.8475	-0.95239	65.953	-0.75624
61.684	-0.05493	62.522	0.01892	65.848	-0.95267	65.954	-0.75681
61.6975	-0.05676	62.531	0.00824	65.8485	-0.95294	65.9547	-0.7572
61.711	-0.05981	62.54	-0.30945	65.849	-0.95322	65.955	-0.75738
61.7245	-0.05585	62.549	0.11475	65.8491	-0.95325	65.956	-0.75795
61.738	-0.0589	62.558	0.04913	65.8495	-0.95349	65.957	-0.75851
61.7515	-0.05798	62.567	-0.02991	65.85	-0.95376	65.958	-0.75907
61.765	-0.05737	62.576	-0.12421	65.8505	-0.95403	65.959	-0.75962
61.7785	-0.05981	62.585	-0.047	65.851	-0.9543	65.96	-0.76017
61.792	-0.05829	62.594	-0.21576	65.8515	-0.95457	65.9609	-0.76067
61.8055	-0.0528	62.603	0.34119	65.852	-0.95483	65.961	-0.76072
61.819	-0.05646	62.612	-0.09369	65.8525	-0.95509	65.962	-0.76126
61.8325	-0.05829	62.621	0.21545	65.853	-0.95536	65.963	-0.7618
61.846	-0.05798	62.63	-0.14252	65.8535	-0.95561	65.964	-0.76234
61.8595	-0.05951	62.639	-0.23529	65.8539	-0.95584	65.965	-0.76287
61.873	-0.05981	62.648	-0.07813	65.854	-0.95587	65.966	-0.7634
61.8865	-0.05768	62.657	-0.02167	65.8588	-0.95828	65.967	-0.76393
61.9	-0.05737	62.666	0.0415	65.8637	-0.96057	65.9671	-0.76399
61.9135	-0.0592	62.675	0.03571	65.8686	-0.96273	65.968	-0.76445
61.927	-0.05768	62.684	0.06012	65.8734	-0.96476	65.969	-0.76497
61.9405	-0.05402	62.693	-0.10498	65.8783	-0.96668	65.97	-0.76549
61.954	-0.05371	62.702	-0.23346	65.8832	-0.96848	65.971	-0.766
61.9675	-0.05768	62.711	0.15686	65.888	-0.97018	65.972	-0.76651
61.981	-0.05859	62.72	0.12543	65.8929	-0.97177	65.9733	-0.76719
61.9945	-0.06012	62.729	-0.20569	65.8978	-0.97328	65.9796	-0.77027
62.008	-0.05798	62.738	-0.03326	65.9027	-0.97469	65.9858	-0.77322
62.0215	-0.05707	62.747	-0.0589	65.9076	-0.97603	65.992	-0.77605
62.035	-0.05676	62.756	-0.04334	65.9124	-0.97728	65.9982	-0.77878
62.0485	-0.0592	62.765	0.21515	65.9173	-0.97846	66.0045	-0.7814
62.062	-0.05646	62.774	-0.02106	65.9222	-0.97958	66.0107	-0.78391
62.0755	-0.05646	62.783	0.03662	65.927	-0.98063	66.0169	-0.78633
62.089	-0.05646	62.792	-0.13428	65.9319	-0.98161	66.0231	-0.78865
62.1025	-0.05676	62.801	0.03235	65.9368	-0.98254	66.0293	-0.79088
62.116	-0.05707	62.81	0.03326	65.9417	-0.98342	66.0356	-0.79302
62.1295	-0.05951	62.819	0.06866	65.9465	-0.98424	66.0418	-0.79508
62.143	-0.05707	62.828	0.00427	65.9514	-0.98501	66.048	-0.79706
62.1565	-0.05615	62.837	0.02533	65.9563	-0.98574	66.0542	-0.79895
62.17	-0.05737	62.846	-0.06439	65.9612	-0.98643	66.0605	-0.80078
62.1835	-0.05951	62.855	-0.05066	65.966	-0.98708	66.0667	-0.80253
62.197	-0.0589	62.864	-0.08728	65.9709	-0.98769	66.0729	-0.80422
62.2105	-0.05707	62.873	0.13611	65.9758	-0.98826	66.0791	-0.80584
62.224	-0.05676	62.882	0.11383	65.9806	-0.9888	66.0853	-0.80739
62.2375	-0.05524	62.891	0.04547	65.9855	-0.98931	66.0916	-0.80888
62.251	-0.05432	62.9	0.03998	65.9904	-0.98979	66.0978	-0.81032
62.2645	-0.05707	62.909	-0.09003	65.9953	-0.99024	66.104	-0.8117
62.278	-0.05737	62.918	-0.1651	66.0001	-0.99066	66.1102	-0.81302
62.2915	-0.0589	62.927	-0.07721	66.005	-0.99106	66.1165	-0.81429
62.305	-0.05829	62.936	0.09186	66.0099	-0.99144	66.1227	-0.81552
62.3185	-0.05829	62.945	-0.06866	66.0148	-0.99179	66.1289	-0.81669
62.332	-0.0592	62.954	-0.43457	66.0196	-0.99213	66.1351	-0.81782
62.3455	-0.05707	62.963	-0.08972	66.0245	-0.99244	66.1413	-0.8189
62.359	-0.05676	62.972	0.09583	66.0294	-0.99274	66.1476	-0.81995
62.3725	-0.05371	62.981	0.01221	66.0343	-0.99302	66.1538	-0.82095
62.386	-0.05463	62.99	0.09521	66.0391	-0.99328	66.16	-0.82191
62.3995	-0.05798	62.999	0.10498	66.044	-0.99353	66.1662	-0.82283
62.413	-0.06226	63.008	0.0238	66.0489	-0.99376	66.1725	-0.82372
62.4265	-0.0592	63.017	-0.11871	66.0538	-0.99398	66.1787	-0.82457
62.44	-0.05737	63.026	-0.2652	66.0586	-0.99418	66.1849	-0.82539
62.4535	-0.05981	63.035	0.17059	66.0635	-0.99438	66.1911	-0.82618
62.467	-0.05554	63.044	0.08423	66.0684	-0.99456	66.1974	-0.82693
62.4805	-0.0589	63.053	-0.03418	66.0732	-0.99473	66.2036	-0.82766
62.494	-0.05707	63.062	-0.00977	66.0781	-0.99489	66.2098	-0.82836
62.5075	-0.05768	63.071	-0.05524	66.083	-0.99505	66.216	-0.82903
62.521	-0.05646	63.08	-0.21362	66.0879	-0.99519	66.2222	-0.82967
62.5345	-0.05737	63.089	-0.1413	66.0927	-0.99532	66.2285	-0.83029
62.548	-0.0589	63.098	-0.08118	66.0976	-0.99545	66.2347	-0.83088
62.5615	-0.06042	63.107	0.02136	66.1025	-0.99557	66.2409	-0.83145
62.575	-0.05646	63.116	0.15778	66.1074	-0.99568	66.2471	-0.832
62.5885	-0.05676	63.125	-0.19409	66.1122	-0.99579	66.2534	-0.83253
62.602	-0.05615	63.134	0.03784	66.1171	-0.99589	66.2596	-0.83303
62.6155	-0.05707	63.143	-0.10559	66.122	-0.99598	66.2658	-0.83352
62.629	-0.05707	63.152	-0.04303	66.1269	-0.99607	66.272	-0.83399
62.6425	-0.05768	63.161	0.0415	66.1317	-0.99616	66.2782	-0.83444
62.656	-0.05829	63.17	0.047	66.1366	-0.99623	66.2845	-0.83487
62.6695	-0.05554	63.179	-0.59509	66.1415	-0.99631	66.2907	-0.83528
62.683	-0.0589	63.188	-0.13947	66.1464	-0.99638	66.2969	-0.83568
62.6965	-0.06104	63.197	-0.20294	66.1512	-0.99644	66.3031	-0.83606
62.71	-0.06012	63.206	-0.13886	66.1561	-0.99651	66.3094	-0.83643
62.7235	-0.06012	63.215	-0.00153	66.161	-0.99656	66.3156	-0.83678
62.737	-0.05585	63.224	0.20203	66.1658	-0.99662	66.3218	-0.83712
62.7505	-0.05524	63.233	-0.10529	66.1707	-0.99667	66.328	-0.83745
62.764	-0.05707	63.242	-0.05005	66.1756	-0.99672	66.3342	-0.83776
62.7775	-0.05798	63.251	0.03693	66.1805	-0.99676	66.3405	-0.83806
62.791	-0.05768	63.26	-0.06927	66.1853	-0.99681	66.3467	-0.83835
62.8045	-0.05737	63.269	-0.07141	66.1902	-0.99685	66.3529	-0.83863
62.818	-0.05615	63.278	0.17578	66.1951	-0.99689	66.3591	-0.83889
62.8315	-0.05951	63.287	0.3952	66.2	-0.99692	66.3654	-0.83915
62.845	-0.06042	63.296	-0.17731	66.2048	-0.99695	66.3716	-0.8394
62.8585	-0.05798	63.305	0.13367	66.2097	-0.99699	66.3778	-0.83963
62.872	-0.05585	63.314	-0.10254	66.2146	-0.99702	66.384	-0.83986
62.8855	-0.05768	63.323	-0.01953	66.2195	-0.99704	66.3902	-0.84008
62.899	-0.05493	63.332	0.04913	66.2243	-0.99707	66.3965	-0.84029
62.9125	-0.05859	63.341	-0.04547	66.2292	-0.9971	66.4027	-0.84049
62.926	-0.05737	63.35	0.02106	66.2341	-0.99712	66.4089	-0.84068
62.9395	-0.05737	63.359	-0.06805	66.239	-0.99714	66.4151	-0.84087
62.953	-0.05646	63.368	0.01434	66.2438	-0.99716	66.4214	-0.84105
62.9665	-0.0592	63.377	-0.01984	66.2487	-0.99718	66.4276	-0.84122
62.98	-0.05981	63.386	0.5954	66.2536	-0.9972	66.4338	-0.84138
62.9935	-0.0589	63.395	-0.05005	66.2585	-0.99722	66.44	-0.84154
63.007	-0.05707	63.404	0.04822	66.2633	-0.99723	66.4463	-0.84169
63.0205	-0.05737	63.413	-0.05524	66.2682	-0.99725	66.4525	-0.84184
63.034	-0.05585	63.422	-0.08789	66.2731	-0.99726	66.4587	-0.84198
63.0475	-0.05798	63.431	-0.05005	66.2779	-0.99728	66.4649	-0.84212
63.061	-0.05859	63.44	0.09735	66.2828	-0.99729	66.4711	-0.84225
63.0745	-0.06012	63.449	-0.06592	66.2877	-0.9973	66.4774	-0.84237
63.088	-0.05676	63.458	-0.01251	66.2926	-0.99731	66.4836	-0.84249
63.1015	-0.05737	63.467	0.02594	66.2974	-0.99733	66.4898	-0.84261
63.115	-0.05798	63.476	-0.18005	66.3023	-0.99734	66.496	-0.84272
63.1285	-0.0589	63.485	0.05127	66.3072	-0.99735	66.5023	-0.84282
63.142	-0.05737	63.494	-0.07996	66.3121	-0.99735	66.5085	-0.84292
63.1555	-0.05615	63.503	0.21149	66.3169	-0.99736	66.5147	-0.84302
63.169	-0.05493	63.512	-0.26215	66.3218	-0.99737	66.5209	-0.84312
63.1825	-0.05615	63.521	0.05219	66.3267	-0.99738	66.5271	-0.84321
63.196	-0.0592	63.53	-0.00702	66.3316	-0.99739	66.5334	-0.84329
63.2095	-0.05707	63.539	-0.20538	66.3364	-0.99739	66.5396	-0.84338
63.223	-0.05829	63.548	-0.00977	66.3413	-0.9974	66.5458	-0.84346
63.2365	-0.05646	63.557	-0.07263	66.3462	-0.9974	66.552	-0.84353
63.25	-0.05707	63.566	0.01251	66.3511	-0.99741	66.5583	-0.84361
63.2635	-0.05829	63.575	-0.14313	66.3559	-0.99741	66.5645	-0.84368
63.277	-0.05951	63.584	-0.0473	66.3608	-0.99742	66.5707	-0.84375
63.2905	-0.05646	63.593	-0.10468	66.3657	-0.99742	66.5769	-0.84381
63.304	-0.05554	63.602	-0.06104	66.3705	-0.99743	66.5831	-0.84388
63.3175	-0.05463	63.611	-0.62866	66.3754	-0.99743	66.5894	-0.84394
63.331	-0.05951	63.62	0.36316	66.3803	-0.99744	66.5956	-0.84399
63.3445	-0.05798	63.629	-0.07477	66.3852	-0.99744	66.6018	-0.84405
63.358	-0.05768	63.638	-0.09827	66.39	-0.99744	66.608	-0.8441
63.3715	-0.05676	63.647	-0.14679	66.3949	-0.99745	66.6143	-0.84415
63.385	-0.05585	63.656	0.02991	66.3998	-0.99745	66.6205	-0.8442
63.3985	-0.05524	63.665	0.06195	66.4047	-0.99745	66.6267	-0.84425
63.412	-0.05707	63.674	-0.0354	66.4095	-0.99746	66.6329	-0.8443
63.4255	-0.05615	63.683	0.13458	66.4144	-0.99746	66.6392	-0.84434
63.439	-0.05585	63.692	-0.13733	66.4193	-0.99746	66.6454	-0.84438
63.4525	-0.0592	63.701	-0.09674	66.4242	-0.99746	66.6516	-0.84442
63.466	-0.05676	63.71	-0.25696	66.429	-0.99746	66.6578	-0.84446
63.4795	-0.0589	63.719	0.4364	66.4339	-0.99747	66.664	-0.8445
63.493	-0.0589	63.728	-0.08362	66.4388	-0.99747	66.6703	-0.84454
63.5065	-0.06012	63.737	0.09949	66.4437	-0.99747	66.6765	-0.84457
63.52	-0.05554	63.746	0.0177	66.4485	-0.99747	66.6827	-0.8446
63.5335	-0.05585	63.755	-0.06683	66.4534	-0.99747	66.6889	-0.84464
63.547	-0.05737	63.764	0.09247	66.4583	-0.99748	66.6951	-0.84467
63.5605	-0.05676	63.773	-0.0589	66.4631	-0.99748	66.7014	-0.8447
63.574	-0.05493	63.782	-0.09521	66.468	-0.99748	66.7076	-0.84472
63.5875	-0.05798	63.791	0.00702	66.4729	-0.99748	66.7138	-0.84475
63.601	-0.05737	63.8	0.00488	66.4778	-0.99748	66.72	-0.84478
63.6145	-0.05768	63.809	-0.25971	66.4826	-0.99748	66.7263	-0.8448
63.628	-0.06042	63.818	-0.18402	66.4875	-0.99748	66.7325	-0.84483
63.6415	-0.06073	63.827	-0.21454	66.4924	-0.99748	66.7387	-0.84485
63.655	-0.05646	63.836	0.1294	66.4973	-0.99748	66.7449	-0.84487
63.6685	-0.05615	63.845	0.42877	66.5021	-0.99749	66.7512	-0.84489
63.682	-0.05676	63.854	-0.07996	66.507	-0.99749	66.7574	-0.84491
63.6955	-0.0589	63.863	-0.09491	66.5119	-0.99749	66.7636	-0.84493
63.709	-0.05768	63.872	-0.13184	66.5168	-0.99749	66.7698	-0.84495
63.7225	-0.05615	63.881	-0.25024	66.5216	-0.99749	66.776	-0.84497
63.736	-0.05463	63.89	-0.18341	66.5265	-0.99749	66.7823	-0.84499
63.7495	-0.0589	63.899	0.05554	66.5314	-0.99749	66.7885	-0.84501
63.763	-0.0592	63.908	0.01099	66.5363	-0.99749	66.7947	-0.84502
63.7765	-0.0592	63.917	0.06012	66.5411	-0.99749	66.8009	-0.84504
63.79	-0.0589	63.926	-0.14587	66.546	-0.99749	66.8072	-0.84505
63.8035	-0.05615	63.935	-0.09186	66.5509	-0.99749	66.8134	-0.84507
63.817	-0.05524	63.944	0.04913	66.5557	-0.99749	66.8196	-0.84508
63.8305	-0.05707	63.953	0.14557	66.5606	-0.99749	66.8258	-0.84509
63.844	-0.05707	63.962	-0.51971	66.5655	-0.99749	66.832	-0.84511
63.8575	-0.05646	63.971	-0.25269	66.5704	-0.99749	66.8383	-0.84512
63.871	-0.05463	63.98	-0.0351	66.5752	-0.99749	66.8445	-0.84513
63.8845	-0.05768	63.989	-0.11505	66.5801	-0.99749	66.8507	-0.84514
63.898	-0.0589	63.998	0.11749	66.585	-0.99749	66.8569	-0.84515
63.9115	-0.05798	64.007	0.10895	66.5899	-0.99749	66.8632	-0.84516
63.925	-0.05737	64.016	0.23804	66.5947	-0.99749	66.8694	-0.84517
63.9385	-0.05768	64.025	-0.05402	66.5996	-0.99749	66.8756	-0.84518
63.952	-0.0531	64.034	-0.06592	66.6045	-0.99749	66.8818	-0.84519
63.9655	-0.05585	64.043	-0.11322	66.6094	-0.9975	66.888	-0.8452
63.979	-0.0589	64.052	0.03784
63.9925	-0.06012	64.061	-0.09094
64.006	-0.05737	64.07	0.22705
64.0195	-0.05615	64.079	-0.12756
64.033	-0.05554	64.088	0.36408
64.0465	-0.05737	64.097	-0.05646
64.06	-0.0592	64.106	0.08698
64.0735	-0.05829	64.115	-0.1004
64.087	-0.05707	64.124	-0.04242
64.1005	-0.05646	64.133	-0.12329
64.114	-0.05707	64.142	-0.01282
64.1275	-0.06165	64.151	-0.09583
64.141	-0.05798	64.16	-0.06042
64.1545	-0.05615	64.169	0.08209
64.168	-0.05707	64.178	0.336
64.1815	-0.05981	64.187	0.10223
64.195	-0.05737	64.196	-0.00549
64.2085	-0.05829	64.205	-0.17792
64.222	-0.05463	64.214	-0.42023
64.2355	-0.05585	64.223	0.01526
64.249	-0.05554	64.232	0.11749
64.2625	-0.05798	64.241	-0.05524
64.276	-0.05981	64.25	-0.0528
64.2895	-0.05646	64.259	-0.15228
64.303	-0.05829	64.268	-0.02472
64.3165	-0.0592	64.277	-0.43671
64.33	-0.05951	64.286	0.20264
64.3435	-0.05554	64.295	-0.55542
64.357	-0.05585	64.304	0.09888
64.3705	-0.05615	64.313	0.01526
64.384	-0.05615	64.322	-0.16022
64.3975	-0.05737	64.331	-0.00275
64.411	-0.06104	64.34	0.1767
64.4245	-0.05615	64.349	0.10101
64.438	-0.05524	64.358	-0.04761
64.4515	-0.0589	64.367	0.05157
64.465	-0.05707	64.376	-0.03967
64.4785	-0.0589	64.385	0.01343
64.492	-0.05676	64.394	0.02747
64.5055	-0.05707	64.403	0.10254
64.519	-0.05737	64.412	-0.07721
64.5325	-0.05646	64.421	-0.34912
64.546	-0.05951	64.43	-0.27649
64.5595	-0.05737	64.439	-0.32349
64.573	-0.05737	64.448	0.07172
64.5865	-0.05981	64.457	0.01068
64.6	-0.05585	64.466	0.14832
64.6135	-0.05646	64.475	-0.06622
64.627	-0.06012	64.484	-0.1471
64.6405	-0.05585	64.493	-0.14618
64.654	-0.05493	64.502	0.3894
64.6675	-0.05737	64.511	-0.14862
64.681	-0.05798	64.52	0.24414
64.6945	-0.0589	64.529	-0.23193
64.708	-0.0589	64.538	-0.09979
64.7215	-0.05707	64.547	0.26245
64.735	-0.05432	64.556	0.07202
64.7485	-0.05463	64.565	0.01831
64.762	-0.05798	64.574	-0.05768
64.7755	-0.05707	64.583	0.15015
64.789	-0.05737	64.592	-0.28412
64.8025	-0.05829	64.601	-0.10284
64.816	-0.05859	64.61	-0.10254
64.8295	-0.05829	64.619	0.2536
64.843	-0.06012	64.628	-0.22583
64.8565	-0.05646	64.637	0.112
64.87	-0.05585	64.646	0.01312
64.8835	-0.05676	64.655	-0.17914
64.897	-0.05615	64.664	-0.03967
64.9105	-0.05768	64.673	-0.15656
64.924	-0.05951	64.682	-0.01678
64.9375	-0.05737	64.691	-0.08301
64.951	-0.05554	64.7	-0.01312
64.9645	-0.05646	64.709	-0.15778
64.978	-0.0589	64.718	-0.01801
64.9915	-0.05768	64.727	0.11902
65.005	-0.05615	64.736	0.08057
65.0185	-0.05493	64.745	0.04364
65.032	-0.05646	64.754	-0.28656
65.0455	-0.05707	64.763	0.25757
65.059	-0.05768	64.772	-0.12421
65.0725	-0.05585	64.781	-0.0351
65.086	-0.05646	64.79	-0.00702
65.0995	-0.05951	64.799	0.18707
65.113	-0.05981	64.808	-0.1004
65.1265	-0.05951	64.817	-0.14008
65.14	-0.05798	64.826	-0.07904
65.1535	-0.05402	64.835	0.18127
65.167	-0.05493	64.844
65.1805	-0.05615	64.853	0.2356
65.194	-0.05981	64.862	0.11047
65.2075	-0.05768	64.871	0.00702
65.221	-0.05585	64.88	0.20416
65.2345	-0.05798	64.889	-0.11932
65.248	-0.05768	64.898	0.03143
65.2615	-0.05951	64.907	-0.01526
65.275	-0.05951	64.916	0.13763
65.2885	-0.05798	64.925	-0.11627
65.302	-0.05371	64.934	-0.13428
65.3155	-0.05676	64.943	-0.05707
65.329	-0.06134	64.952	0.14191
65.3425	-0.05951	64.961	0.58044
65.356	-0.05737	64.97	-0.26489
65.3695	-0.05768	64.979	-0.13519
65.383	-0.05798	64.988	-0.03571
65.3965	-0.05768	64.997	-0.00458
65.41	-0.05676	65.006	-0.07355
65.4235	-0.05798	65.015	0.20508
65.437	-0.05615	65.024	-0.14008
65.4505	-0.05493	65.033	0.17395
65.464	-0.05859	65.042	-0.09369
65.4775	-0.06104	65.051	-0.02594
65.491	-0.05859	65.06	-0.13214
65.5045	-0.05737	65.069	-0.05524
65.518	-0.05981	65.078	-0.03143
65.5315	-0.05585	65.087	0.19196
65.545	-0.05951	65.096	0.29968
65.5585	-0.05737	65.105	-0.06958
65.572	-0.05615	65.114	-0.1062
65.5855	-0.05615	65.123	0.04089
65.599	-0.0589	65.132	0.03448
65.6125	-0.18616	65.141	-0.10407
65.626	-0.22888	65.15	-0.02655
65.6395	-0.336	65.159	-0.10712
65.653	-0.4538	65.168	-0.02228
65.6665	-0.57007	65.177	-0.02319
65.68	-0.66803	65.186	0.00793
65.6935	-0.73547	65.195	0.04517
65.707	-0.78247	65.204	-0.01801
65.7205	-0.81818	65.213	-0.20142
65.734	-0.84534	65.222	-0.26154
65.7475	-0.87006	65.231	0.10162
65.761	-0.88593	65.24	0.05127
65.7745	-0.89752	65.249	0.21271
65.788	-0.90607	65.258	-0.21698
65.8015	-0.91461	65.267	-0.14313
65.815	-0.92377	65.276	-0.13916
65.8285	-0.93262	65.285	0.06226
65.842	-0.93475	65.294	0.33325
65.8555	-0.93903	65.303	-0.13397
65.869	-0.94696	65.312	0.05829
65.8825	-0.95306	65.321	-0.00793
65.896	-0.95459	65.33	-0.14343
65.9095	-0.95978	65.339	0.08484
65.923	-0.9552	65.348	0.13031
65.9365	-0.96008	65.357	-0.07507
65.95	-0.96222	65.366	-0.1004
65.9635	-0.9668	65.375	-0.24109
65.977	-0.97015	65.384	-0.16632
65.9905	-0.97138	65.393	-0.11841
66.004	-0.9729	65.402	0.13428
66.0175	-0.9729	65.411	-0.02777
66.031	-0.97687	65.42	1.06598
66.0445	-0.98206	65.429	0.02106
66.058	-0.98114	65.438	-0.19989
66.0715	-0.97778	65.447	-0.06866
66.085	-0.97992	65.456	-0.01099
66.0985	-0.98084	65.465	0.1062
66.112	-0.9848	65.474	-0.09094
66.1255	-0.98114	65.483	-0.01312
66.139	-0.98175	65.492	-0.16693
66.1525	-0.9848	65.501	-0.06927
66.166	-0.98663	65.51	0.22003
66.1795	-0.98816	65.519	0.07355
66.193	-0.98663	65.528	0.02899
66.2065	-0.98663	65.537	0.06378
66.22	-0.98267	65.546	0.00763
66.2335	-0.98419	65.555	-0.22736
66.247	-0.98541	65.564	-0.06134
66.2605	-0.98602	65.573	0.02869
66.274	-0.98724	65.582	0.00183
66.2875	-0.98541	65.591	0.12207
66.301	-0.98694	65.6	-0.12604
66.3145	-0.99304	65.609	-0.09155
66.328	-0.9906	65.618	0.03235
66.3415	-0.98846	65.627	-0.30182
66.355	-0.98389	65.636	-0.03174
66.3685	-0.98633	65.645	-0.38757
66.382	-0.99091	65.654	-0.607
66.3955	-0.99213	65.663	-0.56152
66.409	-0.99152	65.672	-0.44037
66.4225	-0.9903	65.681	-0.23132
66.436	-0.99091	65.69	-0.4068
66.4495	-0.99243	65.699	-0.16724
66.463	-0.99335	65.708	-0.32654
66.4765	-0.99213	65.717	-0.16815
66.49	-0.98663	65.726	-0.38605
66.5035	-0.98541	65.735	-0.271
66.517	-0.99213	65.744	-0.41565
66.5305	-0.98724	65.753	-1.29639
66.544	-0.99304	65.762	-0.18951
66.5575	-0.99121	65.771	-0.45837
66.571	-0.9906	65.78	-0.54321
66.5845	-0.98908	65.789	-0.47058
66.598	-0.99335	65.798	-0.21637
66.6115	-0.99518	65.807	-0.5014
		65.816	-0.54077
		65.825	-0.67352
		65.834	-0.94299
		65.843	-0.64087
		65.852	-0.74341
		65.861	-0.66803
		65.87	-0.69519
		65.879	-0.56824
		65.888	-0.89539
		65.897	-0.90057
		65.906	-0.82703
		65.915	-0.7251
		65.924	-1.07117
		65.933	-0.80292
		65.942	-0.91003
		65.951	-0.86731
		65.96	-0.98358
		65.969	-0.672
		65.978	-0.80383
		65.987	-0.73853
		65.996	-0.92102
		66.005	-0.77667
		66.014	-0.66132
		66.023	-0.74707
		66.032	-0.74951
		66.041	-0.83099
		66.05	-0.82428
		66.059	-0.99304
		66.068	-0.77301
		66.077	-0.83069
		66.086	-1.67084
		66.095
		66.104	-0.81451
		66.113	-0.99243
		66.122	-0.80292
		66.131	-0.68298
		66.14	-0.77881
		66.149	-0.8374
		66.158	-0.89356
		66.167	-1.04431
		66.176	-0.85724
		66.185	-0.73853
		66.194	-0.6839
		66.203	-0.76477
		66.212	-0.96314
		66.221	-1.02875
		66.23	-0.80383
		66.239	-0.7666
		66.248
		66.257	-0.85541
		66.266	-0.77515
		66.275	-0.91522
		66.284	-0.82977
		66.293	-0.9256
		66.302	-0.79865
		66.311	-0.91003
		66.32	-0.8139
		66.329
		66.338	-0.8429
		66.347	-0.86395
		66.356	-0.80597
		66.365	-0.74982
		66.374	-0.9195
		66.383	-0.89935
		66.392	-0.89325
		66.401	-0.75989
		66.41	-0.72601
		66.419	-0.91797
		66.428
		66.437	-0.76172
		66.446	-0.90118
		66.455	-1.13739
		66.464	-0.90546
		66.473	-0.83191
		66.482	-0.79865
		66.491	-0.93048
		66.5	-0.94238
		66.509	-0.86548
		66.518	-0.7843
		66.527	-0.83557
		66.536	-0.75409
		66.545
		66.554	-0.96008
		66.563	-0.8783
		66.572	-0.8432
		66.581
		66.59	-0.83618
		66.599	-0.73517

## Sheet: Fig. 5c
parylene				CYTOP
DTP-2T		DTP-P		DTP-2T		DTP-P
tau (s)	error bar	tau (s)	error bar	tau (s)	error bar	tau (s)	error bar
0.0015	0.00026	0.0009	5e-05	0.0802	0.0038	0.155	0.025

## Sheet: Fig. 5d
	normalized transconductance
Frequency (Hz)	DTP-2T_CYTOP	DTP-P_CYTOP	DTP-2T_parylene	DTP-P_parylene
0.1	1	1	1	1
0.2	0.87963	0.88679	1	0.99623
0.5	0.79444	0.71698	1	0.99621
1	0.68519	0.54717	0.97059	0.98491
2	0.53148	0.32075	0.97052	0.99245
5	0.39444	0.09434	0.94118	1
10	0.32222	0.01887	0.91176	0.99245
20	0.26667		0.82353	0.98491
50	0.18148		0.67647	0.96604
100	0.06111		0.44118	0.84528
200	0.06111		0.23529	0.63019
500	0.02593		0.08824	0.36604
1000	0.01481		0.02941	0.2
2000	0.01111		0.02353	0.09434
5000	0.00741		0.00882	0.04528

## Sheet: Fig. 5e
	DTP-2T		DTP-P
	transconductance at 10 Hz (uS)	error bar	transconductance at 10 Hz (uS)	error bar
parylene	0.000136	8e-06	0.000148	9e-06
CYTOP	4.8e-05	6e-06	2.7e-06	7e-07

## Sheet: Fig. 5f
	DTP-2T		DTP-P
	geometry-normalized tau (x10^8 s m^(-2))	error bar	geometry-normalized tau (x10^8 s m^(-2))	error bar
parylene	9.9	1.7	5.4	0.3
CYTOP	5.7	0.2	10	1.6
